# Supplementary material for: Gene identification and analysis of transcripts differentially regulated in fracture healing by EST sequencing in the domestic sheep
Source: BMC Genomics. 2006 Jul 5;7:172. doi: 10.1186/1471-2164-7-172 (PMC1578570; doi:10.1186/1471-2164-7-172)
Supplement: Additional file 1 — A gzip-compressed FASTA file containing sequences of the 19087 contigs described in this study. [file 1471-2164-7-172-S1.gz]

Archive with 1 entries (1 files):
- Oa.fasta
