# Supplementary material for: Gene identification and analysis of transcripts differentially regulated in fracture healing by EST sequencing in the domestic sheep
Source: BMC Genomics. 2006 Jul 5;7:172. doi: 10.1186/1471-2164-7-172 (PMC1578570; doi:10.1186/1471-2164-7-172)
Supplement: Additional file 1 — A gzip-compressed FASTA file containing sequences of the 19087 contigs described in this study. [file 1471-2164-7-172-S1.gz › Oa.fasta]

>Oa1.1 /pf7=0 /pf10=0 /pool=1 /refseq=NP_001009293 /eval=0 /description="activin receptor type II [Ovis aries]"
ATGGGAGCTGCTGCAAAGTTGGCGTTTGCCGTCTTTCTTATCTCTTGTTCTTCAGGTGCTATACTTGGTAGATCA
GAAACTCAGGAGTGTATTTTCTATAATGCTAATTGGGAAAGAGATAGAACCAATCGCACTGGTGTTGAATCCTGT
TACGGTGACAAAGATAAACGGCGGCATTGTTTTGCTACATGGAAGAATATTTCTAGTTCCATTGACATAGTGAAG
CAAGGTTGTTGGCTGGATGATATCAACTGCTATGACAGGACTGATTGTATTGAAAAAAAAGATAGCCCTGAAGTA
TATTTTTGTTGCTGTGAGGGCAATATGTGTAACGAAAGGTTTTCTTATTTTCCGGAGATGGAGGTCACACAGCCT
ACTTCGAATCCAGTAACACCTAAGCCTCCCTATTACAACATCTTGCTCTATTCTTTGGTGCCACTTATGTTAGTT
GCGGGGATTGTCATTTGTGCATTTTGGGTGTACAGGCATCATAAGATGGCTTACCCTCCTGTGCTCGTTCCAACT
CAAGACCCAGGACCACCCCCACCTTCTCCATTACTAGGTTTGAAGCCATTACAGTTACTAGAAGTGAAAGCAAGG
GGAGGATTTGGTTGTGTGTGGAAAGCCCAGTTACTCAATGAATATGTGGCTGTGAAAATATTTCCAATACAGGAT
AAACAGTCATGGCAGAATGAATATGAAGTCTATAGTTTGCCTGGAATGAAGCATGAGAACATACTGCAGTTCATC
GGTGCAGAGAAACGAGGCACCAGTGTTGATGTGGATCTTTGGCTAATCACAGCATTTCATGAAAAGGGTTCACTA
TCAGACTTTCTTAAGGCTAATGTGGTCTCTTGGAATGAATTGTGTCATATTGCAGAAACCATGGCTAGAGGATTG
GCATATTTACATGAGGATATACCTGGCCTAAAAGATGGCCACAAACCCGCCATATCTCACAGGGACATCAAAAGT
AAAAATGTGCTTTTGAAAAACAATCTGACAGCCTGCATTGCTGACTTTGGGTTGGCGTTAAAGTTTGAGGCTGGC
AAGTCTGCAGGTGATACCCATGGACAGGTGGGTACCCGAAGGTATATGGCTCCAGAGGTGTTAGAGGGTGCTATC
AACTTCCAAAGGGATGCATTTTTGAGGATAGATATGTACGCCATGGGATTAGTCCTGTGGGAACTGGCTTCTCGC
TGTACTGCTGCAGATGGACCTGTAGATGAATACATGCTGCCATTTGTGGAAGAAATTGGCCAGCATCCCTCTCTT
GAAGACATGCAGGAAGTTGTTGTGCATAAAAAAAAGAGGCCTGTTTTAAGAGATTATTGGCAGAAACTAGCTGGA
ATGGCAATGCTCTGTGAAACGATAGAAGAATGTTGGGATCACGATGCCGAAGCCAGGTTATCAGCTGGATGTGTA
GGTGAAAGAATTACTCAGATGCAAAGACTAACAAATATCATTACCACAGAGGACATTGTAACAGTGGTCACGGTG
GTGACAAATGTTGACTTTCCTCCCAAAGAATCTAGTCTATGATGGTTGCACCATGTGTACACACTGAGAAACAGG
ACTCTCAACTGGAGCTGCTA
>Oa2.1 /pf7=0 /pf10=0 /pool=0 /refseq=NP_001009764 /eval=0 /description="alpha-1,3-galactosyltransferase [Ovis aries]"
GGAGAAAATAATGAATGTCAAAGGAAAAGTGATTCTGTCAATGCTGGTTGTCTCAACTGTCATTGTTGTGTTTTG
GGAATATATCCACAGCCCAGAAGGCTCTTTGTTCTGGATAAACCCATCAAGAAACCCAGAAGTCAGTGGCGGCAG
CAGCATTCAGAAGGGCTGGTGGTTTCCGAGATGGTTTAACAATGGTTACCAAGAAGAAGATGAAGACGTAGACGA
AGAAAAGGAACAAAGAAAGGAAGACAAAAGCAAGCTTAAGCTATCGGACTGGTTCAACCCATTTAAACGCCCTGA
GGTTGTGACTATGACAGATTGGAAGGCACCCGTGGTGTGGGAAGGCACTTACAACAGAGCCGTCTTAGACGATTA
CTACGCCAAGCAGAAAATTACCGTCGGCCTGACGGTTTTCGCCGTCGGAAGATACATTGAGCATTACTTGGAGGA
GTTCTTAACGTCTGCTAATAAGCACTTCATGGTTGGCCACCGAGTCATCTTTTACGTCATGGTGGACGATGTCTC
CAGGATGCCTTTGATAGAGCTGGGCCCTCTGCGCTCCTTCAAAGTGTTTGAGGTCAAGCCTGAGAGGAGGTGGCA
GGACGTCAGCATGGTGCGCATGAAGACCATCGGGGAGCACATCGTGGCCCACATCCAACGTGAGGTTGACTTCCT
CTTCTGCATGGACGTGGACCAGGTCTTCCAAGATGAGTTCGGGGTGGAGACCCTGGGTGAGTCGGTGGCCCAGCT
ACAGGCCTGGTGGTACAAGGCAGATCCCGATGAGTTTACCTACGAGAGGCGCAAGGAGTCTGCAGCATATATTCC
CTTCGGCGAAGGGGATTTTTATTACCACGCAGCCATTTTTGGGGGAACACCCACTCAGGTCCTTAACATCACCCA
GGAATGCTTCAAAGGAATCCTCAAGGACAAGAAAAATGACATAGAAGCCCAATGGCATGATGAGAGCCATCTAAA
CAAGTATTTCCTTCTCAACAAACCCACTAAAATCTTATCCCCGGAATACTGCTGGGATTATCATATAGGCCTACC
TGCGGATATTAAGCTTGTCAAGATGTCTTGGCAGACAAAAGAGTATAATTTGGTTAGAAATAATGTCTGAC
>Oa3.1 /pf7=1 /pf10=1 /pool=0 /refseq=NP_001009256 /eval=0 /description="acetyl-CoA carboxylase [Ovis aries]"
GAAGTCCCTCAGACTCTTAACCCTGGACAAACCTGCACGGCTGAGCAAAGTCGAAGAACACAGTGTTCTGATCAA
GTCTTCTTGTCTTCTTTTTTCTCTTATCTTATGACTAGAGCCTCCGTTCTGGTCGAGGCAGTGACTTCCTTGAAG
TCTGTCCATCTGTGAAGTATCCTTCTGGAGGTTTTTGCCTCCCAGACGCGACCTGAAGACGGACAAGCAGACATT
GGAAGCAGAGAGGTCTCTGAGTTCTTTTTGGAAGTGGATATCTGCTCAGACAATAAGAATTATAAGAGCTCTGAG
GGCTCGTTTTGAAGGAACAATGGGTGAACCTTCTTCCTTGGCCAAACCTCTGGAGCTGAACCAGCACTCCCGATT
CATAATTGGCTCCGTGTCTGAAGATAACTCGGAGGATGAGATTAGCAACCTGGTGAAGCTCGACCTACTGGAGGA
GAAGGAGGGCTCTCTGTCACCAGCCTCTGTCAGCTCAGACACGCTCTCTGACTTGGGGATCTCGAGCCTCCAGGA
TGGTTTGGCCTTACACATGAGATCCAGCATGTCTGGTTTGCACCTAGTCAAGCAAGGTCGAGACCGAAAGAAAAT
AGACTCACAGCGAGATTTCACTGTAGCCTCGCCAGCAGAATTTGTTACTCGTTTTGGTGGGAATAAAGTGATTGA
GAAGGTTCTCATCGCCAACAATGGCATTGCAGCTGTGAAATGCATGAGATCCATCCGCCGGTGGTCTTATGAGAT
GTTTCGAAATGAGCGTGCGATCCGGTTTGTTGTCATGGTCACACCTGAAGACCTGAAAGCCAACGCAGAATACAT
TAAGATGGCAGATCACTACGTGCCAGTGCCAGGAGGCCCCAACAACAACAACTATGCAAATGTGGAGTTAATTCT
TGACATTGCTAGAAGGATCCCAGTGCAAGCAGTTTGGGCTGGCTGGGGTCATGCTTCTGAGAATCCCAAGCTCCC
AGAACTTCTTTTGAAAAATGGCATCGCCTTCATGGGTCCTCCAAGCCAAGCCATGTGGGCTTTGGGGGATAAGAT
TGCATCTTCCATAGTGGCTCAAACTGCTGGTATCCCAACTCTTCCATGGAGTGGCAGTGGTCTTTGTGTGGACTG
GCACGAAAATGATTTTTCAAAACGAATTTTAAATGTTCCTCAGGAACTATATGAAAAAGGTTATGTGAAGGATGT
GGATGATGGGCTGAAGGCAGCGGAGGAAGTTGGATATCCAGTAATGATCAAGGCCTCAGAAGGAGGAGGAGGGAA
GGGGATCAGAAAAGTCAACAACGCGGATGACTTCCCTAACCTCTTCCGACAGGTTCAAGCTGAAGTTCCTGGATC
TCCTATCTTTGTCATGAGACTAGCTAAACAGTCTCGTCATCTGGAGGTGCAGATCTTAGCAGATCAGTATGGCAA
TGCTATCTCTCTGTTCGGTCGTGATTGCTCTGTGCAACGCAGGCATCAGAAGATTATTGAAGAAGCTCCTGCCGC
TATTGCTACTCCAGCAGTATTTGAACATATGGAACAGTGTGCGGTGAAGCTTGCCAGGATGGTTGGTTACGTGAG
TGCGGGGACTGTGGAATACCTCTACAGCCAGGATGGCAGCTTCTACTTTCTGGAACTGAACCCTCGGCTACAGGT
GGAGCACCCCTGTACAGAGATGGTGGCCGATGTCAACCTCCCTGCCGCGCAGCTCCAGATTGCCATGGGGATCCC
TCTGTACAGAATCAAGGATATCCGTATGATGTACGGGGTCTCTCCCTGGGGCGATGCTCCCATTGATTTTGAAAA
TTCGGCTCACGTTCCTTGCCCAAGGGGCCATGTTATTGCTGCTCGTATCACTAGTGAAAATCCAGATGAGGGGTT
TAAGCCCAGCTCAGGAACAGTTCAAGAGCTGAATTTTCGCAGCAATAAGAACGTTTGGGGTTATTTCAGTGTTGC
TGCTGCAGGAGGGCTTCATGAATTTGCTGATTCTCAGTTTGGTCACTGCTTTTCCTGGGGAGAAAACCGAGAGGA
AGCAATTTCAAACATGGTGGTGGCTTTGAAGGAGCTGTCCATCCGGGGCGACTTCCGGACCACAGTCGAGTACCT
GATCAAACTGCTGGAGACGGAAAGCTTCCAGTTGAATAGGATTGACACGGGCTGGCTGGACAGACTGATAGCAGA
AAAAGTACAGGCGGAGCGACCTGACACCATGCTGGGAGTTGTCTGTGGGGCTCTCCACGTGGCAGACGTGAGCCT
GCGGAATAGCATCTCCAACTTCCTTCACTCCTTAGAGAGGGGTCAAGTCCTCTCTGCTCATACACTTCTGAACAC
AGTAGATGTTGAACTTATCTATGAGGGAGAGAAGATAGTACTGAAGGTGACTCGACAGTCCCCAAACTCCTACGT
GGTGATCATGAACGGCTCGTGCGTGGAAGTTGACGTGCATCGACTGAGCGACGGTGGACTGCTCTTGTCCTATGA
CGGCAGCAGTTACACCACATACATGAAGGAGGAGGTGGATAGATATCGCATCACAATTGGCAATAAAACTTGCGT
GTTTGAGAAGGAAAATGACCCTTCAGTGCTGCGCTCACCCTCTGCTGGGAAGTTAATCCAGTACATTGTGGAGGA
TGGAGGCCATGTGTTTGCTGGCCAGTGCTATGCTGAGATCGAGGTGATGAAGATGGTAATGACCTTAACAGCCGC
AGAGTCTGGCTGTATCCATTACGTCAAGCGGCCTGGAGCAGCTCTTGACCCGGGCTGTGTAATAGCCAAAATGCA
ACTGGACAACCCCAGCAAGGTCCAGCAGGCTGAGCTTCACACAGGCAGTCTGCCACGGATCCAGAGCACAGCACT
CAGAGGCGAGAAGCTCCATCGAGTGTTCCACTATGTCCTGGATAATCTGGTCAACGTGATGAATGGATACTGCCT
TCCAGATCCTTTCTTTAGCAGCAGGGTGAAAGACTGGGTTGAAGGCTTGATGAAGACCCTCAGGGACCCCTCCTT
GCCTCTCCTAGAATTGCAGGATATCATGACCAGCGTCTCTGGTCGTATCCCACCCAACGTGGAAAAGTCTATCAA
GAAGGAAATGGCTCAGTATGCCAGCAACATCACATCCGTCCTCTGCCAGTTTCCCAGCCAGCAGATTGCCAACAT
CCTAGATAGCCATGCAGCCACACTGAACCGGAAATCTGAACGGGAAGTCTTCTTCATGAACACTCAGAGCATCGT
CCAGCTGGTGCAGAGGTACCGCAGTGGCATCCGAGGACACATGAAGGCTGTGGTGATGGACCTGCTGCGGCAGTA
CCTGCGAGTAGAGACTCAGTTCCAGAACGGTCACTATGACAAATGCGTGTTCGCCCTCCGGGAGGAGAACAAGAG
TGATATGAACACTGTACTGAACTACATCTTCTCTCACGCTCAAGTCACCAAGAAGAATCTTCTGGTCACCATGCT
TATCGATCAGCTGTGTGGCCGGGACCCCACCCTCACTGATGAGCTGCTGAATATCCTCACGGAGCTAACTCAACT
CAGCAAGACCACCAACGCGAAGGTGGCACTCCGAGCACGCCAGGTTCTTATTGCTTCCCATTTGCCATCATATGA
GCTTCGCCACAACCAAGTCGAGTCTATCTTCCTGTCCGCCATTGACATGTACGGACATCAGTTCTGCATCGAGAA
CCTGCAGAAACTCATCTTGTCCGAAACGTCGATTTTTGATGTCCTGCCAAACTTCTTCTATCACAGCAACCAGGT
CGTGAGGATGGCAGCTCTGGAGGTGTATGTTCGAAGGGCTTATATCGCCTATGAACTTAATAGCGTACAACACCG
GCAGCTGAAGGACAACACCTGCGTGGTGGAATTCCAGTTCATGCTGCCCACATCACATCCAAACAGAGGGAACAT
CCCCACGCTAAACAGAATGTCCTTCTCCTCCAACCTCAACCACTACGGCATGACTCACGTAGCCAGTGTCAGCGA
CGTGCTGCTGGACAACGCGTTCACTCCGCCGTGTCAGCGGATGGGCGGGATGGTCTCTTTTCGGACCTTTGAAGA
TTTTGTCAGGATCTTTGATGAAGTGATGGGCTGCTTCTGTGATTCCCCACCCCAAAGCCCGACATTCCCTGAGGC
AGGTCACACGTCTCTGTATGATGAAGACAAGGTCCCCAGGGATGAACCAATTCACATTTTGAATGTGGCTATCAA
AACAGACTGTGACATCGAGGATGACAGTCTAGCAGCTATGTTCCGAGAGTTTACCCAGCAAAACAAAGCTACCCT
GGTTGAACATGGGATCCGACGCCTTACTTTCCTGGTTGCACAAAAGGATTTCAGGAAACAGGTCAACTATGAAGT
GGATCAGAGATTTCATAGAGAATTTCCTAAATTTTTCACGTTCCGAGCAAGGGATAAGTTTGAGGAAGATCGTAT
CTATCGTCACCTGGAGCCTGCCCTAGCTTTCCAGTTGGAGCTGAACCGGATGAGAAATTTTGACCTTACTGCCAT
CCCATGTGCCAATCACAAGATGCACTTGTATCTCGGGGCAGCCAAGGTGGAAGTGGGCACAGAAGTGACAGACTA
CAGGTTCTTTGTCCGTGCAATCATCAGGCATTCGGATCTGGTCACCAAGGAAGCTTCCTTTGAGTATCTACAAAA
TGAAGGGGAGCGGCTCCTCCTGGAAGCCATGGATGAGCTGGAAGTCGCCTTTAACAATACAAATGTCCGGACCGA
CTGCAACCACATCTTCCTCAACTTTGTTCCTACAGTCATCATGGACCCATCGAAGATTGAGGAATCCGTGCGGAG
CATGGTGATGCGCTATGGAAGTCGGCTGTGGAAGCTGCGTGTCCTCCAGGCAGAACTGAAAATCAACATTCGCCT
GACCCCAACTGGAAAAGCAATTCCCATCCGCCTCTTCCTGACGAATGAGTCTGGCTATTACTTGGACATCAGCCT
GTACAAGGAAGTGACTGATTCCAGGACAGCACAGATCATGTTTCAGGCATATGGAGACAAACAGGGACCATTACA
TGGAATGTTAATCAACACTCCGTATGTGACCAAAGACCTGCTTCAGTCCAAGAGGTTCCAGGCACAGTCCTTAGG
GACAACATACATATATGACATCCCAGAAATGTTTCGGCAGTCCCTGATCAAACTCTGGGAATCTATGTCCTCTCA
AGCATTCCTTCCACCGCCCCCTCTGCCTTCAGACATACTGACGTACACTGAGCTCGTGTTGGATGATCAAGGTCA
ACTGGTTCACATGAACAGGCTTCCAGGAGGAAATGAGATTGGCATGGTAGCTTGGAAAATGACCCTTAAAAGTCC
AGAATATCCAGATGGCCGAGATATCATTGTTATTGGCAATGACATCACTTACCGAATCGGGTCCTTTGGACCCCA
GGAGGATTTGCTGTTTCTCAGAGCTTCTGAGCTTGCCAGGGCAGAGGGCATCCCACGCATCTATGTAGCAGCCAA
TAGTGGAGCAAGAATTGGACTGGCAGAGGAAATTCGTCATATGTTCCATGTGGCCTGGGTAGATCCTGAGGATCC
TTACAAGGGATACAAATATTTATATCTGACCCCTCAAGATTACAAGAGAGTCAGTGCTCTCAACTCTGTCCATTG
TGAACATGTGGAAGATGAAGGAGAATCCAGGTACAAGATAACTGACATTATTGGGAAGGAAGAAGGACTTGGAGC
AGAGAACCTTCGAGGGTCTGGAATGATTGCTGGGGAATCCTCTTTGGCCTACGACGAGATCATCACCATCAGCCT
GGTTACGTGCAGGGCCATTGGGATTGGGGCTTACCTCGTCCGACTGGGACAGAGAACCATCCAGGTCGAAAATTC
TCACTTAATCCTGACAGGAGCTGGGGCCCTCAACAAAGTCCTCGGGAGGGAAGTATACACCTCGAACAACCAGCT
GGGGGGCATTCAGATCATGCACAACAACGGGGTGACGCACAGCACCGTCTGTGATGACTTTGAGGGGGTGTTCAC
CGTCCTGCACTGGCTGTCTTACATGCCGAAGAGTGTATACAGTTCAGTTCCTCTCCTGAATTCCAAGGATCCAAT
AGACAGAGTCATCGAGTTTGTGCCCACGAAGGCGCCGTATGACCCTCGGTGGATGCTGGCAGGCCGGCCTCACCC
AACCCAGAAAGGTCAGTGGTTGAGTGGATTTTTTGACTACGGCTCTTTCTCAGAGATCATGCAACCGTGGGCACA
GACTGTGGTGGTTGGCAGAGCCAGGCTAGGAGGAATACCCGTGGGAGTAGTTGCCGTAGAAACCCGAACAGTGGA
GCTGAGTATCCCGGCTGATCCTGCAAACCTGGATTCTGAAGCCAAGATTATCCAGCAGGCTGGCCAGGTTTGGTT
CCCAGACTCTGCGTTTAAGACATATCAGGCCATCAAGGACTTCAACCGTGAAGGGCTGCCTCTGATGGTCTTTGC
CAACTGGAGAGGCTTCTCCGGTGGGATGAAAGATATGTACGACCAAGTGCTGAAGTTCGGCGCTTACATCGTGGA
TGGCTTACGGGAGTGCTCGCAGCCCGTGATGGTCTACATCCCTCCTCAGGCCGAGCTCCGAGGTGGCTCCTGGGT
GGTGATTGACCCCACCATCAACCCGCGGCACATGGAAATGTACGCGGACCGGGAGAGCAGGGGATCCGTTCTGGA
GCCGGAAGGGACAGTAGAAATCAAATTCCGCAGAAAGGATCTGGTGAAAACCATGCGTCGGGTGGACCCAGTCTA
CATCCACTTGGCTGAGCGACTGGGCACCCCCGAGCTCAGCGCACGCGAGCGGAAGGAGCTGGAGAGCAAGCTGAA
GGAGCGGGAGGAGTTCCTCCTTCCCATCTACCACCAGGTGGCCGTGCAGTTTGCGGACTTGCACGACACCCCCGG
CCGCATGCAGGAGAAGGGGGTCATTAATGACATCCTGGATTGGAAGACTTCACGCACCTTCTTCTACTGGCGGCT
GAGGCGGCTGTTGCTGGAGGACCTGGTCAAGAAGAAAATCCACAACGCCAACCCGGAGCTGACTGATGGCCAGAT
CCAGGCCATGTTAAGGCGCTGGTTTGTGGAGGTGGAGGGAACTGTGAAGGCCTATGTTTGGGACAACAACAAGGA
TCTGGTGGAGTGGCTGGAGAAACAGCTCACAGAGGAGGACGGTGTCCGCTCGGTGATCGAGGAAAACATCAAGTA
CATCAGCAGAGACTACGTCCTCAAGCAGATCCGCAGCTTGGTCCAGGCCAACCCGGAGGTCGCCATGGATTCCAT
CGTCCACATGACACAGCACATCTCCCCCACCCAGCGAGCAGAAGTCGTTCGAATCCTCTCGACGATGGACTCGCC
CTCAACGTAGGAAGAGCTTCTGCCCACCCCCGCCCTGCCTCCGGAGCTGAGGGCCAGAGCGGCCCGTCACACCGG
AAACCACCGCAACGAGCAGGCGCAGGAGACCGGAGCTGCAGTCACGTGGCTTTTTGCTTCCCCTCGATGTGTTCC
GGTTCCGCATGACACGTCGGGCCGCGGGCACACCACCCCGTTCAGTATTTATTACCCTGGCTGTGGCTGCAGGCC
CCTGTCCCCACCCTGAACTAAAAGGCAATGACGGGTACAGCACGTACCACGAGGCCTTCCTACACCCGAGCGGGG
CCGCCCCGGCCCGCGCTCGGAGGCAGGGTGGTCGGCAGGCGGCAGCCCGCGCTCGCCCCTGGCCCCGTGAGCCTG
CGGCCACTGGCAGCAGAGGAGGGCCGGGACAGGAGCGGGGAGTGGGGATCCTCGCGCTGCTGCCTCTCCACCCCG
CACCCGGCCGGGCACACGCTCTCCTCGCACCAAGGCACTGCTTAGGAAGGCAAATCAGAGCGTGAGGTCTGCAGG
TCCGTGGAACTCAAAGACGGGCAAAACCGTGATCCGAGAAGCAGAGAAACCGAGTCACTGTTGCCCTGTTTCAGG
GCCCCTGGCCGGGTCCCCTTCTCTGAGAACAACCTTGGGGAGGTTGACCTGCCGTGGCCCCAGGGGCCACTGCGT
GGCCAGCTGAGGTGCCCGGGGCCCCACTGGCGGTGCCGCCGTCCAGGCTGGCAGAGGAGGAGCCGGGGAGCTGCC
TCCTGTCCCTGACGGAAACCAGGCATTGAGCCGCGGCGAGGGCGGGCCCGCCAGCCTCTGTAGGATGCGGAAGGC
TGGCAGCGTCCAGCCGGGCGCCTGCAGGGCCGGCCTCTGTTCCCAGGTCCACCCTTCTAGCAGCAGACACTCCTG
CTCGCCCCGGGTCTCGTCTCCTTCTCGAAGGCACAGGCAGCACGCGCAGCAGTGGAAAGGCACCCCGCTGACATC
AGGGCCCTCGGCTCCAGGAACTGGCCTTGCCCGCCGTGGGGGAACTTCCAGGGGACACAGGACCCACGGGACCTT
AAGGTTGTCCACGACCCCCTCCTGGTGCTGCTGTCCTCCGGGCTCATGGGCCGCTCCCCGGCCAGCGGCCTGTCA
CTGGTGATGGAGAGTTTCTTTTCAACCACCAGTTTATTCAAGGAAAGAGCCTCCCAATTCCGCTGCTGGTGTTCC
TAAAGCAAGAGTGGCAGGTGAGCAGGGCTGGGCTAGCATCCGGTTCCTACAGCGCAGCTACTGCATCTGTCGCTG
GTGACGGAGGAGGGACTCAGTAAGACGCCTGAGAAGCAGGGGTATGAACGCTTTCGTACCCGCTCCAGTTTTGAG
CCTTAACCTCCAGTTCACGCACAATTTGAGAGCCCCTCTCCCCGTCCCCGGGAACAGCCTGTGCAGAGAGGCCCC
GTGGGGCCGACGTGTGGCCACCTGGCCCCAGAGCCTCAGCCCGGCAGCCCTGCTGTGGGGTTCAGCGCCATCCTG
GGCACGAGAAGGTGGGGACAACGTTCAGTCCAGGAAGAGTGTCCACTGTGGCTGGTATCTGCTTACCCAGCAAGA
ATTAGATCCATCTTTGACCAGATTATTCCTCTACACTTTTCTACAATAAATAAAATTCCACACGCCTACAGGTGG
TGTGAGATCCTGTGCTTGCCCTGGCGTTTCTTCAGGGGCTGGGTGGGTGACGCGCGTTTCGTCTCCACCACCGAA
CTGCGACTCGTTAAATGAACGCTTCCTCTCGAGAAGTCAGTGATGCTCACTCTCCGCGCCCAGAGCCCCCACTTT
AGGTCTTTATTGGACAGGACTCTTGTCTAAGGACAAGTCAGCACAGTCCGTGTCACACACGAGGCCACCGCTGCA
CACGCGAGGCTGCCAAGGCAGAGGCGTGACCCGCCGAGGCCCGCCTGAGCTGAGCTCACCGCGCCGGCCGTCCCC
CAGTCACAAAGCAGCCTTCGCCGGTCTCACTGACGAGTCAGTGGACGCGCAGCCCGACGGGCACGGCGCTTCAGT
CTAATGTATTCTTTTCCCTTTCTGTTGCAATAAACCTCCCCACTGGC
>Oa3.2 /pf7=0 /pf10=0 /pool=0 /refseq=NP_942131 /eval=3e-40 /description="acetyl-Coenzyme A carboxylase alpha isoform 1 [Homo sapiens]"
CCCTCTTTGGGCTTCAGGGGCCCAGATTGAGGCGCAATGATGAGAGGATGTGGTGGTCCACTCTGATGTCAATCT
TGAGGGCTAGTTCTTTTTGGAAGTGGATATCTGCTCAGACAATAAGAATTATAAGAGCTCTGAGGGCTCGTTTTG
AAGGAACAATGGGTGAACCTTCTTCCTTGGCCAAACCTCTGGAGCTGAACCAGCACTCCCGATTCATAATTGGCT
CCGTGTCTGAAGATAACTCGGAGGATGAGATTAGCAACCTGGTGAAGCTCGACCTACTGGAGGAGAAGGAGGGCT
CTCTGTCACCAGCCTCTGTCAGCTCAGA
>Oa3.3 /pf7=0 /pf10=0 /pool=0 /refseq=XP_615232 /eval=3e-07 /description="PREDICTED: similar to acetyl-Coenzyme A carboxylase alpha isoform 1, partial [Bos taurus]"
GAAGCTCCCTCAGACTCTTAACCCTGGACAAACCTGCACGGCTGAGCAGAGTCGAAGAACACAGTGTTCTGATCA
AGTCTTCTTGTCTTCTTTTTTCTCTTATCTTATGACTAGAGCCTCCCTTCTGGTCGAGGCAGTGACTTTCTTGAA
GTCTGTCCATCTGTGAAGTATCCTTCTGGAGGTTTTTGCCTCCCAGACGCGACCTGAAGACGCACAGCAGACATT
GGAAGCAGAGAGTCTCTGAGTGTCAGCCATCGCCGGAGCTACCGGCGTCTCCTCCCGCCCAGCGCCGCCTCCACG
CAGGGGTCCGGGACCGCCGGGCCGCGGGACGCTGCCGCCGCCGCCTTGAG
>Oa4.1 /pf7=0 /pf10=0 /pool=1 /refseq=XP_584220 /eval=5e-29 /description="PREDICTED: similar to RIKEN cDNA 1110012D08 [Bos taurus]"
GGCTTGGGCTGCGGTACGACTTGCAGGAGTTTAGGGAGCAAAGAACAGAGTGGCCCTAGAGGTGCCCACGCCTGA
CAGCCGCCCGGACGCCTAAGACTCTGGGCAGGGATGCAGCTGGGGGTCTAGGGAAGCACGTCTACCCCCTCCTTT
CCTCAGCCCTGACAGGGTGGTTTCCCAGCCCCCTCAAGACATTCATGGATGGATAAGAGGAGCTGACACTGATCT
TCCCCTCTGTGACAACCTTCTCTTCGGCCATGGAAGAAGCCTTGCTGCCCCTGGCCATGACCTCTGACGCCAGGC
CCTTTAATCAACAACTCCCAGAGCCTCCAGACCTGAGATGTGTCTTGCAACCCCAGGACAGTCCTGACCTGGCAC
CCGCCCTGGTTTGTGCCCTTTGCTGCTGCTTTGGAATCATCTACTGCTGCTTCGGCCTGCTGTCAGGAGCCCTGG
TGATCTTCCTGCTATGCCATAAGGAGCGAGTGCTAGAGACACAGCTGAGCCTGGAGGTGAGCGCGGGCATTGCGC
TCGGCATCGGACTACTCTG
>Oa4.2 /pf7=1 /pf10=0 /pool=0 /refseq=XP_584220 /eval=4e-15 /description="PREDICTED: similar to RIKEN cDNA 1110012D08 [Bos taurus]"
AGGGAGCAAAGAACAGAGTGGCCCTAGAGGTGCCCACGCCTGACAGCCGCCCGGACGCCTAAGACTCTGGGCAGG
GATGCAGCTGGGGGTCTAGGGAAGCACGTCTACCCCCTCCTTTCCTCAGCCCTGACAGGGTGGTTTCCCAGCCCC
CTCAAGACATTCATGGATGGATAAGAGGAGCTGACACTGATCTTCCCCTCTGTGACAACCTTCTCTTCGGCCATG
GAAGAAGCCTTGCTGCCCCTGGCCATGACCTCTGACCCCAGGCCCTTTAATCAACAACTCCCAGAGCCTCCAGAC
CTGAGATGTGTCTTGCAACCCCAGGACAGTCCTGACCTGGCACCCGCCCTGGTTTGTGCCCTTTGCTGCTGCTTT
GGAATCATCTACTGCTGCTTCGGTGAGGGCGGGGCCAGGGTTCTGGGGGGCAGCTGCCCAAGACTGTCACCCTCA
GAGATGACGCCAGCTTTCTCCTTTGCTCCTGAGCCACCTCTACTCCTCTGCCGGGGGATGTCTATCTTCAGTGCG
TCCAGTGCCAATCTCGCCAGCTCTTCTTCCATCCCCCACCCACTCACTCCTTCAGCTCTGACCCCTGGCAACCAT
CATTTTCCCTCCCCT
>Oa5.1 /pf7=0 /pf10=1 /pool=0 /refseq=NP_006521 /eval=9e-71 /description="glioma-amplified sequence-41 [Homo sapiens]"
TTACCGAGAGCAGAGCTGAATGGGCTTCCGGGACGCCGTCCCCGGCGAGGAGTTGGCGCTTCCTAGGCGACCGGA
ACCCCGCTGACTCGTCCTCCTTCGACCAGAAACCCTCCTCCTGGGCGCGCGCGGGAGGCAGTGGGGTCTCTGAGG
GAGCGGCGAGCCCGCCGGCCCCGGTCTCTTTCCCTGGCGGCTGCGGCTTCTACCGTAAGACAATATGCTCAAGAG
AATGGCCGAATTTGGGCCTGACTCCGGCGGGAGAGTGAAGGGTGCTACTATCGTTAAACCAATAGTTTATGGTAA
TGTTGCTCGATATTTTGGAAAGAAAAGAGAAGAAGATGGGCACACCCATCAGTGGACAGTATATGTAAAACCATA
TAGAAATGAGGATATGTCAGCATATGTGAAGAAAATCCAATTTAAATTACATGAAAGCTATGGCAATCCTTTGAG
AGTTGTTACTAAGCCTCCATATGAGATTACTGAAACAGGATGGGGTGAATTCGAAATAATCATCAAAATATTTTT
CATTGATCCTAATGAAAGACCTGTAACACTGTATCATTTATTAAAGCTGTTTCAGTCAGACACCAATGCAATGCT
GGGGAAAAAAACAGTGGTTTCAGAGTTTTATGATGAA
>Oa6.1 /pf7=1 /pf10=0 /pool=1 /refseq=XP_611565 /eval=1e-09 /description="PREDICTED: hypothetical protein XP_618719 [Bos taurus]"
GGTTCATTCCCGTTGCTGTGCAGCCATCACCGCCTGAGTCCACAGAACCCGTCACCTTGGAGAGCTGAGACTCCA
TCCCCACAAGACAGAAACTCCTGCTCGCCTCCACCAGTCCCCAGCCACCACTCTTCTGCTTTCTGTTTCTCATGA
CTTTTATTTTTTTtcttttaatttttGTTGGAGTGATGGCTCAGACAGTAAAGAATCTGCCTGCAGTGTGGGAGA
CCCGTCAATCCCTGGGTCAAGAAGCTCCACTGGAGAAGGAAATGGCTACCCACTCCAGTATTCTTGCCTGGAGAC
TCTCAGGGACAGGAGACTCCCAGGACAGAGGAGTCTGGCGGGCTACAGTCTATGGGGTTGCAAGGAGTTGGGCAC
GACTGAACACACGTACACAAAATTGCTTTACGAGGTTGTGGTGGTTCTCACTGTAGAGCAAAGTGAATCAGCTAC
ATATACTCCCCGATTTTTGGATTTCCTTCTGATTTAGGTCACCACAGAGCACTTAGTAAAGTTCCCTGTGCTATG
ATTTTTCTGGGttttttttt
>Oa6.2 /pf7=0 /pf10=0 /pool=0 /refseq=XP_592490 /eval=1e-08 /description="PREDICTED: similar to LRRGT00186 [Bos taurus]"
AACATATAAATGACTCAGACAGTAAAGAATCTGCGCTGCAATGCAGGAGACCCAAGCTGATCCCTGGGTCACGGA
AGATCCCTTACAGAAGGGAATGGCTACCCACTCCAGTATTCTTGCCTGGAGAATTCCAAGAACAGGGGAGCCTGG
CGGGCTATAGTCCATGGGGTTGCAAAGAGTCAGACACG
>Oa7.1 /pf7=0 /pf10=0 /pool=0
GCGGCCGCGTCGACATTTAAACCTCCTAGTGTTGCTGTGGTTCAGCCAAAGGTGGCGGCGGCAGCTCAGTGATAA
GACAACCGTTCAGTGTGGCAAAATGCGCCCTAGAAAGAAGCCTAGGAGAGCAGCCTTGTAATGTATCCAGTCAGC
TGCATGGTGCTGACTGAGCTGAAGAATCAAATTATTCTTTCTATATGACATATACATATATTTGTTTATAAACTA
ATCATTTGCCCAGGaaaaaaaaaaTTACAATGCCGTTTGAAGCTTTAGTTTTATGTGTTGAAATGTTTTCTAAGC
CTTGGCATGAATTAGTGTTTTAGACTGCTTTGCACAGCTTGCACTTACAGCGACTGTACATATTGTACATCTTTG
TACAGAGACATCTTGGCACCTCATCCCAACAAATCTCATTTATAGAATGTAATGCAGTTCTGAGTGGCTTGAAAT
GTACAGAATGTTTTGAAAGTGTTTTATTAAGAATCACCTGAAAATAAATGTGTTAAAATT
>Oa8.1 /pf7=1 /pf10=0 /pool=4
CAAACTTAAGTCCTTATTTGAAACATCTAGTCTTTCTAGATGTTTAGAAGTGCACAAAGTATGTTAAAAGTAGAG
GTAGTGAAATTTGTAGATATATCCTTTTGTTAAGATTCATACGAAATACTCGTTTAGAAATGGAATGATCAGAAT
GATCAAACCACCTCTCAGAGCAGTACATATTAATTTACTTGTGCTGGTTCAGGGAGAAAGTACAAGGGGGGGTTA
TACCAGTATGTTTATGTTAGGATGGTTAACCATTGTCCTGTATGTGTCTGCGTTTTGGTTTACTTAGCTGTGTAC
ATAGTGTATATAAGGGACAAACGTCCAAATTTACAACATCTAGCCTTTCTAGATGTTAAAGAGCTTGCCAGTGTA
TGACAAAAATAACCAATAAATACATTGTGTACGCTTGATGTTAAAATTCATAGGCAAGATTTCTGAAAACAACTG
GCAGAAGTGAAATTGTTAAAATCCCCTCTAAGCATTATAGATGCTTATTAGACTTGTCCACTGGGTTGATAGAGA
AGGGCTCTGTGCCCATCAGTCTTCATAGACAAGTTCAGATTGTCTACCCGTTGTTCTGTTTGTGCATTTTAGTTA
ATATTGCTGTGTATTAAAGAACAAGCAAGTCCTAATGCCCAAAGTGTATTAAAAGTAGAGGTAGTAAAATAACCC
CTTAATGAATGCCCTTTTGTTGGTTTTTAGGAAGGGCTGTGTCTTCTGGGAGTATCTATGTTAATCCACCTCTTG
GAACTAGATGTAGTCTGGTACTTAGTCGCTGAAATGCTGGAGGAGTAAGAGGAAGGGTGAGGGGAAGGGCTCTTG
GCTAATATCTCCCATTATCTGGAAGACAGTTTTAGGTTTTAACTATAGGCCTGTATGTGCATTTTTGTGACGTAC
CTGTGTTTATTGTGGACAAGCTTCATTACTTTGCAGCATCTAGGCTTTTTAGATGTCCTGAGGTGACAAGGTATG
ATATAAAGTAGAACTAGTGAATTAACAATTTGTAAATATCTTTGTTATGTTAGAATTGATTTTTTTTAAAAAGGC
AGCATCTTGGACCTGGAATTATACCTTCTCTGAGAAATGTACATCAGGACTTGTTCATTTAGGTTGGCAGCTGAG
GGGAGGAAGGAAGTATAGAGGGAAGGCTGTATGTGGATGCGCTCGCGTTTATATTTTGATGATAACCATTGATGT
GTGTGCATCTCCTGGCTGTCCTATAGGAATGCATTGCTAAATAATTCAGCAGAAACATACCTCCTTGCT
>Oa8.2 /pf7=0 /pf10=0 /pool=1
CTTTGTGTTTTGTGCACTGGTTCAGTGTCGGGAGAGGGGAGAGAAGTGCAGATCTCTGTGCCAGTGTGTTTATAG
TGAGGCGAGAGTAACCATTGTCTTTTCCGTTAGTGCGTTTTGTTTCACTTTGCTGTGTATATAGTGTATATAATG
GACAAATGAGTCCTAATTTACAACATCTAGTCTTTCTAGATGTTAAAGAGGTTGCCAGTGTATGACAAAAATAGA
GTTAGTAAATAATACATTTTGTACATTTTGTGTTAAAATTTCTAGGGAAGATTGTCTTCTGAAAATTTGAGCATT
ATAGCCCCCTGGGTATGATGGTGGAGAGAAGAGAGGAGAGAAGGGGAGGGTCTTAGGCTAGAATACTCATATTTT
GAAGACAATTTCAAGATTTTAACTGTTACATTTGGCAGTTTATTCAAGACTGCTTTGTATATAGTGGACAAATGA
AGTCCTTATTTGAAACATCTAGCCCACCTAGATGTTTAGAAGTGCCCGACGTATGTTAAATGTAGAGGTAGTGAA
ATACCGCT
>Oa9.1 /pf7=0 /pf10=3 /pool=0 /refseq=XP_611463 /eval=5e-37 /description="PREDICTED: hypothetical protein XP_611463, partial [Bos taurus]"
GATATTGTTCTCTGCCTTGTATGTGAACTTTTTAGCAGATACTGAAACCCCTACCAGGTGGAGGAAGTTAACTGT
ATGTTGCCCACAAGCAAGTCAACCCCAGACCACTTGGATCCAGAAGGTTGATGACGCTGCCTCTTCATTACCTCA
CCACTGACCACGGCTTGGTAAACACTGTGAGACACCTCACTACCACCACCAGGCCGGGACACACGGTCTTAAGGT
ATTGCCTGCTGTGGCCCTCTTTGCCTCGCCAAACAGTAAAGCTAATTTGTTTCTACTTCACCCAACTCTTCCTTA
AAGGTTTCATCCCGCACCACTGTACAGAGGCCGGATTTTGGCAACAAATTGGGCGTTCAGTGTGCGGTTGACTTA
GGGGCAGCCCCACGGGGGTCCCCTGGCTTGATCCGACTCTCCAAGGTCATTCCTCCAAGCCAGGCTCTTTTGA*G
AAGGCAGAGGGTTGGAAGATTCCTACAGAGGCCAGGTTGCCTGGGACCCTTGTCAAGAAGGCTGAGCTCCAGTCA
TACGAGCCTATGCCAGCCTGAATTTTTCTGCTCCAAAGAATTATTTGGAGGAAGGAGAAAGCATCGGGGACGTGG
AGACACCTTGGCCAGCATCTGGGTCTGTGATCTCAGCTGGAAGACCATGGGTTTTGGCTGGGTTCGAGGTTCGAG
TTCCAGCACATGGGTTCAAGTCCCAACCTGCGGCTTTCATTAGCTGGTGAGGTCTGGTTTGCATTTGGTTTACTC
ATTTCTGATCAAAATTGGAAAGTGCTTCTTTGATTCCATCACACAGCCTCATAAGAAAAATTTTGGCTGACTGGT
CGACCTGTAGGAAGTCCTGGTCAGAAATGTGGAACTAACAAGCTACTATGAACTGGACGAATTCAGGAAAGTCCA
GAAGGAGAGACACCGGTTCATATGTCCTACCAGCCTCCCAGAATCCTCCTCACTGGAATCCATCTTGGCTGAGCG
ATGTTTGCACCACCACTGACATCCTAACCACTTGGGGCTACTCGGTGACCAGCTCGCCCACCAGTGAACCAGAGC
CAGTGGCCATAACTGGAACCTTTTGTCCCTGATCTCCTCCTGATGCAGACAACTGGCCAGAGTGCCCTGACCAGC
TAACCTTGAGATACTTGAGAGCTTCCCCGAGGTATCTTAAAGAAAAATATTTAGGAGTCAACCCTGAATATTCAC
TGGAAGGATTGGTTGCTGAAGCTGAAGCTCCCGTACTTTGG
>Oa9.2 /pf7=1 /pf10=0 /pool=0 /refseq=XP_596439 /eval=2e-06 /description="PREDICTED: similar to hypothetical protein, partial [Bos taurus]"
GGCACAACAGAAACTAATTACAATCAAATGGGTTCAAGATGGCCGACAAGTCAACTTGACGAGACCTTGATCCTT
GGTATAAACTCACTGTAACACATCAGCAAGCTAAATGGCACGTCCAAGGTGCCAGGACAGTTCCGAGGTCAAACA
TCAAAGACCAAAAAGTGGGCCGTGGCCCAGCTCCTGGAATTCCCCTCCCCTTCCTCAAAACTCTTGGGATAATCC
TCCCACTTATGAGTCTGTGAAATTAGCCAGCCCATGAAAACTAAGCATACCACGCTTCCAGGCCGTGGCACTCGC
CCTCTGTAATGGCTCACACTCTGTCTGTGGGGAGTGTTTCTCTATGAATAAATCCACGTCTTACCCATCACTTTG
TCTCTCACTGGATTCTTTCTGTGATGAGACATCAAGAACCTGAGCTTTCTTATGTCTTGAAACCAGGTCTGTGAT
CTCAGCTGGAAGACCATGGGTTTTGGCTGGGTTCGAGGTTCGAGTTGGCACATGGGTTCAAGTCCCAACCTGCGG
AAGTCCTGGTCAGAAATGTGGAACTAACAAGCTACTATGCACTGGACGAATTCGGGAAAGTCCAGAAGGAGAGAC
ACCGGTTCATATGTCCT
>Oa10.1 /pf7=0 /pf10=1 /pool=0 /refseq=XP_540486 /eval=2e-86 /description="PREDICTED: similar to hepatocyte growth factor-regulated tyrosine kinase substrate isoform 1 [Canis familiaris]"
GCGGCCGCGTCGACCGGAAGTCGGGGGCGCGCCGGCCAGCAGTGGGGATCTCTGCGGCGTCAGGTTGGGGTCCCG
GGTCGCCATGGGGCGCGGCAGTGGCACCTTCGAGCGTCTCCTAGACAAAGCGACCAGCCAGCTTCTTCTGGAGAC
TGACTGGGAGTCCATCCTCCAGATCTGTGACCTGATCCGCCAGGGGGACACGCAGGCAAAATACGCAGTGAGTTC
CATCAAGAAGAAAGTTAATGATAAGAATCCCCACGTGGCCTTGTATGCCCTAGAGGTCATGGAGTCTGTGGTCAA
GAATTGCGGCCAGACAGTCCATGATGAGGTGGCGAACAAGCAGACCATGGAGGAGCTGAAGGAGCTGCTGAAGAG
GCAGGTGGAAGTAAACGTCCGGAACAAGATCCTGTACCTGATTCAGGCCTGGGCACATGCCTTCCGGAATGAGCC
CAAGTACAAGGTGGTCCAGGACACGTACCAGATCATGAAGGTGGAAGGACACGTCTTCCCAGAGTTCAAGGAGAG
CGATGCCATGTTTGCTGCGGAGAGAGCCCCTGACTG
>Oa11.1 /pf7=0 /pf10=0 /pool=0 /refseq=YP_262488 /eval=2e-20 /description="hypothetical protein PFL_5420 [Pseudomonas fluorescens Pf-5]"
TATAACCCGGACGGTATTGCGGGCCGGGCCCCCAGCCATTGCCGTGCCCGTCGGGGCGACCTGGCCAGCGGTGAT
CGTTGGGATGGTTATTGCCACCACCATTGAAGCCGGGCCGGCCGGGGCCACCCTGGCCACCATTGCCGGCCTGCC
AATGCTGATTGCCATCGTTGCGACGCGGAATGTCCTGATAGTTGCCGGGACGTGGTTCCTGGGTCTGGCGCACGG
TATCCGGGCGCCCCTGAATCGGCAGGTTATTCGCCGGCTGAGGTGCCGGGTGCGGGGGTTGCTGCTGGTTGCCTT
GCGGGCGACCTTGCCACTGGCCACCCCCATTAGGCCGCTCAAAATGCTCATTCTGCGGCCGTGGCTGATTATTTT
CGAAATGCGGGTTCTGCGGACGCGGCTGATTGTTCTCGGGACGAGGGGCTTCGGGACGCGGTTGATTATTTTGCG
GTCGAGGCTGGTTGTTCTGCGGCCGAGGCTGATTATTGCCTGGATGCCCTTCCGGGCCTTTTTCATGCTGGCCAC
CGCCTTCAGGGCGTGGCTGTTCGTCGGCCATCACTTGCGCACCAACGGTGACCATCAGCAAACCAACACCTGCCA
AACGCCAGATGCGCTTCATGCTATTCCTCACTGCGGATTAGGGCCTACACGTAAGACTGGAAAACCGGGGCCCGG
TTCTGCGACAGGTTATCAGTCACGAGAACTATTTT
>Oa12.1 /pf7=3 /pf10=1 /pool=0 /refseq=NP_082187 /eval=0 /description="Raver1 [Mus musculus]"
AGATGGCGGCCGACGTGTCCGTTACTCACCGGCCGCCGCTGAGCCCCGAGGCTGGGGCCGAGGTTGAGGCTGGTG
ATGCCGCGGAGCGCCGGGCGCCTGAAGAAGAACTGCCGCTGCTAGATCCAGAGGAGATCCGGAAACGCCTGGAAC
ACACCGAACGCCAGTTCCGCAACCGCCGCAAGATACTGATCCGGGGCCTCCCGGGGGACGTGACCAACCAGGAGG
TGCACGACCTGCTCAGAGACTATGAGCTCAAGTACTGCTTTGTGGACAAGTACAAAGGGACAGCCTTTGTGACGC
TGCTGAATGGGGAGCAGGCGGAGGCTGCCATCAGCACCTTCCACCAGAGCCGCCTGCGGGAGCGGGAGCTCTCGG
TGCAGCTGCAGCCCACGGACGCCCTGCTCTGCGTGGCCAACCTGCCCCCCAGTCTCACGCAGCAGCAGTTTGAGG
AGCTGGTGCGGCCCTTCAGCAGCCTGGAGCGCTGCTTCCTGGTCTACAGTGAGCGCACTGGTCACTCCAAGGGCT
ACGGCTTCGCCGAGTACATGAAGAAGGACTCGGCCGCCCGCGCCAAGTCAGACCTGTTGGGCAAGCCCCTGGGCC
CACGCACCCTCTACGTGCACTGGACAGATGCCGGGCAGCTGACACCTGCCCTGCTCCACTCGCGCTGCCTCTGTG
TTGACCGCCTGCCACCCGGCTTCAGTGATGTAGATGCCCTGCGCCGGGCGCTGTCAGCCGTCCACACTCCCACCT
TCTGCCAGCTGGCATATGGCCAGGACGGGCAGCTGAAGGGCTTTGC
>Oa13.1 /pf7=0 /pf10=0 /pool=2 /refseq=NP_999307 /eval=6e-12 /description="immunoreceptor DAP10 [Sus scrofa]"
CTCTGGACCAAAGCCCTTTGAGAGGTCCCTTCCAGCCCCCAGCCCATCATGGTCCTGCCAGGCAACATCCTGTTC
CTGCTTTTGCTCCCAGTGGCTACAGCTCAGATGACCCCAGGTTCCTGTTCCGGATGTGGGCCCCTCTCTCTGCCA
CTCCTGGCAGGCCTTGTGGCTGCGGATGCTGTTGTGTCACTGCTAATTGTGGTGGTGGTGTTTGTGTGTGCTCGC
CTACGCAGCAGGCCCACCCAAGAAGATGACAAAATCTACATCAACATGCCTGGCAGGGGTTGACTTCCCTGTAAC
TGCGAGTTTTGACTTCTGACCTTCTCATCCTGCATGTGGGTGGCGGCACAAGAAAATCCACCCTGCTTTGGGGCT
GGAATAAAGCCATTGAAATAC
>Oa14.1 /pf7=1 /pf10=0 /pool=1 /refseq=NP_998976 /eval=1e-21 /description="scavenger receptor for phosphatidylserine and oxidized low density lipoprotein [Sus scrofa]"
GGCGCCCGGGTCAGTGTCTGCGCGGGCGGAGCGCGCGGACTGGTGCTGACAGTCGCTTCGCCCACGTGACTGAGC
CCGGTCAAAACGTGAAAGCCTCTCTAAGGAGCAGGTCACAGAGACTGAGCTGCGGAGGGCAGGCGGGCGGTGCTG
GCATCTCTGGGCCGGACGAATCGGCCCAGGGGGCAGGGCTGCCATCCAGCCGAGCCGTGCACCTCGGGCTTCCTT
TCGCTTTCTCTCGCCTTCTTCCGTCATTCCTGGTTATCCCTCGACGAGGCTCTGGGCTGGGTGCGGGGGTGCTGG
CGGAGAAACTCCACCTCCCGGAGTTTCCCCGCCGCCCGCAAGCCTGCGATCACGCGGTTGCGACGGTACTGACCC
CACTGTCGATTTGAGACGGTGAGGACGCCGGGAGGGACGCGCCGCCCCCCTCGCGACCTGCCTCTGCCGGCCGGG
CCCCAGCGCCGACGACCGCCGTGTCCCTCGGAATCACAGGCGAAGCGGGAGAAGGAAGCGAAAGCCATTGAGAAA
CCGGCTGGTCGTCAGGCTCCGGAGAACGTCGGGGAGTCAGACAGAACGCGGCGGGCCGAGACGATGCTGGGCCGG
GCATCCCGGTTACTCTTGGTCCTACTGTTTGTAGCTTGTCTCACTCCTTCAGGCAATGGCAACGAAGGCAGCAAG
GTTGGGAGGTGTCCCTGCAATCGTACAATCCCTTCCCGTTCCCCTCCAAACGAGAGTGAAATGAGTCATCTCCGA
AAATACCTGACAGCATATCAGCGCTGTTTTTCCTACATCAGGTTCCAGCTACCCCGCGGAACTGTGTGTGGAGGC
AGCACTGATCG
>Oa15.1 /pf7=0 /pf10=0 /pool=2
GGATCAGCTAGGCCAGTAGGAATGGACCAGGACCTTGTCTCACACTGATACCTCAGATGTTGGCTGGCTATATGA
ACTGCCTATTTCCTATGCCAAGCTGTTTTTGATTTTTAAATAAATGAAGATCTGTAGATTCTCTCATCCCCTGTC
CCAAAAAACAAAGCAAAATAATGCTTTTTGAAATTGTCTCTAGGATTTTAAAGTGAAAAAATGATGGTACTATCC
AAAGTTCTTTATTTCAGAATCTGACAGTGGATTCCTTTAACATAGGCTCAAGATCAAAACGGCATACCCTCTAAG
CTCAGATAGACTGTTGACTCCAAGGGTTTTGATCAATACCATAACAAACCTTTTTCCTTTGACATACTCTGGTTT
TTGTTGTTTGGAGGGAGAGAAGAAGGGAGGGGGAGAGGAAGGGGAAGAGAGAGAGTGAGTGACTGACTTGACTGA
GTGAGTGTGTGTGTGTGTGTGTGTGTGTGAGCGAGCGAGCGAGCGAGCGAGTGTGC
>Oa16.1 /pf7=2 /pf10=1 /pool=0 /refseq=XP_343615 /eval=0 /description="PREDICTED: similar to Cops7b protein [Rattus norvegicus]"
TGGACGCTTGACAACCTGCGGGCAGGCGCCGGGAGGCCAAGCCAGCGACCGAGACGACAGAGAGGCGGCGGAGGA
CAGATCTCAAGGCCAGAGAATGGCAGGTGAACAGAAGCCCTCAAGTAACCTCCTGGAACAGTTTATCTTACTAGC
CAAAGGTACCAGTGGTTCAGCCCTCACTGCTCTCATAAGCCAAGTTTTGGAGGCTCCTGGAGTATATGTCTTTGG
AGAACTGCTGGAGCTGGCCAACGTGCAGGAGCTTGCAGAGGGAGCAAATGCTGCTTATTTGCAGTTGCTGAATCT
GTTTGCCTATGGAACATACCCAGATTACATAGCCAACAAGGAGAGCCTGCCAGAACTGAGCACAGCTCAGCAGAA
CAAGCTGAAGCACCTCACCATCGTGAGCTTGGCGTCGAGGATGAAGTGTATCCCTTACTCCGTGCTGCTGAGGGA
CCTGGAGATGCGGAACCTCCGGGAACTGGAGGACCTCATCATCGAGGCGGTCTACACTGACATCATCCAGGGCAA
GCTGGACCAGCGAAACCAGCTGCTGGAAGTGGATTTCTGCATTGGCCGTGACATCCGAAAGAAAGATATCAATAA
TATTGTCAAGACCTTACATGAATGGTGTGATGGCTGCGAGGCAGTCCTGCTGGGCATCGAGCAGCAAGTTCTGAG
AGCCAACCAGTACAAGGAGAACCACAGCCGAACTCAGCAGCAGGTAGAGGCCGAGGTTACCAACATTAAGAAGAC
CCTCAAAGCTACCGCGTCCTCCTCGGCTCAGGAGATGGAACAGCAGTTGGCCGAACGAGAATGTCCCCCTCACGC
CGAGCAGAGGCAGCCCACTAAGAAGATGTCCAAAGTGAAAGGTCTGGTCTCCAG
>Oa17.1 /pf7=1 /pf10=7 /pool=2 /refseq=NP_001001439 /eval=4e-94 /description="cytochrome c oxydase subunit 4 [Bos taurus]"
CTCCGCGGTTCGGCCTCGCTCTCTTCCGGTCGCGGGCAGCAGAGCCGTAGAGGGCGGTCGCGGCGGGCACGGTGG
GCAGCGGCTGGTCGGTGGCAGCAGAATGTTGGCGACCAGAGTATTTAGCCTGATTGGCAGGCGTGCAATTTCCAC
CTCAGTGTGTGTTCGGGCCCATGGAAGTGTTGTAAAGAGTGAAGATTATGCTCTCCCGAGTTACGTGGACCGGCG
TGACTACCCCTTGCCCGACGTGGCCCACGTCAAGAACCTGTCTGCCAGCCAGAAGGCCTTGAAGGAGAAGGAGAA
GGCTTCCTGGAGCAGCCTCTCCATCGATGAGAAAGTTGAACTGTACCGCCTTAAGTTCAAGGAGAGCTTTGCCGA
GATGAACAGGAGCACAAACGAGTGGAAGACGGTGGTGGGCGCGGCCATGTTCTTCATCGGCTTCACCGCGCTCCT
CCTCATCTGGGAGAAGCACTATGTGTACGGCCCCATCCCGCACACCTTTGAAGAGGAGTGGGTGGCCAAGCAGAC
CAAGAGGATGCTCGACATGAAGGTGGCCCCCGTCCAGGGCTTCTCGGCCAAGTGGGACTACGACAAGAACGAGTG
GAAGAAGTGAGGCCCCGCGGCTCCCGAGTCTGCACCTCGCCTGTCCGGGCGCCGCCATGCAGCTCCGCATGTCCA
CTGGGAGCGCCGTGCTGCAGCACCAGTGC
>Oa18.1 /pf7=11 /pf10=6 /pool=0 /refseq=NP_006030 /eval=0 /description="mannose receptor, C type 2 [Homo sapiens]"
TCAGAGAGCGACGGGCGCTTCAGGTGGACAGATGGTTCCATTATAAACTTCATCTCCTGGGCCCCCGGCAAACCT
CGGCCCATCGGCAAGGACAAGAAGTGCGTGTACATGATGGCCAGCCGAGAGGACTGGGGGGACCAGAGGTGCACA
ACAGCCTTGCCTTATATCTGCAAGCGGCGCAACAGCACCAGAGAGCTGCAGCCCCCAGACCTGCCGCCCACAGGG
GGCTGCCCCTCTGGCTGGAGCCAGTTCCTCAACAAGTGTTTCCGAATCCAAGGCCAGGACCCCCAGGATCGGGTG
AAGTGGTCAGAGGCACAGTTCTCCTGTGAACAGCAAGAGGCCCAACTGGTCACCATTGCAAACCCCTTAGAGCAA
GCGTTCATCACAGCCAGCCTGCCCAATGTGACCTTTGACCTTTGGATTGGCCTCCATGCCTCACAGAGGGACTTC
CAGTGGGTGGAGCAGGAGCCTCTGCAGTATGCCAACTGGGCCCCCGGGGAGCCCTCTGGCCCTAGCCCTGCTCCC
AGCGGCAACATACCGACCAGCTGTGCCGTGGTCCTGCATAGCCCCTCAACCCACTTCACTGGCCGCTGGGACGAC
CAGAGCTGTACAGAGGAGACCCACGGCTTCATCTGCCAGAAGGCCACGGACCCCTCCCTGAGCCCATCCCCAGCA
GCGTCGCCCCCTGCCCCGGGCACTGAGCTCTCCTACCTCAACGGCACCTTCCGGCTGCTGCAGAAGCCGCTGCGC
TGGCACGACGCCCTGTTGCTGTGTGAGAGCCGAAATGCCAGCCTGGCCCACGTGCTCGACCCCTACACCCAGGCC
TTCCTCACTCAGGCTGCCCGAGGGCTGCGCACGCCACTCTGGATCGGGCTGGCCAGTGAGGAGGGCTCCCGGCGG
TACTCTTGGGTCTCGGAGGAGCCACTGAGCTATGTGAGCTGGCAGGACGGGGAGCCCCAGCTCCCGGGGGGCTGT
GCCTACGTGGACACGGATGGCACCTGGCGCACCACCATCTGTGACACCAAGTTGCAGGGTGCTGTGTGTGGAGTT
CACGGTGGGCCCCCTCCTCCGCGACGAATAAGCTACCACGGGAGCTGTCCCCAGGGGCTGGCGGACTCGGCCTGG
ATTCCCTTCCGAGAGCACTGCTACTCCTTCCACATGGAGCTGCTGCTGGGCCACAAGGAGGCGCTGCAGCGCTGC
CAGAGAGCGGGCGGCGCGGTCCTGTCCATCCTGGATGAGATGGAGAACGTGTTTGTCTGGGAGCATCTGCAGAGC
TCTGAGGGCCAGAGTCGGGGCGCCTGGCTGGGCATGAACTTCAACCCCAAAGGGGGCACCCTGGTCTGGCAGGAC
AACACAGCTGTGAACTACTCCAACTGGGGGCCCCCAGGCCTGGGCCCCAGCATGCTGAGCCACAACAGCTGCTAC
TGGATCCAGAGCAGCAGCGGGCTGTGGCGCCCGGGGGCCTGCACCAACATCACCATGGGCGTCGTCTGCAAGCTC
CCTCGAGCTGAGGCGAGCAGCTTCTCTCCATCAGCCGCCCTCCCGGAGAACCCCGCGGCCCTGGTGGTGGTGCTG
ATGGCGGTGCTCCTGCTCCTGGCCCTGCTGACCGCTGCCCTGATTCTCTACCGGCGGCGACAGAGCGTCGAGCGT
GGGGCCTTTGAGGGTGCCCGCTACAGCCGCAGCTCCTCCGGCCCCAGCGAGGCCACCGAGAAGAACATCCTGGTG
TCGGACATGGAAATGAACGAGCAGCAGGAGTAGAGCCGAGGGCGTGGGCGGGGCCGAGGGCGTGGGCGGGCCCGG
GGGAGCTGGGCCCCCACCAGCCGCGGTCCAGTCGGCCTATGGGGGGAGGTGGCGCCCTGGGGAGCGCTGTAGGGA
GCTGGGGCTGGCAGGGCCTGGGCTGGTGGGGTCCCTGCCTCCCATGAGGGCTGGGCTGAGGCCTGCCTGAGTGCA
GCATGGCGTTTCCTTTTGGGGGGACCCTAAGGTCTTGTCACCCGGGCCTATACCCCCATGGTCACCGGAGGCAGG
ACGGGAGCCTTTTTCTCCCTGCCCCCACCCTCCCAGGCCTGTGCCCCAACCGTGGGACCCCCTCTTCTCGTTGCA
GAGTCTGAGGAGCCGCCCTGAGCCCTCAGCCGGCCTCTGTCGCTTCTCCCCTACCCTGGCAGCTCAGCTCCTCAC
CCCACATCCTCCCTGCCCCCCC*GCCGCCCCACGTCCCCCCGCCCTGCACCCTGCCTGCTCTCCGAGCCCTTCCT
TCTGAGCCAGGGCCCTGGGGTCTGGGGAGCCCTCTCTTGCTGTTGGTGGGAGTCACAGGGGGCCGAGCATTTGTC
ACTTGTGTGCCTGCTGGGGTGGCCGTAGGGCATGACGGGAGGGTTCTGGGGTGGGACTGAGGACCGGAGCATCAC
TGTGGTATCAGCTGGGCTGGAGACAGGACCGGGGAGAGACACCCTGACCTCCTGGGGATGACCGGGCTGGGCTGG
GATGTCATCTCCTGCCGGTCAGGGGAGGGTTCTGTCCCTGTAAAGTCCCCTGTGGGGACCAAAGTAAGTTCCCTA
AGGTTTCCAGGTCCTGGCTGTAGTTTGGAGAGAGAGAAGGTGGTTGGCCAGGGTCATT
>Oa18.2 /pf7=1 /pf10=0 /pool=0 /refseq=NP_006030 /eval=3e-76 /description="mannose receptor, C type 2 [Homo sapiens]"
TCCACATGGAGCTGCTGCTGGGCCACAAGGAGGCGCTGCAGCGCTGCCAGAGAGCGGGCGGCGCGGTCCTGTCCA
TCCTGGATGAGATGGAGAACGTGTTTGTCTGGGAGCATCTGCAGAGCTCTGAGGGCCAGAGTCGGGGCGCCTGGC
TGGGCATGAACTTCAACCCCAAAGGGGGCACCCTGGTCTGGCAGGACAACACAGCTGCTACTGGATCCAGAGCAG
CAGCGGGCTGTGGCGCCCGGGGGCCTGCACCAACATCACCATGGGCGTCGTCTGCAAGCTCCCTCGAGCTGAGGC
GAGCAGCTTCTCTCCATCAGCCGCCCTCCCGGAGAACCCCGCGGCCCTGGTGGTGGTGCTGATGGCGGTGCTCCT
GCTCCTGGCCCTGCTGACCGCTGCCCTGATTCTCTACCGGCGGCGACAGAGCGTCGAGCGTGGGGCCTTTGAGGG
TGCCCGCTACAGCCGCAGCTCCTCCGGCCCCAGCGAGGCCACCGAGAAGAACATCCTGGTGTCGGACATGGAAAT
GAACGAGCAGCAGGAGTAGAGCCGAGGGCGTGGGCGGAGCCGAGGGCGTGGGCGGGCCCGGGGGAGCTGGGCCCC
CACCAGCCGCGGTCCAGGCGG
>Oa19.1 /pf7=0 /pf10=2 /pool=0 /refseq=NP_808210 /eval=2e-52 /description="PREDICTED: similar to small nuclear ribonucleoprotein polypeptide D2 [Bos taurus]"
CACCACGGAGGAGACGGTAGTGGCTTGAAAACGCGGTCACCATCATCATCATGAGTCTCCTCAACAAGCCCAAGA
GTGAGATGACCCCAGAGGAGCTGCAGAAGCGGGAGGAGGAGGAGTTTAACACGGGGCCGCTCTCCGTGCTCACGC
AGTCAGTCAAAAACAACACTCAAGTGCTCATCAACTGCCGTAACAACAAGAAGCTCCTGGGCCGCGTGAAGGCCT
TCGACAGGCACTGCAACATGGTGCTGGAGAATGTGAAGGAAATGTGGACGGAGGTCCCCAAGAGCGGCAAGGGCA
AGAAGAAGTCCAAGCCAGTCAACAAGGACCGCTACATCTCCAAGATGTTCCTGCGCGGGGACTCTGTCATCGTGG
TCCTGAGGAACCCGCTCATCGCTGGCAAGTAGGGCCTCCTCCCTGCTGTCAGAACTTTCCCCCTGGTTTTGCGAA
GACCTGCCCTCTGTACTTGAAATAATAAAACTGTGCGTTTTTTCTAACaaaa
>Oa20.1 /pf7=0 /pf10=1 /pool=0 /refseq=NP_034275 /eval=2e-30 /description="epoxide hydrolase 1, microsomal [Mus musculus]"
CGTGCAGTCGTGGCTCGCCTGTGCTCTGACTGGGACCCAAAGGGCAGGAGTCATGTGGCTGGAAATACTCCTCGC
CTCAGTGCTGGGCTTTGTCATCTACTGGTTCGTCTCCAAGGACAAGGAAGAGACTTTGCCCCTTGAAGATGGATG
GTGGGGGCCTGGGGTGAGGCCCACAGCTGGGGAGGATAAGAGCATCCGCCCATTCAAGGTGGAAACATCAGATGA
GGAGATCAACGACTTACATCAGAGGATTGAC
>Oa20.2 /pf7=0 /pf10=1 /pool=0 /refseq=NP_999520 /eval=2e-99 /description="epoxide hydrolase [Sus scrofa]"
GCGCGAATCGGGAGCAGGGGAACCCGGAGAGCCGGAGCCGGAGGGACCGCCAAGCCCAGGAACCAGGGAGCCGAC
GACCGAGTCATGTGGCTGGAAATACTCCTCGCCTCAGTGCTGGGCTTTGTCATCTACTGGTTCGTCTCCAAGGAC
AAGGAAGAGACTTTGCCCCTTGAAGATGGATGGTGGGGGCCTGGGGTGAGGCCCACAGCTGGGGAGGATAAGAGC
ATCCGCCCATTCAAGGTGGAAACATCAGATGAGGAGATCAACGACTTACATCAGAGGATTGACAGGGTCCGTTTA
ACTCCACCTTTGGAGGACAGTCGTTTCCACTATGGTTTCAACTCCAACTATTTGAAGAAAATCATCTCCTACTGG
AGGAATGAATTTGACTGGAGGAAGCAGGTGGAGATTCTCAACAAATACCCTCACTTCAAAACTAAGATTGAAGGC
CTGGACATCCACTTCATCCACGTGAAGCCCCCCAACCTCCCCTCCGGCCAAACCCCAAAGCCCTTGCTGATGGTG
CACGGCTGGCCTGGCTCCTTCTACGAGTTTTATAAGATCATCCCGCTCCTGACTGACCCCAAGAACCACGGCCTG
AGTGATGAGCATGTTTTTGAAGTCATCTGT
>Oa21.1 /pf7=0 /pf10=0 /pool=0 /refseq=YP_274711 /eval=4e-27 /description="hypothetical protein PSPPH_2515 [Pseudomonas syringae pv. phaseolicola 1448A]"
TTCCCGGGTCGACCGGCCGGTATTCGACCCCTCGAAAATCCGCGGCCCGTCCATCCCGCTGCCGTACCAGAACGT
ACAGGCACCGGTGAACAACAGCATCACCTACACCCCGCTGGGCAGCGACAAACCGGTGACCCTCAAGCAGATCGA
CAACCCCAGGCTGTTTGAGCAATTGGTCAACCAGTACAACGGGCAGCAAAGCGACGCGACCCTTGAGAAGAATCT
GGCTGACAGCAAAAGCGCCGGCTACAAGGAGGCCGACGCCAGCACCGTGGCGCCCGGCTTGGGCAACTACAAGGC
GATCGGCAGTACCACGGAATTGGGCCCGGGGCTGATCCGCTACGAGACCAGTGCCGGCGACAAAGTCGTGGTCAG
CCAGAAGGAAACGCCCGCGCTGTTCGCTCAGGTCAGCGGCGATTCGGCCAAGCTGTTCGCGATCAACGCCAGCCA
GGCCGAGGGCTATCGCCTGGCCGGTCCCACCGAAACCATGGACCCGGCAGCGAAGATCGGCCCACCCGAGGAAGT
CGGCCCGGGGTTGATTCGCTATACCACTGCTTCGGGCGACAAGGTGATCGTGTCCCAGGACATCACCCCCGCGCT
GTACGACCAGGTGGCCAAACTGTATGCCGGCAGCACCGGCGCCGCGGGGGCCTCGGACACGTCCTGGATCGACAC
CTCGTCGTTCGGCGTTTCCGGCGCCAAGGACTGGGACACGATCACCGGCAACACCAGCGGCACGCCGACCAAGG
>Oa22.1 /pf7=0 /pf10=2 /pool=0 /refseq=XP_532087 /eval=2e-65 /description="PREDICTED: similar to Negative elongation factor E (NELF-E) (RD protein) [Canis familiaris]"
GCTGCCCGCGCGGGCGCCGCCCGAGACCGTGGGGCCCCGGTTGCCGCCCCCTCAGGAGCCACCATGTTGGTGATA
CCCCCCGGACTGAGCGAGGAGGAGGAGGCTCTGCAGAAGAAATTCAACAAACTCAAGAAAAAGAAAAAGGCATTG
CTGGCTCTGAAGAAGCAAAGTAGCAGCAGCACAGCCAGCCAAGGCGGCGTCAAACGCTCACTGTCAGAGCAGCCT
GTGGTGGACACAGCCACGGCAACAGAGCAGGCAAAGCAGCTGGTGAAGTCAGGAGCCATCAGTGCCATCAAGGCC
GAGACCAAAAACTCAGGCTTCAAGCGTTCTCGGACCCTAGAGGGGAAGTTAAAGGACCCTGAGAAGGGGCCGGTC
CCCACTTTCCAACCGTTCCAGAGGAGCGTATCTGCTGACGACGACCTGCAGGAGTCGTCCAGACGTCCACAGAGG
AAATCTCTGTATGAGAGCTTTGTATCTTCCAGTGATCGGCTTCGGGAACTGGGGCCAGATGGGGAAGAGGCAGAG
GGCCCAGGGGCTGGCGATGGCCCCCCTCGAAGCTTCGACTGGGGCTATGAAGAACGTGGTGGTACCCGTTCCTCA
GCCTCCCCTCCCCG
>Oa23.1 /pf7=0 /pf10=0 /pool=2
GCGGCCGCGTCGACCTGAATCATAAAGCCTCCTACCTAGAGGCTTCACTACAGCTGTAATAGCTAATCTTATTTA
TAAAACCACTCCGCTAACCCTCTCTCTCTCCAACTATAAACACAGAGATGTCTTAGCTTTGGGAACAGGCCAAAA
GCACCCTGATCTCATTAGAGGCTGAAGATCCATGACCCCTTTGGGCCGCTTTCCCATTGCTCCATCTCCAGGTAT
TTTTTGCTGGCCCCTGGGCGCCGCATCCCCACAGCAGCAAGCACAAGGCCTCTCCACCACGTGGTTTCTGGCTGA
GGGGGAAACACAGGCACGCACTGAATTTGTGATTTCTGGTGTCACCTGTGTTACCAAAAATTAAAACAAAGTCTT
GATCAGATAGCTAAATATATTTTTAATATTTGGAGCATGGATTGTCACTTCCTCTTTCCCTTTTTTATAAGGAAA
TGTTGGAGAGTTACACCATTGCTCATGTAGAAATGTGAAATGGAAAACATAACAATTTGCTAAAATATTCCACAT
TTATCTGTGGATTTTTTTTCCCCTCTTTTCTTTCCACAGCACTTTTGATAACAAACTAG
>Oa24.1 /pf7=0 /pf10=2 /pool=1 /refseq=NP_054907 /eval=0 /description="Ssu72 RNA polymerase II CTD phosphatase homolog [Homo sapiens]"
AGCGGCGCGGCTGGGTGGGAGTCCCGAAGTGGGAGTCGCAGACGGTGCGGCTGCCGCCATGCCGTCGTCGCCACT
GCGGGTGGCGGTGGTGTGCTCGAGCAACCAGAACCGGAGCATGGAGGCGCACAACATCCTCAGCAAACGAGGATT
CAGCGTCCGGTCCTTTGGAACAGGAACTCACGTGAAGCTTCCAGGACCAGCACCTGACAAACCGAACGTTTATGA
TTTCAAAACCACATATGACCAGATGTACAACGACCTCCTTAGGAAAGACAAAGAACTCTATACGCAGAATGGCAT
TTTACACATGCTGGACAGAAATAAGAGGATCAAGCCCCGGCCAGAAAGGTTCCAGAACTGCAAAGACCTGTTTGA
CCTGATCCTCACCTGTGAAGAGCGAGTGTACGACCAGGTGGTGGAAGATCTGAATTCCAGGGAGCAGGAGACCTG
CCAGCCCGTGCATGTGATCAACGTGGACATCCAGGACAACCATGAGGAGGCCACGCTGGGGGCGTTCCTCATCTG
CGAGCTCTGCCAGTGTATCCAGCACACGGAGGACATGGAGAATGAGATCGACGAGCTGCTGCAGGAGTTCGAGGA
GAAGAGCGGCAGGACCTTCCTGCACACTGTCTGCTTCTACTGAGCCCCCCTGGCGCCCGGCCGCCACCCGCCTGA
AGCCATC
>Oa25.1 /pf7=0 /pf10=1 /pool=1
GTTTGTAAATATTTTCTACTGTGGAAGTTTTAAACACCAACCCTGCTGTTGGGGTCATCCTTTTCTAGAACGGTA
AAGTGAATGTCAGTTCTGATGTTTTCTGTAGGAACGGAAAAGCCATCATGTAAGTTCTCTCTTGTTTTTAAGTGT
TCATGTGAAGAGTGAGCTTGTGGATCAGTCTGAGCTGTCGGGGCTTCTGCTCCTTATGACTTGATGTTTCTGGCC
ATCTCTGTTTTCACTTCTCCTCCAACTTTGCACTTGGAGTCTGGAGTCTTTGCTTCCCTGGGATATGAACAAGTT
CATGAAAGCATTCCACAGTGAGTGATACTGTTAGCTGCCTGTAGCCGTGAGCTGATGATGACGAAGCATTGGCTG
GTCCAGGGCTCTGTTATCAGACATATACTTCAAGGAACTGATCTGTTACGTGAGCACAAAGGGTCAGCAAAAGTC
AATACCTGTATTTATTAAGAACCATCCAAGCAAATTACTGGCCCTAAGATTTGTTACAGAGTGTAGTTTTTATTA
CGCTGTAATAACTTACAGTGGGAAAAACCAACACGGCTTTGGGTCCCTCATAATCAGGTTTTTTTCCAAATAAGT
CATTGATTGCGGTGACTGGGGGGCCTCTGCCCATGACAATTCCTGGGCAGGCCTGACAGCCGCCCCCTTGCAGTG
ATTTAACGGGGTGGTCGCCGTGCAGGTACCCCACCCCTCCGTCTGGAATGTGTGCTCCCTACTA
>Oa26.1 /pf7=2 /pf10=0 /pool=0 /refseq=XP_610303 /eval=6e-48 /description="PREDICTED: similar to single Ig IL-1R-related molecule, partial [Bos taurus]"
CAAACAAGAGCCGGGTCCTCGCCGTACCCGGCGATGCATCCGGGGCCGCGGTGCTACTTTAGGCTGGGCCAGGGG
CCCAGCTGAGCAAAGCGATCGCACCCAAGCTCACGCCAATGACGTCAGTGATGGGCATCCCCTCCTCAGGAGGAA
AGAGCTGGAGCCAGCCTCTGACCCGTCCTGGCGCCCTGACTGACCGGCCACAAGGACAGAGAGTGAATCTTGCTC
AGCCCTTGGGGGATCAGCCTGCTCAGCCAAGGAGCCCCGTGGCGCTGTGGGTGGCACCAGTGTCCAGCCTGCCTC
GAGGAGGCCCCGGCCAGACCATGGCAGGAGCCTGCGACAAGGCCCCTGACTTCCTGTCCCCGTCTGGAAACCAGG
TCCTGGGGCTTGCCCTGGGCAGCACGGTCACACTGAACTGCACAGCCTTGGTGGTCTCGGGGCCCCACTGCCCCC
TGCCCTCAGTACAGTGGCTGAAAGACGGGCTGCTGCTGAGCAATGGAAGCCTCTATCACCTCCATGAGCACTCCT
GGGTCAAGACCAACTGGTCAGAGGTGCTTGTGTCCAGTGTCCTGGGGATCAACCTGACCAGAGCTGAGGACTTCG
GGACCTTCACCTGCTCCC
>Oa27.1 /pf7=0 /pf10=1 /pool=1 /refseq=NP_009151 /eval=0 /description="carbonic anhydrase VB, mitochondrial precursor [Homo sapiens]"
TGCTGCGGGGACTAGAGCGAGCCGCACGGTTCGTTCTCTGGGGAAAGGCTCAGGTTATTAGGTTTCTGCAAGCTA
CTGGAGAGCTGATCAAGATTTTAAGCTAAAGATGGTGGTGATGAGTTACCTGAGGGTCATTCTTCAAGCCTCTCC
ATGCAAGACACTGTGGAGAAGGTTCCAGATTCCGAGGTCCACGCCTGCAAGGCTTTGCAGCCTCTACACCTGCAC
TTACAAATCCCGGAACCGAGTCTTGCACCCCCTCTGGGAGAAAGTGGACCTGGCCCCGGCGGGTGAGCGCCAGTC
GCCCATCAACATCCGGTGGAGGGACAGTGTCTACGATCCTGGCTTACAGCCGCTCACCATCTCTTATGACCCGAC
CACCTGCCTCCACGTCTGGAATAACGGGTACTCTTTCCTCGTGGAATTTGAAGACTCTGCAGATAAATCAGTGAT
CGAGGGAGGACCCCTGGAACACAACTACCGACTAAAGCAGTTCCATTTTCACTGGGGGGCCATTGATGCCTGGGG
CTCTGAGCATACCGTGGACAGCAAATGTTACCCGGCAGAGCTGCACTTGGTACATTGGAATGCAGTCAAGTTTGA
ACACTTTGAGGATGCAGCACTGGAAGAAAATGGTTTGGCTGTGATAGGAGTATTTTTAAAGCTAGGCAAGCATCA
CAAAGAGCTACAGAAACTGGTGAATATTTTGCCATCAATTAAGCACAAGGACACACTTGCAGAATTTGGGTCATT
CGACCCTTCCTGTCTGATGCCTACTTGCCCAGATTATTGGACCTACTCGGGGTCCCTGACTACACCGCCACTCTC
TGAGTCTGTCACTTGGATCATTAAGAAGCAGCCTGTAGAGGTTGATCATGATCAGCTTGAGCAATTTCGAACCCT
GCTCTTCACTTCTGAGGGGGAGAAAGAGAAAAGAATGGTGGACAACTTCCGCCCCCTTCAGCCCCTAATGAACCG
CACTGTCCGCTCATCCTTCCGTCATGACTATGTGCTAAACATACAGGCAAAACCCAAGCCTTCCACCAGCCAAGT
GACCCCCT
>Oa28.1 /pf7=1 /pf10=2 /pool=0
TCCCCCTGTTCCTGGGCTGTGCTTCCCTTTACTTCCCTACTTCCTATTCCTGGTCATCTGTCCTCAAGACGCTGT
TGCCAAAGAGGTGTTTGTGCTGAGGCCCCTGTCAGCCCTCCAGGGACCTCTCCGGCTCTGAGAGAACCACACTGT
TGCTCAGACAGACTTTCTTGATGAATAATAGAGGAAGCACCTTCTCTGGACAAGCGTGCGGAGTGGGTGGGGAAC
TTCCTCCTTCTTGGGGGAGGGTGTGGCCCCTTTTCCCCTCCACTGGCAGGTGGAGCTGCGTTCCTCTGTAGTCTC
CGTCCAGCCCAGTTCCTGGCGGGGACCAAGGGTCAATGAATGTTTGCTGAATTCCTGTGTGCAGTCAGGCGCTCT
GCCTGCCTCTGTGGGTGTCTTGGCCCTGTGGAACCCTGTGACTCTGGGTCCCTCTTTCTTGCCAGTGAGGTCAGG
GCTTGAGGACCAACAAAGACAGCAAATCATAGGTGTTTGAAGTCTGGAGAAAGAGTTGGTCCTAACGGTGACAGC
AGTCAGCCTCTCCAGGCCCATAAAACTCCAGACACTTGGGAATTTGAAGTGGGGTAGGACCTGGGGCTCCTGGGA
GCCTTAACTTTTGAAAGGAGAGCCCTTAGCTTCCCGACCAGAGCTCCTGTGATCG
>Oa29.1 /pf7=0 /pf10=0 /pool=2 /refseq=NP_788810 /eval=0 /description="ATPase, H+ transporting, lysosomal V0 subunit a isoform 2 [Bos taurus]"
GTTTGGAGACTTTGGACATGGTTTTGTGATGTTCTTATTTGCCCTCCTGTTGGTGTTAAACGAAAATCATCCCAG
ACTAAATCAGTCACAAGAGATCATGCGGATGTTCTTCAATGGTCGCTATATCCTCCTGCTGATGGGGCTGTTCTC
GGTGTACACGGGCCTCATCTACAACGACTGCTTTTCCAAGTCGGTCAACCTCTTCGGCTCCAGGTGGAACGTATC
TGCCATGTACAGCTCTAGTCACAGCCCAGAGGAGCAGAGGAAGATGGTGCTTTGGAATGACAGCGTCGTCAGGCG
CCACGGCGTGTTGCAGTTGGATCCCAGTGTTCCCGGAGTGTTCCGAGGCCCTTACCCTTTTGGCATTGATCCCAT
TTGGAACTTGGCCACCAATCGTCTCACTTTTCTAAACTCTTTCAAAATGAAGATGTCTGTGATTTTAGGGATTAC
TCACATGACTTTTGGAGTCATTCTGGGAATATTTAACCACTTGCATTTCAGGAAGAAGTTCAATATTTGTCTGGT
TTCCATACCAGAACTGCTCTTCATGCTCTGCATCTTTGGATACCTTATATTTATGATCATCTATAAGTGGCTGGT
TTATTCAGCCGAAACCTCCAGAACTGCTCCTAGCATTCTGATTGAATTTATTAGCATGTTTTTATTCCTGGCTAG
TGACACAGGTGGTCTTTACCCAGGGCAGGAGCATATCCAGAGGCTGCTGCTGGTCATCACAGTGTTGTCAGTCCC
CGTGCTTTTCTTGGGAAAACCACTCTTTCTGCTGTGGCTGCACAGGGGGCGCAATTGTTTTGGGGTCAGCAGGAG
TGGCTACACACTTGTAAGGAAAGATAGCGAGGAAGAAGTTTCTTTGCTGGGAGGCCAAGACATAGAAGAGGGGAA
CAACCAAATGGAAGATGGATGTAGAGAAGTGATGTGTGAAGAGTTTGATTTTGGAGAAATATTAATGACCCAAGT
AATTCATTCCATCGAGTACTGTCTGGGATGCATCTCTAACACTGCTTCGTACCTGAGGCTTTGGGCACTCAGTTT
GGCTCACGCACAGTTGTCCGAGGTCCTGTGGGCCATGCTGATGCACGTCG
>Oa30.1 /pf7=0 /pf10=0 /pool=0 /refseq=XP_592929 /eval=4e-19 /description="PREDICTED: similar to keratin associated protein 1-3 [Bos taurus]"
GGCGGCCGCGTCGACCAAGCATCCCAGCTCTCAGCCTAACCCCTGACACCATGGCCTGCTGTTCCACCAGCTTCT
GTGGATTTCCCATCTGTTCCACTGCTGGGACCTGTGGCTCCAGCTGCTGCCGATCAACCTGCAGTCAGACCAGCT
GCTGCCAGCCAACTTCCATCCAGACCAGCTGCTGCCAGCCAACCTGCCTCCAGACCAGTGGCTGTGAGACCGGCT
GTGGCATTGGTGGCAGCATTGGCTATGGCCAGGTGGGTAGCAGCGGAGCTGTGAGCAGCCGCACCAGGTGGTGCC
GCCCTGACTGCCGCGTGGAGGGCACCAGCCTGCCTCCCTGCTGCGTGGTGAGCTGCACATCCCCGTCCTGCTGCC
AGCTGTACTATGCCCAGGCCTCCTGCTGCCGCCCATCCTACTGTGGACAGTCCTGCTGCCGCCCAGCCTGCTGCT
GCCAGCCCACCTGCACTGAGCCCGTCTGTGAGCCCACCTGCTCCCAACCCATCTGTTAAAAACCTACTGATGGAA
ATTCTAAGACAATGGCACTTCAAAATTAGCCAGTGTACAGT
>Oa30.2 /pf7=0 /pf10=0 /pool=2 /refseq=XP_592929 /eval=2e-42 /description="PREDICTED: similar to keratin associated protein 1-3 [Bos taurus]"
GCGGCCGCGTCGACAGTCACCACCCAAAATCCTCCAAGCATTGCAATTCTCAGCCCAACTCCTGACACCATGGCC
TGCTGTTCCACCAGCTTCTGTGGATTTCCCATCTGTTCCACTGGTGGGACCTGTGGCTCCAGTCCCTGCCAGCAG
ACCTGCTGCCAGACCAGCTGCTGCCAGCCAACCTCCATCCAGACCAGCTGCTGCCAGCCAACTTCCATCCAGACC
AGCTGCTGCCAACCGATCTCCATCCAGACCAGCTGCTGCCAGCCAACCTCCATCCAGACCAGCTGCTGCCAGCCA
ACCTGCCTCCAGACCAGTGGCTGTGAGACGGGCTGTGGCATTGGTGGCAGCATTGGCTATGGCCAGGTGGGTAGC
AGCGGAGCTGTGAGCAGCCGCACCAGGTGGTGCCGCCCTGACTGCCGCGTGGAGGGCACCAGCCTGCCTCCCTGC
TGCGTGGTGAGCTGCACACCCCCGTCCTGCTGCCAGCTGTACTATGCCCAGGCCTCCTGCTGCCGCCCATCCTAC
TGTGGACAGTCCTGCTGCCGCCCAGCCTGCTGCTGCCAGCCCACCTGCACTGAGCCCGTCTGTGAGCCCAGCTGC
TGTGAGCCCACCTGCTGAAAGCAAGGCTGCTCATTACTTAAGAATGAAGGGGGAAGCAAAACAAACCTGCCTGAT
CTCTGAAGAACCGTTCAATTTTTCTTGGATGCTAAGTATCATGAAGTTTCTAAGCTGC
>Oa30.3 /pf7=0 /pf10=0 /pool=0 /refseq=XP_592929 /eval=3e-54 /description="PREDICTED: similar to keratin associated protein 1-3 [Bos taurus]"
GCGGCCGGTTCAACCTTATCGT******CCCTCCTCTCAACCCAACGCCTGACACACATGGCCTGCTGTTCCACC
AGCTTCTGTGGATTTCCCATCTGTTCCACTGGTGGGACCTGTGGCTCCAGTCCCTGCCAGCCGACCTGCTGCCAG
ACCAGCTGCTGCCAGCCAACCTCCATCCAGACCAGCTGCTGCCAACCGATCTCCATCCAGACCAGCTGCTGCCAG
CCAACCTCCATCCAGACCAGCTGCTGCCAGCCAACCTGCCTCCAGACCAGTGGCTGTGAGACGGGCTGTGGCATT
GGTGGCAGCATTGGCTATGGCCAGGTGGGTAGCAGCGGAGCTGTGAGCAGCCGCACCAGGTGGTGCCGCCCTGAC
TGCCGCGTGGAGGGCACCAGCCTGCCTCCCTGCTGCGTGGTGAGCTGCACATCCCCGTCCTGCTGCCAGCTGTAC
TATGCCCAGGCCTCCTGCTGCCGCCCATCCTACTGTGGACAGTCCTGCTGCCGCCCAGCCTGCTGCTTCCAGCCC
ACCTGCATTGAGCCCGTCTGTGAGCCCAGCTGCTGTGAGCCCACCTGCTGATTTTCAACTTGAAAGTTCAACTTC
AGTCCATGAAGTAATTATCTCTTCCACAATCCTTGAACCATTAACAAGTTCTTGAACTTTAATCAAAATTTTATG
AGGGGTTACCAAATATTTGGGCTTCATAGACTTATCTGATTCCATTCAATATTAAAAAGA
>Oa30.4 /pf7=0 /pf10=0 /pool=0 /refseq=XP_592929 /eval=3e-29 /description="PREDICTED: similar to keratin associated protein 1-3 [Bos taurus]"
GCGGCCGCGTCGACCTCTTAACAACCCTCCTCTCAATCTAACCCCTGACACCATGGCCTGCTGTTCCACCAGCTT
CTGTGGATTTCCCATCTGTTCCACTGGTGGGACCTGTGGCTCCAGTCCCTGCCAGCCGACCTGCTGCCAGACCAG
CTGCTGCCAGCCAACCTCCATCCAGACCAGCTGCTGCCAACCGATCTCCATCCAGACCAGCTGCTGCCAGCCAAC
CTGCCTCCAGACCAGTGGCTGTGAGACCGGCTGTGGCATTGGTGGCAGCATTGGCTATGGCCAGGTGGGTAGCAG
CGGAGCTGTGAGCAGCCGCACCAGGTGGTGCCGCCCTGACTGCCGCGTGGAGGGCACCAGCCTGCCTCCCTGCTG
TGTGGTGAGCTGCACATCCCCGTCCTGCTGCCAGCTGTACTATGCCCAGGCCTCCTGCTGCCGCCCATCCTACTG
TGGACAGTCCTGCTGCCGCCCAGCCTGCTGCTGCCAGCCCACCTGCATTGAGCCCATCTGTGAGCCCAGCTGCTG
TGAGCCCACCTGCTGATTTTCAACTTGAAAGTTCAACTTCAGTCCATGAAGTAATTATCTCTTCCACCATCCTTG
AACCATTAACAAGTTCTTGAAC
>Oa31.1 /pf7=3 /pf10=1 /pool=1 /refseq=NP_981958 /eval=7e-61 /description="S-phase 2 protein [Homo sapiens]"
GGATGTTGGAGTCGCTGTCGGCTGTTGGTGGCCTGATGCTGCTTCGGGACTCCGTGGAGTGGGAGGGGCGTAGTC
TCCTGAAGGCGCTTGTCAAGAAATCTGCGTTGCGGTGAGTATCCCGCAGCGTCTCGCCGTTCCGTCCGATGAGGG
AGCCTGAGTCCCATTCTGACAGTCCCCCTCATCTCTGCCTCAGTGGTGAGCAAGTCCACGTCCTGGGCTGTGAAG
TGAGCGAAGAAGAGTTTCGTGAAGGTTTTGACTCCAATATCAACAGCCGGCTGGTTTACCATGATCTCTTTAGAG
ACCCTCTCAGCTGGTCAAAACCTGGGAAAGCCCTTCCTGGAGGGCCCCTGGAAGCCTTGAGGGCCCTGGACAAGA
GGACAGTTTCTGGCCCTGCCACCATTGCTCTTGATTCCCTCAGCTGGTTGCTGCATCACCTTCCCTGCCCCACAC
TCTGCCAGACCCTGCATGCGCTGAGCCGTCAGGACTCCTGCCCTGGTGACACCCCCCCAGGTGAGCAGGTGCGTG
TGCTGGGCCTGCTGCATGAAGAGCTTCACGGCCCAGGCCCTTTGGGAGCATTGAGCAGCCTTGCTCAGACCGAGG
TGACCCTGAGTGGTATGATGGGCCAGGCATCGGCTCAGATCCTCTGTCGGAGGCCGAGACAGCGC
>Oa31.2 /pf7=0 /pf10=1 /pool=0 /refseq=NP_061210 /eval=3e-52 /description="S-phase 2 protein [Mus musculus]"
AGTCGCTGTTGGCTGTTGGTGGCCTGATGCTGCTTCGGGACTCCGTGGAGTGGGAGGGGCGTAGTCTCCTGAAGG
CGCTTGTCAAGAAATCTGCGTTGCGTGGTGAGCAAGTCCACGTCCTGGGCTGTGAAGTGAGCGAAGAAGAGTTTC
GTGAAGGTTTTGACTCCAATATCAACAGCCGGCTGGTTTACCATGATCTCTTTAGAGACCCTCTCAGCTGGTCAA
AACCTGGGAAAGCCCTTCCTGGAGGGCCCCTGGAAGCCTTGAGGGCCCTGGACAAGAGGACAGTTTCTGGCCCTG
CCACCATTGCTCTTGATTCCCTCAGCTGGTTGCTGCATCACCTTCCCTGCCCCACACTCTGCCAGACCCTGCATG
CGCTGAGCCGTCAAGACTCCTGCCCTGATGAC
>Oa32.1 /pf7=0 /pf10=0 /pool=0 /refseq=XP_591964 /eval=4e-35 /description="PREDICTED: similar to Acyl-CoA synthetase long-chain family member 5 [Bos taurus]"
CCAGCGGTGGGCCTGGTTGTGATCTAGCTTTTTCACAGCTCTGTCCCCCATGATCTTGGCACAAGGAAGAACTGT
GTCAAAACCAAACTATAAAGAAAGCCATATTAGAAGACATACAGAAAACTGGGACAGAAGGTGGCCTTAAATCCT
TTGAACAGGTCAAATGCATCCATCTACATCCAGAACCATTTTCCATCGAAAATGGACTCTTGACACCAACCTTGA
AAGCAAAGCGGGGAGACCTTGCCAAGCACTTTGGGACTCAAATCAAGAGTCTGTATGAGGACACCCAGGAGTAGG
TTAAGTTTGCTGCTGAGCTGGAAGCTGTGGGTAAAGGAGCTGAAACTCACGTCAAGTGTAGCTTTCCAGTGAATG
AAGCAAGCACTGAGTAGCAGCCTCCCGGACTGGGAATGAAGGCATGAAGCCTGCACAGCAGCCATATCTCCTGGG
AAGGAATTGACTGATCTTTCCTCCTGACTCCACTTCCTGATGTACCTTACCTGCCTTCAACACTGATATCGCCTG
AAAATATAAGGTGTTAAGAATAAACTATTGCAGACAACTGaaaaa
>Oa33.1 /pf7=2 /pf10=0 /pool=0 /refseq=NP_001015671 /eval=9e-95 /description="BCS1-like [Bos taurus]"
ATCGAGAGGAAGGGCCAGAGAGTCATGGCGGTCTTGAAAATGCCTCGGGGCCTGTGAGGTTCAGTGTTTTCAAGA
TGCCCCTCTCAGACTTTGTTCTGGCCCTGAAGGACAATCCCTACTTTGGGGCTGGATTTGGGCTGGTGGGTGTGG
GCACTGCCCTGGCCCTGGCTCGGAAGGGCGCCCAACTGGGCTTGGTGGCATTCCGGCGCCATTACATGATCACAC
TGGAAGTCCCTGCTCGAGACCGGAGCTATGCCTGGTTGCTTAGCTGGCTCACCCGCCACAGTACCCGAACTCAGC
ACCTCAGCGTTGAGACGTCGTACCTTCAGCACGAGAGTGGCCGCATCTCCACTAAGTTTGAATTTGTCCCCAGCC
CTGGAAACCACTTTATCTGGTATCAGGGGAAATGGATCCGGGTGGAACGGAGCCGAGAGATGCAGATGATAGACC
TGCAGACGGGGACTCCTTGGGAATCTGTCACCTTCACGGCTCTGGGCACTGACCGAAAAGTTTTCTTCAACATCC
TGGAGGAAGCTCGAGAACTAGCTCTGCAGCAGGAGGAAGGGAAGACAGTGATGTACACCGCTGTGGGCTCTGAAT
GGCGCCCCTTTGGCTATCCACG
>Oa34.1 /pf7=1 /pf10=0 /pool=1 /refseq=XP_542503 /eval=0 /description="PREDICTED: similar to SWA-70 protein [Canis familiaris]"
GGGGCTTCAGGCGCAGAGTGGCTGGCGGGGCAGTCGCCGCAGCCGGAGGAGCAGCGCCGCAGGCATGGGGAGCTT
GAAGGATGAGCTGCTCAAGGGCATCTGGCATGCGTTCACCGCGCTCGACCTGGACCACAGCGGCAAGGTCTCCAA
ATCCCAGCTCAAGGTCCTTTCCCATAACCTGTGCACGGTGCTGAAGGTTCCACACGACCCGGTTGCCCTTGAAGA
GCACTTCAGGGATGATGACGAGGGACCTGTCTCCAATCAGGGCTACATGCCTTATTTAAACAAGTTCATTTTGGA
AAAGGTCCAAGACAACTTTGACAAGATTGAGTTCAATAGGATGTGTTGGACCCTCTGTGTCAAAAAAAATCTTAC
AAAGAATCCCCTGTTCATTACGGAAGAAGATGCATTTAAAATATGGGTTATTTTCAACTTTTTATCTGAGGACAA
GTACCCACTAATTATTGTGCCAGAAGAGATTGAATACCTGCTTAAGAAACTTACAGAAGCTATGGGAGTAAGTTG
GCAACAAGAACAATTTGAAAATTATAAAATCAACTTTGATGACAGTAAAGATGGCCTTTCTGTGTGGGAACTGAT
TGAGCTTGTTGGAAACGGACAGTTCAGCAAAGGCATGGATCGACAGACTGTGTCCATGGCAATTAACGAGGTCTT
ACATGAGCTAATATTAGAT
>Oa35.1 /pf7=1 /pf10=2 /pool=5 /refseq=XP_595126 /eval=2e-50 /description="PREDICTED: similar to Calgizzarin (S100 calcium-binding protein A11) (S100C protein) (MLN 70), partial [Bos taurus]"
GGCCATTACGGCCGGGGGCAGACCCGGCCCGCCGCCCAGTGCCCGCCGCGCAGCTCCCCGCTCGCATCCGCGCGC
CTCGCTCCTCCCCGACATGGCAAAAGTATCCAGCCCTACGGAGACTGAACGGTGCATCGAGTCTCTGATTGCTGT
TTTCCAGAAGCATGCTGGAAGGGATGGTAACAACACCAAACTCTCCAAGGCTGAGTTCCTAATCTTCATGAATAC
AGAGCTGGGTGCCTTCACAAAGAACCAGAAGGACCCTGGTGTCCTTGACCGCATGATGAAGAAATTGGACCTCAA
CTCCGATGGGCAGCTAGATTTCCAAGAATTTCTTAATCTTATTGGTGGCCTGGCCATCGCTTGCCATGAATCCTT
TGTGAAGTCTGCCTCTGGCCAGAAGTAAATTGGAGGAGCCTTTGGGCCTGGCCTCCAGACCCACTGCCTTTCTTT
CCAGCCTCTCAGTTATCTGCTCTTCACAGCCCCCATATACCCTGAGCCCGGCACACCCACCTACCCAGGCAGGCC
ACTCCTGTTAGTAATAAAACAATATTGTTTTTTAAAACACACACTGGAGTCAGTAAATTTGTATAAGAGTTGGGA
AAGACTGGGAGGAATATAAATTAAATTGATGGGAACAGTTACTAGAAGTTGCACAGTAAATAGTAAAAATGTATC
TTTGGTGTATCCATAATCCTGACTCATGATACCAACAGAATCATCTCTAAATTACTCAGCCTGATAGATGTCACT
TGTTGTCACTAT
>Oa36.1 /pf7=1 /pf10=4 /pool=1 /refseq=XP_587231 /eval=0 /description="PREDICTED: similar to mitochondrial ribosomal protein L37 [Bos taurus]"
ATGGCGGCGTCCAGGTGGAGGTCTTGAAAGCAGATTGGCATGGCGTTGGCGTCGGGGCCAGCGAGGCGGGCGCTG
GCTCGCCCTTGGCGGCTCGGCCTTCAGGGGTGCGGGGTCCCGAGCCGCGGGGCGTACGAGTGGGGCGTGCGATCC
ACGAGAAAGCCGGAGCCTCCTCCCCTGGACAGGGTGTATGAGATTCCTGGACTGGAGCCCATCACCTTCGCGGGG
AAGATGCACTTTATGCCTGGGCTGGCACGACCAGTCTTCCCGCCCTGGGACCCCGGCTGGACGCACCCGAAGTTC
CGCCGCTTGCCCCCGCTGCAGGAGCATTCTCTATACAAGGATGAGGTCTGCTACGTCTTCCACCAGCGTTGCCGC
CTCCTCGAGGGTGTAAAGCAGGCCCTCTGGCTTACCAAGACCAAGTTAATAGAAGGCCTTCCTGAGAAAGTGCTT
AGCCTTGCTGATAACCCGAGGAACCACATAGAGAACCAAGATGAACGCGTTCTGAATGCTATCTCTCATGCTCGT
CTCTGGCACTCTACTGAAGACATCCCCAAGAGAGAGACCTACTGCCCAGTCATTGTGGACAGCCTGATCCAGCTG
TGTAAATCGCAGATTCTCAAGCA
>Oa37.1 /pf7=0 /pf10=0 /pool=0
GCGGCCGCGTCGACGAGAGCTAGGTGCAGAGCTGCGGACTGAGGCTCTGCCACGAGGGCCTGGCCCCCACCCTTG
CTGTCAGCTGCGCCCCATCCCTGGACCACCCCGGCTGAGAAGGACAGGGAGCCCAGGCGGCAAAGCCCAGGACTC
AGTCATGAGAAGTAAGTGAATGGGCCTCCTGGGAGCGGGGAAGCCTGGGGCCCATCATCATTCCCGGGCCTTCTG
AAAAGGAGGGGACAGTGTGGGCAAAAGCCGAGTGCTCTTCCCTGGCAGGGTGTGTCCTGGTCAAGGCCAGGGTCT
GTTGGGCGGAGTATCCGTGGAGTCTTGTTCCTCAAGCGGTTCCCTTACAGCAGTCGCAGTAAAGGGACTGTTGAG
GAACTCCTCTGTCATGGGCTCTGGCAAGGATCTCCCA
>Oa38.1 /pf7=0 /pf10=0 /pool=0 /refseq=YP_111401 /eval=3e-17 /description="hypothetical protein BPSS1389 [Burkholderia pseudomallei K96243]"
CCAGGCACCCGCCAATGGCGCCACCAGCACCCGCGGGATCGCCGAGGCCGCCACCGCCAGGCCTACGGCGCTGGG
TAGAAAGGAGCTGTCGCGGAACAGATCGGTCACCAGCCAGACGATGATCGTGCTCTCCAGCACGAACTCGCCGAA
GGACGAGAGCGCCTGGCCCAGCCATAAAAGTGAAAAATTGCGGCTGATGAAAAAACCGGCAAACCGGCTTTGCCC
TTGATTCGTCCTGAACACCATCCCTTCCCTGTGCGAAACGCTGTGAAATTTTCCGGCCGCTGCGAATTGTTGTGA
AGCCGGCGATAAATGGCCAATTGCCCATGCTAACGTCGGCTTCGATGTCATCCAATCCATTGAGGGAGCAGCGCC
GATGTCTACTACCGTAACACCCGCCGGTGGCGGACCGACCACTCAAAAAGCCTCGACGTCGGTATTCGACGACAA
GTTGAATATTTCCAAGTCGAGCAAGGTGATCGCCGATTACATGCGCCAGTCGGGCAAATCGGCGATTACCAAGCA
AGAGCTTTCGCAACTGGCCAGCAATGCCTCGGGCAAGGTGCCCGCCGATGTGAGCGCTGCTGCCCAGTACATGGA
ACGCCATCCCGACGTGTTCACCGCCATTGAAACCCATGACGTGGCGGGTGCCGATAACCTGTCCGGGGTGTGGGA
CTTCGACTGGGCGGCCAACGGTGGCCTGAACGGCACGGCGACCGA
>Oa39.1 /pf7=0 /pf10=0 /pool=2 /refseq=NP_999284 /eval=1e-40 /description="endozepine [Sus scrofa]"
CTGCGCTTCCAGAGGCGCTGCC***AGTTGAGTCTCTTGTGCTCCTGCTTCCTACTCTTCGCCGCCTCCGCGGGC
TTCCTGGAATCTTTGCAACACCGCCGGCATGTCTCAGGCTGAGTTTGACAAAGCTGCTGAGGAAGTTAAGCAGCT
TAAGACCAAGCCAGCAGATGAGGAGATGTTGTTCATCTACAGCCACTACAAACAAGCAACTGTGGGTGACATAAA
TACAGAACGTCCTGGAATGTTGGACTTCAAAGGCAAGGCCAAGTGGGATGCCTGGAATGAGCTGAAAGGGACTTC
TAAAGAAGATGCCATGAAAGCTTACGTTGACAAAGTAGAAGAACTAAAGAAAAAATATGGAATATAAGAGGGACT
GGGTTTAGCTGCCAGCCATTCATTTCAACTAAACTGATTTAATGCCTTGTTTTTCTAATACTGTGGATGAAGTTA
ATAAATAACTAGCTAAACCAGAAGCTCAAGACAGCC
>Oa39.2 /pf7=0 /pf10=0 /pool=0 /refseq=NP_065438 /eval=5e-15 /description="diazepam binding inhibitor [Homo sapiens]"
GTTAAGCAGCTTAAGACCAAGCCACAGATGAGAGATGTTGTTCATCTACAGCACCGTGGGTGACATAAATACAGA
ACGTCCTGGAATGTTGGACTTCAAAGGCAAGGCCAAGTGGGATGCCTGGAATGAGCTGAAAGGGACTTCTAAAGA
AGATGGCCATG
>Oa40.1 /pf7=1 /pf10=0 /pool=1 /refseq=NP_955806 /eval=0 /description="steroid-sensitive protein 1 [Homo sapiens]"
AGCAGCGAGATGAGTATCTGGAAAGTTTCTGCAAGATGGCCACCAGGAAAGTCTCCGTGATCACCATCTTCGGTC
CTGTCAGCAACAGCACCATGAAAATTGACCACTTCCAGCTAGACAATGAGAAACCTATGCGAGTCGTGGATGATG
AGGACTTGGTAGACCAGCATCTCATCAGCGAGCTGAGGAAGGAGTATGGAATGACCTACAATGATTTCTTTATGG
TGCTCACGGACGTGGACCTCAGAGTCAAGCAATATTATGAGGTGCCTAGCAATGAAGTCCGTGTTTGATTTGATC
GATACTTTCCAGTCCCGAATCAAAGACATGGAAAAGCAGAAGAAGGACGGCATCATTTGCAAGGAAGACAAGAAG
CAGTCACTGGAAAACTTCCTATCCAGGTTCCGTTGGAGGAGGCGGTTGCTGGTGATCTCGGCCCCTAATGATGAA
GACTGGGCCTATTCACAGCAGCTCTCTGCCCTCAGTGGTCAGGCATGCAATTTTGGTCTGCGCCACATAACGGTT
CTGAAGCTTTTAGGTGTTGGAGAGGAAGTAGGGGGCGTTTTAGAACTGTTCCCAATTAATGGGAGCTCTGTTGTG
GAGCGAGAAGACGTACCAGCCCATTTGGTGAAAGACATACGCAACTATTTCCAAGTGAGCCCAGAGTACTTCTCC
ATGCTTCTAGTTGGAAAAGATGGAAATGTGAAATCCTGGTATCCTTCCCCAATGTGGTCCATGGTGATTGTGTAT
GATTTAATTGATTCGATGCAACTCC
>Oa41.1 /pf7=0 /pf10=0 /pool=0 /refseq=YP_257553 /eval=2e-83 /description="imidazolonepropionase [Pseudomonas fluorescens Pf-5]"
ATGCATCCACCAGGCCTTCCGCTGCCAGCGCCGGCAGCATCTCGGCGCAGATGTGCGCGATGTAAGCATCGGCAC
GATCCACGTACTCCGGCGGCAACGCGTGAGCTGCCAGGCACGTGCTGCGTACGCTCACCGGCAGCTCGGCACCGA
GGCGGCGGATCACCCGCAGAATCTTGCGCTCGCTGGCCAGATCCAGGCCGTAGCCGGACTTGATCTCCACAGTGG
TCACGCCATCCCGCAGCAAACTGCGCAGGCGCTTTCGGCTACTTTCAAACAGTTCATCTTCGGTCGCCGCACGCG
TGGCGCGCACGGTGCTGGCAATACCGCCACCGGCCGCTGCGATCTCGGCGTAGCTCACGCCTTCCAGACGCTGCT
CGAACTCGCCGCTGCGATTGCCGCCGAACACCGTGTGGGTGTGGCAGTCGATCAGCCCGGGCGTGACCCACGCCC
CTTGCAGGTCATGGGTGGTCGCGTAGTCCGCCTTCGGCAGTTCGGCACGCGGACCGATCCACTCGATGAGCGTGC
CCGAGGTCACGATGGCGGCATCCTCGATGATCGAGTATTTGCCCTGGGCCATGGTTGCGACGTGGCAGTGTTGCC
AAAGCGTTTTCATCAACGCCTCCGTTGGGTTATCGATGAGACAAAGCCGGGTCGTAATGAACCTTGGCTGCTTGC
CCGGCGGCGGGTTTGACCCACAGCAGATAGGCAACGATCAGCAAGACGA
>Oa42.1 /pf7=0 /pf10=0 /pool=0 /refseq=NP_001026922 /eval=1e-46 /description="bone morphogenetic protein 15 [Bos taurus]"
ATGGTCCTCCTGAGCATCCTTAGAATCCTTCTTTGGGGACTGGTGCTTTTTATGGAACATAGGGTCCAAATGACA
CAGGTAGGGCAGCCCTCTATTGCCCACCTGCCTGAGGCCCCTACCTTGCCCCTGATTCAGGAGCTGCTAGAAGAA
GCCCCTGGCAAGCAGCAGAGGAAGCCGCGGGTCTTAGGGCATCCCTTACGGTATATGCTGGAGCTGTACCAGCGT
TCAGCTGACGCAAGTGGACACCCTAGGGAAAACCGCACCATTGGGGCCACCATGGTGAGGCTGGTGAGGCCGCTG
GCTAGTGTAGCAAGGCCTCTCAGAG
>Oa42.2 /pf7=0 /pf10=0 /pool=0 /refseq=NP_001026922 /eval=1e-24 /description="bone morphogenetic protein 15 [Bos taurus]"
ATGGTCCTCCTGAGCATCCTTAGAATCCTTTGGGGACTGGTGCTTTTTATGGAACATAGGGTCCAAATGACACAG
GTAGGGCAGCCCTCTATTGCCCACCTGCCTGAGGCCCCTACCTTGCCCCTGATTCAGGAGCTGCTAGAAGAAGCC
CCTGGCAAGCAGCAGAGGAAGCCG
>Oa43.1 /pf7=2 /pf10=2 /pool=0 /refseq=XP_547524 /eval=4e-85 /description="PREDICTED: similar to MEGF10 protein [Canis familiaris]"
GCTAAGAAGGTTCCAGGCAGTCAGCTCTTTGCCAGCCTCCAAGCCTCTGAGCGACCAGGTGGAGCCCACGGACTT
GATAACCATGCCACGCTACCTGCAGACTGGAAGCACCGTCGGGAGCCCCCGCCAGGGCCTCTGGACAGAGGTAGC
AGCCACCTGGACCGAAGCCACAGCTATAGCTACAGCAACAGTAATGGCCTCGGCCCATTCTACAGTAAAGGACCC
ATCTCTGAAGAGGGGCTGGGGGCCAGCATGGCTTCCCTGAGCAGTGAAAACCCCTATGCCACCATCCGGGACCTG
CCCAGCCTGCTAGGGAGCCCTCGGGAGAGCAGCTATGTGGAGATGAAAGGCCCTTCCTCAGGGTCTCCCCCCAGG
CAGCTTCCTCAGCTCCCGGACAGCCAGAGGCGGCGACACCCCCAGCCACAGAGAGACAGTGGTACCTATGAGCAG
CCCAGCCCTCTGGTCCATGACCGAGACTCTGTGGGGTCCCAGCCCCCTCTGCCCCCGGGCCTGCCTGCTGGACAC
TATGACTCCCCCAAGAACAGCCACATCCCTGTACACTACGACTTGCCTCCAGTTCGGCACCCCCCCTCACCCCCA
GTTCGGCGCCAGGACCGCTGAGGAGCCCAGAGGGTGTGCAGAAGTCAGTGTACCTGTTCTTTGCTGCTTGAGGCT
GAGGACAGAGCCCACTGTACCCTGCCAGGAGCAGGGAGGGGACTGGCCGGCCATGAATATGAACATGTTTAATAG
AAGAAGTGAATGGAGAGGAGATGGGAGCCTGGCTCCCAGGTTCTATCATGGGAACACAGTCAGCAAGAAGTCTGT
GTTCCTTTTCCCCAACGGCCCCCAGGGCCCTGTGTACATAAACTGCTGGGTTCAGTGTTGCTGGATAACTGATTT
CAAATCAATGTAAAAAATGTATATTGGGTAACTTTTCTGTGCATTCCTAGCCTAGGCTCTGTGTGTGTGTGTGTG
TGTGTA
>Oa43.2 /pf7=1 /pf10=0 /pool=0 /refseq=XP_582614 /eval=2e-77 /description="PREDICTED: similar to novel protein similar to mouse Jedi soluble isoform 736 protein, partial [Bos taurus]"
TGTTCCTGTCCCACCCCTCCTCCCCTGCCAGGTTCCAGGCAGTCAGCTCTTTGCCAGCCTCCAAGCCTCTGAGCG
ACCAGGTGGAGCCCACGGACTTGATAACCATGCCACGCTACCTGCAGACTGGAAGCACCGTCGGGAGCCCCCGCC
AGGGCCTCTGGACAGAGGTAGCAGCCACCTGGACCGAAGCCACAGCTATAGCTACAGCAACAGTAATGGCCTCGG
CCCATTCTACAGTAAAGGACCCATCTCTGAAGAGGGGCTGGGGGCCAGCATGGCTTCCCTGAGCAGTGAAAACCC
CTATGCCACCATCCGGGACCTGCCCAGCCTGCTAGGGAGCCCTCGGGAGAGCAGCTATGTGGAGATGAAAGGCCC
TTCCTCAGGGTCTCCCCCCAGGCAGCTTCCTCAGCTCCCGGACAGCCAGAGGCGGCGACACCCCCAGCCACAGAG
AGACAGTGGTACCTATGAGCAGCCCAGCCCTCTGGTCCATGGTGAGCCCTCCTTTTCCACTGGAGCAGAGAGAAC
AGGGATGAGGGCAAAGAGAAGGGACGGGACGAGAATGTGGAGGTGGCATGAAGTGGTAGCAAGAGCAAGGTCTTT
GGCGTCAGTTGTTGTTTAGTCGCTAAG
>Oa44.1 /pf7=0 /pf10=0 /pool=1 /refseq=XP_535011 /eval=1e-68 /description="PREDICTED: similar to Survival of motor neuron-related splicing factor 30 (SMN-related protein) (30 kDa splicing factor SMNrp) (Survival motor neuron domain containing protein 1) isoform 1 [Canis familiaris]"
AAAGACCTTCTGTCAACTCAGCCTTCTGAAACTCTGGCAAGTTCAGACAACTTTGCTTCTACTCAGCCCACTCAT
TCATGGAAAGTAGGAGACAAGTGTATGGCAATCTGGAGTGAAGATGGACAGTGTTATGAAGCGGAGATTGAGGAG
ATAGATGAAGAAAACGGCACCGCTGCAATCACTTTTGCTGGCTACTGGCAATGCCTGAAGTGACTCCACTGGTGA
ACCTCAAGCCTGTAGAAGAAGGAAGGAAGGCAAAGGAGGACAGTGGCAACAAACCCATGTCAAAAAAAGAAATGA
TTGCCCAGCAGCGTGAATACTAAAAAGAAGAAAGCTTTGAAAAAGGCACAGAGAATAAAAGAACTTGAACAAGAA
AGAGAGGACCAGAAGGTAAAATGGCAACAGTTCAACAACAGAGCCTATTCTAAAAACAAAAAAGGCCAGGTAAAG
AGGAGTATTTTTGCTTCACCTGAGAGTGTAACTGGCAAAGTTGGAGTAGGAACTTGTGGAATTGCTGATAAACCT
ATGACACAGTATCAAGATACCTCTAAATACAATGTTAGGCATTTGATGCCTCAATAATCAGAAAAACTGTTGGAT
TTCATCTCTGCAGGGCTTTACATTTACCTTTTTATCCTTATATTTTTCTAAAGGTAAATTATTTGTTAGATGAGT
AAAGAAGATACCATTGTTGTCATTGTTTGACTTCAATAGAATGAAACTTGAAATTGCATTTAATAACTGCTACTC
ATTTAAACTTTTTTTTCATTACTACTACCAGTTTCCTCAAAGTTTATTGGATAAAGCAACTTTTCTAGATAAATG
CTGCATAAATACAGCACTTAAATGAATTATTCATCTTCCTAGTATCAGGTACCCACTTAATGGATGGTAAATACT
TTTTGTAAAGTTCTAACTGGGAATTTTCAGATGCTTTGAACTTGCCACATACTCTAGCAATTCC
>Oa45.1 /pf7=1 /pf10=1 /pool=5 /refseq=NP_776449 /eval=5e-21 /description="cytochrome c oxidase subunit VIII, heart [Bos taurus]"
GCGACCTTGGAGTCCGGCTGCGCGTTACCTGCAGTCTACTCCGTGCCGTCATGTCTGTGCTAACTCCGCTGCTGT
TGAGAGGCCTGACAGGCCCTGCCCGGCGGCTCCCGGTGCCGCGTGCCCAGATACATTCCAAGCCGCCGCGGGAGC
AGCTCGGGACCATGGATATCGCCATTGGGCTCACCTCCTGCTTCCTGTGTTTCCTCCTGCCTTCGGGCTGGGTCC
TGACACACCTGGACAGCTACAAGAAGCGGGAGTGATGGGAGCTGTCCTCTCCCTCACCCCGAGACCTGACCGCCC
CGGCCTGTCCTGATCACGTCTGCTGCGTTCCTGGCCGGCCTCCCCTGGACCATGTCCTTCTGTTACAGTGACCTC
TTCTGCAATCACGACGTCTTGATTTCTCCACGGTCACATTCTGGGACCACATGTATCTGAAGAAGGCCCTGCTCA
GTAGGGCCTCCCTTGTAACAATAAAGTCTATTTAAAGCGTGAA
>Oa46.1 /pf7=2 /pf10=1 /pool=1 /refseq=NP_001009552 /eval=0 /description="protein phosphatase 2a, catalytic subunit, beta isoform [Mus musculus]"
AAACAGCTTAACGAGAACCAAGTCCGGACGCTGTGTGAAAAGGCTAAGGAAATTTTAACAAAAGAATCAAATGTA
CAAGAGGTCCGTTGTCCTGTCACCGTCTGTGGAGATGTGCATGGTCAATTCCATGATCTTATGGAGCTCTTCAGA
ATCGGTGGGAAGTCACCAGATACAAACTATCTGTTCATGGGTGACTATGTAGACAGAGGTTATTATTCTGTGGAG
ACGGTAACTCTTCTTGTGGCATTAAAGGTGCGTTATCCAGAACGCATTACAATACTGAGAGGAAACCACGAAAGC
CGACAAATTACCCAAGTATACGGCTTTTACGATGAATGTCTGCGAAAGTATGGAAATGCCAATGTTTGGAAATAT
TTTACAGATCTCTTTGATTATCTGCCACTTACAGCTTTAGTAGATGGACAGATATTCTGCCTCCACGGTGGCCTC
TCTCCATCCATAGATACACTGGATCATATACGAGCCCTGGATCGTTTACAAGAAGTTCCACATGAGGGCCCAATG
TGTGATCTCTTATGGTCGGACCCAGATGATCGTGGTGGGTGGGGTATTTCACCACGTGGTGCTGGCTACACATTT
GGACAAGATATTTCTGAAACGTTTAACCATGCTAATGGTCTCACACTGGTTTCTCGCGCTCACCAACTTGTAATG
GAGGGATACAATTGGTGTCATGATCGGAACGTGGTTACCATTTTCAGTGCACCCAATTACTGTTATCGTTGTGGA
AACCAGGCTGCTATCATGGAATTAGATGACACTTTGAAATATTCCTTCCTTCAGTTTGACCCAGCACCTCGTCGT
GGAGAGCCTCATGTGACCCGGCGCACCCCAGACTACTTCCTGTAAATCTCTCTTGGGAAAACCCGCCTTTGTATG
TGGAAGTATATCTGGCTTTTATATATATATAAAATATATATATATAAACAAAACAACAAAAAAAAGCAACAGTAA
TCTATGTGTTTCTGTAACAAATTGGGATCTGTCTTGGCATTAAACCACATCATGGACCAAAATGTGCCGTACTAA
TGATGAGCGTTCAGCACAATTTGAGACTGAAATTAGTTCAACACTATGTTCTAGATCGATCGGTCTTAACAGTTT
GCCTGCTGTATTTGTAGTAACCATTTTCCTTGGGACTGTTCAAGCAAAAAAGGTAACTAACTCCGTCTCTTGCAC
TTACTGGGAAATTTTAGTTGAGAGTGTTTAACTGGCATGGATTAATAGGGTTGGATTTTTATTTTTAAGAAAAAT
TCACAAGCTAACTTCCACTTAATTCATTACCATTTATTTTATTGAAATGTATAATTAACTGAAAAAAGGATTCTT
GGGAGTACGTTGTCATAACATTTAAAGAGATTTCCCTTCTTTAAAAATAAATTACTGTTTTATGTTGATCTGCAT
ATTTCTGTATATTTGTCATGATAGTGCTTCCATTCTACTTGGTGTACTGAGCAAATAAACTTTCTGTTTTATCC
>Oa47.1 /pf7=6 /pf10=7 /pool=0 /refseq=XP_864679 /eval=0 /description="PREDICTED: similar to coronin, actin binding protein, 1B isoform 4 [Canis familiaris]"
GAGACTGGGATCCGGAGCCACCCTAGGACGAGGACGGTGCTGCAGCCTCTGGGCGTCCCTGTCATGTTTCGCAAA
GTGGTCCGGCAGAGCAAATTCCGACATGTGTTTGGGCAGCCTGTCAAGAATGACCAGTGCTATGAGGACATCCGA
GTGTCCCGTGTCACCTGGGACAGCACCTTCTGCGCCGTCAACCCCAAGTTCCTGGCAGTGATTGTGGAGGCCAGC
GGGGGTGGTGCCTTCCTGGTGCTCCCCCTAAGCAAGACCGGTCGCATTGACAAGGCCTACCCAACAGTGTGTGGA
CACACAGGGCCTGTCCTGGACATCGACTGGTGCCCCCACAATGACGAAGTCATCGCCAGCGGCTCAGAGGATTGC
ACGGTCATGGTATGGCAGATCCCGGAGAACGGGCTGGTCTCCCCGCTGACAGAGCCGGTGGTGGTGCTTGAGGGG
CACACCAAGAGAGTGGGCATCGTCACCTGGCACCCAACTGCCCGCAACGTGCTGCTTAGCGCAGGCTGCGACAAC
ATGGTGCTCATCTGGAACGTGGGCACGGCGGAGGAGCTGTACCGCCTGGACAGCCTGCACCCCGACCTCATCTAC
AACGTCAGCTGGAACCGCAATGGCAGCCTCTTCTGCACCGCGTGCAAGGACAAGAGCGTGCGCGTCATCGACCCC
CGCCGGGGGACCCTGGTGGCGGAGCGGGAGAAGGCTCACGAGGGAGCCCGGCCCATGAGGGCCATCTTCCTGGCC
GACGGCAAGGTGTTCACCACCGGCTTCAGCCGCATGAGCGAACGGCAGCTGGCGCTCTGGGATCCAGAAAACTTC
GGGGAGCCCATGGCCCTGCAGGAGTTGGACTCTAGCAATGGAGCTCTGTTGCCCTTCTACGACCCTGATACCAAC
GTGGTCTACGTCTGTGGCAAGGGCGACTCCAGCATCCGGTACTTTGAGATCACAGACGAGCCCCCCTACATCCAC
TTCCTGAATACATTCACCAGCAAAGAGCCCCAGAGGGGCATGGGGAGCATGCCCAAGAGGGGCTTGGAGGTCAGC
AAGTGTGAGATTGCCCGGTTCTACAAACTGCACGAGCGAAAGTGTGAGCCCATTGTCATGACTGTGCCAAGAAAG
TCGGACCTCTTCCAGGATGATCTGTATCCTGACACGGCCGGGCCCGAGGCAGCCCTGGAGGCAGAGGAGTGGGTG
AGCGGGCGGGATGCCAGCCCCATCCTCATCTCCCTGCGGGAGGCCTACGTGCCC
>Oa47.2 /pf7=1 /pf10=0 /pool=0 /refseq=NP_001019681 /eval=2e-18 /description="hypothetical protein LOC510128 [Bos taurus]"
CCTGGGACAGCACCTTCTGCGCCGTCAACCCCAAGTTCCTGGCAGTGATTGTGGAGGCCAGCGGGGGTGGTGCCT
TCCTGGTGCTCCCCCTAAGCAAGGTGGGCCCCGTCGCAGCTGGGGAGAGACTGGAGGCAGCTTGGTCTCATCTGC
CAGGTCTCCGCTCACTTCACAGCCCGTAAAGTGCCCATCCCCACGCTGCTGGGCAGGTGTTAGAATCCAGATTTA
CTGCCCAGGAAGTGCTAACACACATGGAGAAGGTAGttttttttttgttttttttttATTGCCAAGGAATCAGGG
TCAGAGGCAACTTTTCCTGCTCACCCGGTGACACCTGTGAGGAGGAGGTGGGTCAGGAGCAGGCAGAGCGAGAGT
CACACCTGGGCACCTCTGTGCCAGGAGGGACCACATCACCATCATTCCCCATCCACGGAGGGGAGGACTCAGCTC
TGGGAGGGACGGAGCCTGAGTTTCCTGGGGCCCCCTTGACTGGCCCCCCTCATGCCTGCAGACCGGTCGCATTGA
CAAGGCCTACCCAACAGTGTGTGGACACACAGGGCCTGTCCTGGACATCGACTGGTGCCCCCACAATGACGAAGT
CATCGCCAGCGGCTCAGAGGATTGCACGGTCA
>Oa47.3 /pf7=1 /pf10=0 /pool=0 /refseq=NP_065174 /eval=7e-05 /description="coronin, actin binding protein, 1B [Homo sapiens]"
GCCCGGTTCTACAAACTGCACGAGCGAAAGTGTGAGCCCATTGTCATGACTGTGCCAAGAAAGGTGAGGCCGCCT
TGTTCCCTGCCCACTTGCTCCCTTCTCTATCAGAGAGACCACATGGGGGTGACCGAGGTGAGGCCTGTGAGTGGG
ACATGGCTAAGTGCGAGTATAATCAGTGGGCCGCATGGACGCCAGCGTGCCCTGCTGGGGCAAGCAGCAATGAGA
CACAGGGTGAGCTGAGTCCTTGCTCTGGATGGACGCGGGGCAGCCTTTAGAGGTCTGCCCTGTAGGAGGCATGGC
AAGACCCACCTCCCGGCTGGGGTAGGATCTCCATGAGGGGTGGGTAATAAGCCAGGCGAAGGCACGGAGGTGGGA
GCGGTGAGAGCCAGGGAGTCTGGCTGCAATGGAGGCTCCCAGGAGGCGAGGATTCAGCCATGTGTGGCTTGGCCT
CGGGGCCCCAGCTGAGAGCCTTGAACAAGCTCCGTTTCTCTACAGCCAGCATTAACTGAGTGCCATGTATGTAGC
GTGCCAAGCCCGTCCAGGGAGCAGGGCCTGCCCCAGTTCACAATCCACAGGGCACAGACGTGGCTCCCGGAGTCC
CACAAAGCACATAGCTGGCCCCTGCTTGG
>Oa48.1 /pf7=1 /pf10=2 /pool=0 /refseq=NP_001028683 /eval=0 /description="Fas-activated serine/threonine kinase [Canis familiaris]"
GGGCCGCGCTGTTCGGGGGCTGCCGGGAAGATGGAGGACTCGGTGGCCCCCTGATGAGGAGGCCGCGGGGGGAGC
CCGGCTCCCGGGCCCCGAGACCGACCGAGGGAGCGACCTGCGCGGGGCCTGGGGAGTCATGGTCTCCAGCACCCA
ACTCCATGCTTCGAGTCCTGCTCTCTGCCCAGGCCTCCAGTGCTCGTCTGTCTGGCTTGCTGCTGCTCCCACCAG
TACAGCCCTGCTGTCTGGGACCCAACAAATGGGGAGACCACCGGCCTCCTGGAGGAGGCCCCCATGCAGGCCCTG
TGCAGGGATTGCAGCGGCTTCTGGAACAGCCCCCTCCTGTGGAGCAGGCCACACTGCAGGACTTGAGTCAGCTCA
TCATCCGAAACTGCCCCTCCTTTGACATTCACACCATCCACGTGTGTCTGCACCTTGCAGCCTTACTGGGCTTCC
CATCAGATGGGCCCCTGATGTGCGCCCTGGAGCAGGAGCGAAGGTTCCGCCTCCCTCCGAAGCCACCGCCCCCTC
TGCCGCCTATCCTTCGAGGTGGGCAAAGGTTGGAAGCCGCTCTAAGCTGTCCCCGTTTCCAGCGGCGTCCTCAGC
AGCACCTCATCCGCAGCCTGGCAGAGGCCAGGCCTGAGGAACTGACTCCCCACGTGATGGTGCTCCTAGCGCAGC
ACTTGGCCCGCCACCGGTTGAGGGAGCCCCAGCTTCTGGAAGCCATTGCCCACTTCCTGGTGGTTCAGGAAGCCC
AGCTCAATAGCAAGGTGGTACAGAAGTTGGTCCTGCCCTTTGGGCGGCTGAACTACGTGCCTCTGGAGCAGCAGT
TTATGCCCTGCCTTGAGAGGATCCTGGCTCGGGAAGCAGGGGTGGCCCCCCTGGCAACTGTCAACATTTTGATGT
CACTGTGTCAGCTGCGGTGCCTGCCCTTCCGAGCCCTGCACTTTGTCTTTTCCCCTGGTTTCATCAACCATGTCA
GTGGCACCCCTCATGCCCTGATCGTGCGGCGCTACCTCTCCCTGCTAGAC
>Oa48.2 /pf7=1 /pf10=0 /pool=0 /refseq=NP_001028683 /eval=5e-57 /description="Fas-activated serine/threonine kinase [Canis familiaris]"
GGAGCGAAGGTTCCGCCTCCCTCCGAAGCCACCGCCCCCTCTGCCGCCTATCCTTCGAGGTGGGCAAAGGTTGGA
AGCCGCTCTAAGCTGTCCCCGTTTCCAGCGGCGTCCTCAGCAGCACCTCATCCGCAGCCTGGCAGGTGTCAGAGC
GGGGGACAGGTGATGGGGGGGTGGAGGCAGGCAGTATCTGCTGGAATCTCACCCAGGTCTGGCCTGAGGGTCCAG
CGTGATAAGCTGTTCTTCACAGAGGCCAGGCCTGAGGAACTGACTCCCCACGTGATGGTGCTCCTAGCGCAGCAC
TTGGCCCGCCACCGGTTGAGGGAGCCCCAGCTTCTGGAAGCCATTGCCCACTTCCTGGTGGTTCAGGAAGCCCAG
CTCAATAGCAAGGTGGTACAGAAGTTGGTCCTGCCCTTTGGGCGGCTGAACTACGTGCCTCTGGAGCAGCAGTTT
ATGCCCTGCCTTGAGAGGATCCTGGCTCGGGAAGCAGGGGTGGCCCCCCTGGCAACTGTCAACATTTTGATGTCA
CTGTGTCAGCTGCGGTGCCTGCCCTTCCGAGCCCTGCACTTTGTCTTTTCCCCTGGTTTCATCAACCATGTCAGT
GGCACCCCTCATGCCCTGATC
>Oa49.1 /pf7=0 /pf10=0 /pool=0 /refseq=NP_001012782 /eval=9e-59 /description="cystatin E/M [Bos taurus]"
GCGGCCGCGTCGACCCAGATTCCCCCTCTCCCCTCTTAATCATGGCCTCAGTTCCGAAAACCAACAAAATAGAAC
CGCGGTCCTATTCCATTATTCCTAGCTGCGGTAT**CGTCCTAGCCTCCTGCTGCCGATGGCCCTGGCCTTGCTC
GCACTCTGCCTCCTGGTGCTGCCCCGCGACGCCCGGGCCCGGCCGGGGGACCGCAAGGTCGGAGAACTGCAGGAG
CTGTCGCCCAGCGACCCGCAGGTGCAGAAGGCGGCGCAGGCGGCCGTGGCCAACTACAACATGGGCAGCAACAGC
GACTACTACTACCGCGACATCACCATCCTCCGGGCGCAAAGCCAGCTGGTTGCGGGCATCAAGTACTACCTGACC
GTGGACATGGAGAGCACGGCCTGCCGGAAGAGTGCCGTGGCTGGAGACCACGTAGACCTCACCACCTGCCCCCTG
GCCGCAGAAGCACAGCAGGAGAAGCTGCGCTGTGACTTTGAGATCCTTGTGGTTCCCTGGAAGAACTCCTCCCAG
CTTCTAAAGCATGACTGTGTGTCCCTGTAGAGACCCCTGTGGGCCTTAGGGGAGAGAGGGAGCCAATGAGGCTGG
GGAGGACTGGGCGCATGGGTGGAGGGCATGTCAGTTCCTTGGACCATATCTACGGCAATAAATTGCTAGCACTGC
TTCTGGC
>Oa49.2 /pf7=0 /pf10=0 /pool=0 /refseq=NP_001012782 /eval=9e-09 /description="cystatin E/M [Bos taurus]"
GGCACGAGGAGAGCACGGCCTGCCGGAAGAGTGCCGTGGCTGGAGACCACGTAGACCTCACCACCTGCCCCCTGG
CCGCAGAAGCACAGCAGGAGGTAACAGCTGTGTCCCCAGTTAGGCATCAGCCCAGCAGCCAGGCCCTCAGGTTGC
CCAGCCTGAACTGGTCTGGCTGGCCGGGCTGATGTCTGGCTGACTCAACCCTGA
>Oa49.3 /pf7=0 /pf10=0 /pool=0
GGCATTACGGCCGGGGGACCGACACCGATGGCCATGGCGCGTCCTACCTCCTGCTGCCGATGGCCCTGGCCTTGC
TCG
>Oa50.1 /pf7=0 /pf10=0 /pool=2 /refseq=XP_533724 /eval=1e-95 /description="PREDICTED: similar to cellular nucleic acid binding protein 1 isoform 1 [Canis familiaris]"
GCGGCCGCGTCGACGTGCAGACCCGCGTCGACCGCAGGCAGGGTCCCTGAAAATAAACAGCCGCCGCTTCGCGAG
CTGCCCTCCCGGTCTGCGCCTGAGTCTCGGCCGCTGCGGGCCCCTGCGACGCGGAAGGTCTGACTGCAGCCATGA
GCAGCAATGAGTGCTTCAAGTGCGGACGGTCTGGTCACTGGGCCCGGGAGTGCCCCGCTGGTGGAGGCCGCGGTC
GTGGGATGAGAAGCCGTGGCAGAGGCTTCCAGTTTGTCTCCTCGTCTCTTCCAGACATCTGCTACCGCTGTGGCG
AGTCTGGCCACCTTGCCAAGGACTGCGACCTTCAGGAGGATGCCTGCTATAACTGCGGCCGAGGCGGCCACATCG
CCAAGGACTGCAAGGAGCCCAAGCGGGAGCGGGAGCAGTGCTGCTACAACTGCGGCAAGCCCGGCCACCTGGCCC
GCGACTGCGACCACGCCGACGAGCAGAAGTGCTACTCCTGCGGCGAGTTCGGGCACATCCAGAAGGACTGCACCA
AGGTCAAGTGCTACAGGTGTGGCGAAACTGGTCACGTAGCCATCAACTGCAGCAAGACGAGTGAAGTCAACTGTT
ACCGCTGTGGCGAGTCAGGGCACCTCGCGCGGGAGTGCACGATCGAGGCCACGGCTTAATCGCTCTCCTTTGTCG
CCCCTCCTTTTCTGATTGATGGTTGTATTATTTTCTCTGAATCCTCTTCACTGGCCAAAGGCTGGCAGACAGAGG
CTACTCCCAGGCCAGTGAGCTTTACTTGCCGTGTAAAAGGAGGAAAGG
>Oa50.2 /pf7=0 /pf10=0 /pool=1 /refseq=NP_003409 /eval=1e-91 /description="cellular nucleic acid binding protein 1 [Rattus norvegicus]"
GTCCCTGAAAATAAACAGCCGCCGCTTCGCGAGCTGCCCTCCCGGTCTGCGCCTGAGTCTCGGCCGCTGCGGGCC
CCTGCGACGCGGAAGGTCTGACTGCAGCCATGAGCAGCAATGAGTGCTTCAAGTGCGGACGGTCTGGTCACTGGG
CCCGGGAGTGCCCCGCTGGTGGAGGCCGCGGTCGTGGGATGAGAAGCCGTGGCAGAGGTGGTTTTACCTCGGATA
GAGGCTTCCAGTTTGTCTCCTCGTCTCTTCCAGACATCTGCTACCGCTGTGGCGAGTCTGGCCACCTTGCCAAGG
ACTGCGACCTTCAGGAGGATGCCTGCTATAACTGCGGCCGAGGCGGCCACATCGCCAAGGACTGCAAGGAGCCCA
AGCGGGAGCGGGAGCAGTGCTGCTACAACTGCGGCAAGCCCGGCCACCTGGCCCGCGACTGCGACCACGCCGACG
AGCAGAAGTGCTACTCCTGCGGCGAGTTCGGGCACATCCAGAAGGACTGCACCAAGGTCAAGTGCTACAGGTGTG
GCGAAACTGGTCACGTAGCCATCAACTGCAGCAAGACGAGTGAAGTCAACTGTTACCGCTGTGGCGAGTCAGG
>Oa51.1 /pf7=0 /pf10=0 /pool=0
AAATTTCATGCCACCGCGTTaaaaaaaaaTCCACTCAGTGCTGTGTTAAATGGTGCTTTTTAAAGGTGATTTGGA
GAATTCAACTAAGCTTTTAGAAACAGCTGAGCAGCTCAGGAAACCTGTAATTTGGACATAACTTTTTTGGACCTG
ATTTTCACGCTTCTGCTCTGTAAGCCTCTGAAAGGCAATAGCTAATTTATTATTACTGGAATTTTTTAAGGCTTT
AAAGGGGCCTCAGGGGGTCCTCTGAAACTAATTTTCTATTTCTGGGATTCCCTGGATTCTTAAAAAGAGATGGTG
ACGTAATGATTACAGGAATTTATTTTTTAGCAAGAAAGTTGTCCCTTCTCTTCTTTAGTGCTTGCTTCCTTACTG
GTGTGTATTATCACAGGGATAAAAATTGGTTAGTTTTTTTCATTTCTGATTCTCCTTGCAAACTCCTCTTGCCCA
GTATTTATTTGGTGCCCTTTACCCACCTGAGGGGGAAGAACGAGCTCACTCAAGCTGCCATTATTTATCCATGGA
CTACAGCAGTACCCCGGAATTGTA
>Oa52.1 /pf7=2 /pf10=3 /pool=1 /refseq=NP_853532 /eval=4e-53 /description="chemokine-like factor superfamily 3 isoform a [Homo sapiens]"
TCCGCTTCCCTCCCGGGCGCAGGGCGAGAGGGAGCGAGGCCGAGCCTCAGCATCGGCCGCCGCCGCCGCCATGTG
GCCCCCAGACCCGGAGCCCGACCCGGACCCCGAGCCCGCCGGCCGGTCCCAGCCCAGCGCGGCCCTTCCCGGGCT
CCGTGCCCTCCTGCCGGCGCGCGCCTTCCTCTGCTCGCTCAAAGGCCGCCTCCTGCTGGCGGAGACGGGTCTCTC
GTTCATCATCTTCGTCTGCTATGTGGCGTCCTCAGCATCTGCCTTCCTCACGGCGCCCCTGCTGGAGTTCCTGCT
GGCCCTCTGCTTCCTCTTTGCTGATGCCATGCAGCTGAATGACAAGTGGCAGGGCTTGTGCTGGCCCATGATGGA
CTTCCTCCGCTGTGTCACAGCGGCCCTCATCTACTTCGCCATCTCCATCACAGCCGTGGCCAAATACCCAGATGG
GGCTTCCAAAGCAGCCGGGGTATTTGGCTTCTTTGCCACCATCGTGTTTGCCATTGACTTCTACCTGATCTTTAA
CGACGTGGCCAAATTCCTCAAACAAGAGGACTCCGCACACGAGACCACAGCTGACAAGGCAGAAGAAGAGAATTC
CGACTCTGACTCCGACTGAAGACCTGCCCTGCCC*TGGCACCTGAGCCACGCAGGCCTCCACTCCCGCACTTTTT
GACCAGGCCGGCCAGAGTGTGGCCAGGGAAGCCTGTTGGGAGGGAGGCTGTGATTTCTCAAGCAGCAGTGGGAGC
TGCCGATGGAGCAGGCCTCCTTACAGCCCCAAGCAACATTCCTGAGCCCCCTATACACAATGGCAACCCTTGGCT
TAGCACTGTCCAGCCTCTCTGCCATGACGGCATTGTGAATATTCCGCCCCTTCTCATTTCTACCCCAGGACCTTA
AGCCCTTTAACCTCTCTGCCAAAAATAAGCACAGGGGACAGAGCAGATGGAGCCTTGTTACCCCATCACAGGGG
>Oa53.1 /pf7=3 /pf10=1 /pool=2 /refseq=NP_871617 /eval=4e-84 /description="ubiquitin-conjugating enzyme E2D 3 (UBC4/5 homolog, yeast) [Rattus norvegicus]"
GTCAGAGCGGACATCTTGTGGCTGTGTCGTGCGCGTGAGCCCCGTAGGGCCGGGGAGGCACCAGCTGCCGCGCGG
GGAGGAGGCCGAGGCCGCAGCGTGAGGGAGGCCCCGGCCCCTCTGCGCCTGTGTCTGGCAGAGCCGGTGTGAGAC
GAAGAGACAATCCTTCCCAGCCGCCGGGAAAATCAAGAGTTTTGGCCGGACCTTCGAGCACACACCGAGATAGTG
AGGAGCCAGACGAAAAGCACAGACTATGGCGCTGAAACGGATTAATAAGGAACTTAGTGATTTGGCCCGTGACCC
TCCAGCACAATGTTCTGCAGGTCCAGTTGGGGATGATATGTTTCATTGGCAAGCCACAATTATGGGACCTAATGA
CAGCCCATATCAAGGCGGTGTATTCTTTTTGACAATTCATTTTCCTACAGACTACCCCTTCAAACCACCTAAGGT
TGCATTTACAACAAGAATTTATCATCCAAATATTAACAGTAATGGCAGCATTTGTCTCGATATTCTAAGATCACA
GTGGTCTCCTGCTTTAACTATTTCTAAAGTTCTTTTATCCATTTGTTCACTGCTATGTGATCCAAACCCAGATGA
CCCCCTAGTGCCAGAGATTGCACGGATCTATAAAACAGACAGAGATAAGTACAACAGAATATCTCGGGAATGGAC
TCAGAAGTATGCCATGTGATGCTACCTTAAAGTCAGAATAACCTGCATTATAGCTGGAATAAACTTTAAATTACT
GTTCCTTTTTTGATTTTCTTATCCGGCTGCTCCCCTATCAGACCTCATCTTTTTTAATTTTATTTTTTGTTTACC
TCCCTCCATTCATTCACATGCTCATCTGAGAAGACTTAAGTTCTTCCAGCTTTGGACAATAACTGCTTTTAGAAA
CTGTAAAGTAGTTACAAGAGAACAGTTGCCCAAGATTCAGAATTTTTAAAAAAAAATGGAGCATGTGTATTATGT
GGCCAATGTCTTCACTCTAACTTGGTTATGAGACTAAAACCATTCCTCACTGCTCTAACATGCTGAAGAATCATC
TGAGAGGGAGGGAGATGGATGCTGAGTTGTCACATCAAAGGAAGCAGCATTATTCTAGCAGCATCCATTCTTGTT
TAAGCCTTCCACCGTTAGAGATTTGAGGTTACATGATATACTTTATGCTCATAACTGATATGGCTGGAGAATTGG
TATTGAATTTATAGCATCAGCAGAACAGAAAATGTGATGTATTTTATGCATGTCAATAAAGGAATGACCTGTTCT
TGTTCTACAGAGAATGGAAATTGGAAGTCAAACACCCTTTGTATTCCAAAATAGGGTCTCAAAACATTTTGTAAT
TTTCATTTAAATTGTTAGGAGGCTTGGAGCTATTAGTTAATCTATCTTCCAATACACTGTTTAATATAGCACTGA
ATAAATGATGCAAGTTGTCAATGGATGAGTGATCAACTAATAGCTCTGCTAGTAATTGATTTATTTTTCTTCAAT
AAAGTTGCATGAACC
>Oa53.2 /pf7=1 /pf10=0 /pool=0 /refseq=NP_871621 /eval=3e-68 /description="ubiquitin-conjugating enzyme E2D 3 isoform 2 [Homo sapiens]"
TCTGAGTCTGAGGGTTTCCGCCGGTCGTCTACCCTTCCCCCCCAGCCCATGACCCGCCTCCGGCCCCCGCCCTCC
AAGTCCAACCTCCGATCTGTTTAATAAGAAGGCGCCTGTGTCTGGCAGAGCCGGTGTGAGACGAAGAGACAATCC
TTCCCAGCCGCCGGGAAAATCAAGAGTTTTGGCCGGACCTTCGAGCACACACCGAGATAGTGAGGAGCCAGACGA
AAAGCACAGACTATGGCGCTGAAACGGATTAATAAGGAACTTAGTGATTTGGCCCGTGACCCTCCAGCACAATGT
TCTGCAGGTCCAGTTGGGGATGATAAGTATTTTCTTTTTCTAGTGTTTCATTGGCAAGCCACAATTATGGGACCT
AATGACAGCCCATATCAAGGCGGTGTATTCTTTTTGACAATTCATTTTCCTACAGACTACCCCTTCAAACCACCT
AAGGTTGCATTTACAACAAGAATTTATCATCCAAATATTAACAGTAATGGCAGCATTTGTCTCGATATTCTAAGA
TCACAGTGGTCTCCTGCTTTAACTATTTCTAAAGTTCTTTTATCCATTTGTTCACTGCTATGTGATCCAAACCCA
GATGACCCCCTAGTGCCAGAGATTGCACGGA
>Oa54.1 /pf7=0 /pf10=0 /pool=2 /refseq=XP_862189 /eval=2e-94 /description="PREDICTED: similar to Conserved oligomeric Golgi complex component 4 isoform 5 [Canis familiaris]"
GGAAGGGCTCACAGAGCTGAACAGCACAGCCATCAAGCCGCAGGTGCAGCCTTGGATCAACACCTTCCTCTCTGT
CTCCCACAATATCGAGGAGGAGGAATTCAGTGACTATGAGGCCAACGATCCTTGGGTTCAACAGTTCATCCTTAA
TCTGGAGCAGCAAATGGCAGAGTTCAAGGCCGGCCTGTCCCCAGTCATCTACGACAGCCTGACCAGCCTCGTGAC
CAGCCTCATCACAGTCGAGTTGGAGAGAGTGGTGCTGAAGTCCACCTTCAACCGGCTGGGCGGTCTGCAGTTTGA
CAAGGAGCTGAGGTCACTCATTGCCTACCTTACCACGGTGACCACCTGGACCATCCGAGACAAGTTTGCCCGGCT
CTCCCAGATGGCCACGATCCTCAATCTGGAGCGGGTGACAGAGATCCTAGATTACTGGGGCGCCAACTCAGGCCC
GCTGACGTGGCGCCTCACGCCTGCTGAAGTGCGCCAGGTGCTGGCCCTGCGCATAGACTTCCGCAGCGAGGACAT
CAAGAGGCTGCGCCTGTAGCTGCCGCATGAGCCCAGCCGGTTCCCCTGCTGGCAGCGGGGAAACAAGGCCTCGAC
TCAGGCCATTCTCTGTTCTCAGGCCTGTCGGGGTGCTTTAGGGGACAGTGTCTCCCCATAGAGAGAGGTAGGTCT
GCCCTGGCTCCTAACTAGGTGGGACCGCCAGGCGGGCCAGCCTTCCACACGGAGGGCCATCCT
>Oa55.1 /pf7=1 /pf10=1 /pool=0 /refseq=NP_001014851 /eval=1e-93 /description="cysteine-rich with EGF-like domains 1 [Bos taurus]"
GGCGGCGGGTGCACGTTTTACGCAGCCGCGGAGTTGGGAAGACGGCTGCTGGCGACCGCGGGGTCCCCAGCCTGG
GAAACGATGGCCCCAAGATCCTCAAGGGGCATAGCCCCAGCTCTGCTCTGTGGTCTGAGCCTGTTCCTTGGCTTC
CCAGGCCTGGTCTGGGTCCAAATTTCTGTGCCTCCCCAATCTTCTCCCCACACTGAGGCCCATCCGTGTCACACC
TGCCGGGTACTGGTTGACAGCTTCAACAAGGGCCTGGAGAGAACCATCCGGGACAACTTTGGAGGTGGAAACACT
GCTTGGGAGGAAGAGAAGTTGTCCAAATACAAAGACAGTGAGACCCGCCTGGTAGAGGTGCTTGAGGGGGTGTGC
AGCAAGTCGGACTTCGAGTGCCACCGCCTGCTGGAGCTGAGTGAGGAGCTGGTGGAGAGCTGGTGGTTTCACAAG
CAGCAGGAAGCCCCAGACCTCTTCCAGTGGCTCTGCTCAGATTCCTTGAAGCTCTGCTGCCCCTCAGGCACCTTC
GGGCCCTCCTGCCTTCCCTGTCCTGGGGGTGCGGAGCGGCCCTGCGGTGGCTACGGCCATTGTGAAGGGGAAGGG
ACTCGAGGGGGCAGCGGGCACTG
>Oa55.2 /pf7=0 /pf10=2 /pool=0 /refseq=NP_001014851 /eval=9e-37 /description="cysteine-rich with EGF-like domains 1 [Bos taurus]"
GTCCGTCCATCCGGAGTCTTCTCCCGCAGTATTTAGGAATCTGACCAGTTCTCCATAATTCCGCTGATTCAGCCT
TTTAGAACCGTATTCCGACACTAAAACGATGGGCTGACTCCTACCTCCTTGCCGAGGATCCTGACCATCTTCCCC
CGCAGCGACGAGGATAACTTATTACCATCCTGGAATTTTAGAATAGCTTCCTTTCCCTGCTTCCCCTCCCTCGGA
CTTAACCGACTCTGGCCTTCTTTTCTTATAACACAGATCTCGGCTCCCAGACCCGCAGCACCGCAGAACCCACCC
TTTTCTTTCCCACTTGGCTTCCCTAGTGATCCCTCTCCATATCCTCTGTCTACAGGTCCCCAGCCTGGGAAACGA
TGGCCCCAAGATCCTCAAGGGGCATAGCCCCAGCTCTGCTCTGTGGTCTGAGCCTGTTCCTTGGCTTCCCAGGCC
TGGTCTGGGTCCAAATTTCTGTGCCTCCCCAATCTTCTCCCCACACTGAGGCCCATCCGTGTCACACCTGCCGGG
TACTGGTTGACAGCTTCAACAAGGGCCTGGAGAGAACCATCCGGGACAACTTTGGAGGTGGAAACACTGCTTGGG
AGGAAGAGAAGTTGTCCAAATACAAAGACAGG
>Oa56.1 /pf7=1 /pf10=0 /pool=0 /refseq=NP_081011 /eval=9e-96 /description="MOB1, Mps One Binder kinase activator-like 1A [Homo sapiens]"
GCGGCCGCGTCGACAGCCATTGGAACTAGCGAAGCCTAACTAGTTGCGGCCGCCGAGCAGCTGGAGCTCCCCGCC
TCCTCATCTTCTCCTCCTCTTTGCTCTCCAGGCCTGGCCGCTGCCGTCCCGAGGCCCCGCGACCGCCGAGCCCGC
TGCCCAAGCCGCGGCCAACATGAGCTTCTTGTTTGGGAGTCGCTCATCTAAAACGTTTAAACCTAAGAAGAACAT
TCCAGAGGGTTCTCACCAGTATGAGCTCTTAAAGCATGCAGAGGCCACTCTTGGCAGTGGCAACCTCCGGATGGC
TGTCATGCTTCCTGAGGGGGAAGATCTAAATGAGTGGGTTGCAGTGAACACTGTAGATTTCTTCAATCAGATCAA
CATGCTTTATGGAACAATCACAGATTTTTGTACAGAAGAAAGTTGTCCGGTGATGTCAGCTGGCCCAAAATATGA
GTATCATTGGGCAGATGGAACAAACATAAAGAAGCCTATTAAGTGCTCTGCACCAAAGTATATTGATTACCTGAT
GACTTGGGTTCAGGACCAGTTGGATGATGAGACATTATTTCCATCAAAAATTGGTGTCCCATTTCCGAAGAATTT
CATGTCTGTGGCAAAAACTATACTCAAACGCCTCTTTAGGGTTTATGCTCACATTTATCATCAGCATTT
>Oa57.1 /pf7=1 /pf10=0 /pool=3 /refseq=NP_005889 /eval=1e-25 /description="membrane component chromosome 11 surface marker 1 isoform 1 [Homo sapiens]"
GTCGTGGTGTGTCTCGTGGGGGTTCCCGTGGTGCTAGAGGCTTGATGAATGGATACAGAGGACCTGCTAATGGAT
TCAGAGGAGGATATGATGGTTACCGCCCTTCATTCTCTACTAACACTCCAAACAGTGGTTATACACAATCTCAGT
TCAGTGCTCCCCGGGACTACTCTGGCTATCAGAGGGATGGATATCAGCAGAATTTCAAGCGAGGCTCTGGGCAGA
GTGGACCACGGGGAGCCCCACGAGGTCGTGGAGGGCCCCCAAGACCCAACAGAGGGATGCCGCAAATGAACACTC
AGCAAGTGAATTAATCTGATTCACAGGATTATGTTTAATCGCCAAAAACACACTGGCCAGTGTACCATAATATGT
TACCAGAAGAGTTATTATCTATTTGTTCTCCCTTTCAGGAAACTTATTGTAAAGGGACTGTTTTCATCCCATAAA
GACAGGACTACAATTGTCAGCTTTATATTACCTGGATATGGAAGGAAACTATTTTTACTCTGCATGTTCTGTCCT
AAGCGTCATCTTGAGCCTTGCACATGATACTCAGATTCCTCACCCTTGCTTAGGAGTAAAACATAATATACTTTA
ATGGGGTGATATCTCCATAGTTATTTGAAGTGGCTTGGATAAAGCAAGATTGACTTCTGACATTGGATAAAATCT
ACAAATCAGCCCTAGAGTCATTCAATGGTAACTGACAAAACTAAAATATTTCCCTTGAAAGGAAGATGGAAGGAG
TGGAGTGTGGTTTGGCAGAACAACTGCATTTCACACCTTTTCCACTTAAATTGGAGCACTGAACATTTAGATGCA
TACCAAATTATGCATGGGCCCGTAATCACACATACAAGGCTGGGTACCAGCCTTAGGCTTTGACACGGCACTATT
CATCCTCTGGCCAGACGACTGTGGTTTAAGACACATGTAAATTGCTTTTTAACAGCTGATACTGTATAAGACAAA
GCCAAAATGCAAAATTAGGCTTTGATTGGCACTTTTTGAAAAATATGCAACAATTAAGGGATATAATCTGGATGG
CCGCTTCTGTACTTAATGTGAAATATTTAGATACCTTTCAAACACTTAACAGTTTCTTTGACAATGACTTTTGTA
AGGATTGGTAGTATATATCATTCCTTATGACGTACATTGTCTGTCACTAATCCTTGGATCTTGCTGTATTGTCAC
CTAAATTGGTACAGGTACTGATGAAAATCTAATGGATAATCATAACACTCTTGGTTACATGTTTTTCCTGCAGCC
TGA
>Oa58.1 /pf7=0 /pf10=1 /pool=1 /refseq=XP_583739 /eval=5e-46 /description="PREDICTED: similar to RIKEN cDNA 2600017H02 [Bos taurus]"
TGGCGGATGTCCCCGGGGCGCAGCGACCGGTTCCCGGCGGCGGCCCAGAGCCCCGGGACCCCCTGGACTGCTGGG
CCTGCGCTGTGCTGGTCACGGCCCAGAATCTCCTGGTGGCCGCCTTCAACCTTCTCCTGTTGGCGCTGGTGCTGG
GGACCATCCTGCTGCCTGCTGTCACCATGCTAGGCTTTGGCTTCCTCTGCCACTCCCAGTTTCTTCGCTCCCAGG
CACCCCCTTGCACCGCGCACCTGCGGGACCCGGGCTTCACAGCCCTGCTGGTCACCGGATTCCTGCTCCTCGTGC
CGCTGCTCGTGCTTGCCCTGGCCAGCTACCGCCGCCTTTGCCTGCGCCTCCGCCTGGCCGATTGCCTCGTGCCTT
ACAGCCGAGCCCTCTACCGGCGCCGGAGCAACACGCAGCCGCGGCCAGCCCGGTCCTCTCCAGGGCCCCAGGTTG
CTCCAACCTCAGGAAAGGTCTGGGTCTGAGGACCCTCAAGTCAAGAACAACCCTGACGACTGCCCTCCCTCCAGG
TCGGCCCAAGGACTTGAAGCTTACCCTGCCCTCACTCGTGCCTAAACCGGGTCCAGC
>Oa59.1 /pf7=2 /pf10=0 /pool=0 /refseq=XP_586263 /eval=0 /description="PREDICTED: similar to nucleoporin 88kDa, partial [Bos taurus]"
ATCGGCGGGTCCCACACGGAGCCTGATTTGGGCAACCCCAGGATGAGGGACTGAAGTAGTGACATTTGTGAAGTC
TATCCAACGTAGATTGAAGGAGAATAGGCTTGACTGGTGATTGGCTTTCCTTTGGCGATGACGCTGTCTGATGGG
CTGCCCTCACCTTTGCCCCGCCCCAATCCTGTCTCGTGCTTCCGGCCTGCCTGCTCGATGATTGGCTGAAGCAGT
GGACGGCTGGAAGCAGATTGGCTGCGCTCAGCGGCGAGGCCGCGGAGAGCTGTGGGTTCAAGATGGCGGGCGCCG
AAGGAGGCCCGGGCGACGGTGAGCTGTGGCAGACCTGGTTGCCCAACCACGCCGTGTTCTTGCGGCTCCGAGAGG
GACTGAAAAACCAGAGCTCAGCCGAAACTGAGAAGCCAGCTTCATCATTGCCTTCGTCGCCGCCGCTGCCTCCTC
AGTTGCTGACTAGAAACCTGGTCTTGGGCCTCGGCGGAGAACTCTTTCTATGGGACCCAGAAGACAGCTCCTTCT
TAGTCGTGCGCCTTCGGGGCCCCAGCGGCGTTGGTGAGGAGCCCTCCCTCTCCCAGTACCAGAGATTGCTTTGCA
TAAATCCACCCCTGTTTGAAATCTATCAAGTCTTGTTAAGCCCAACACAACATCATGTAGCACTTATAGGAATAA
AAGGACTTATGATATTAGAATTACCTAAAAGATGGGGAAAGAATTCTGAATTTGAAGGTGGAAAATCAACAGTGA
ATTGTAGTACCACTCCCGTTGCTGAGAGATTTTTCACCAGTTCAACCTCTCTGACTCTGAAGCATGCTGCCTGGT
ATCCGAGCG
>Oa60.1 /pf7=0 /pf10=0 /pool=1 /refseq=XP_584736 /eval=5e-26 /description="PREDICTED: similar to adipose tissue-specific protein adipo Q [Bos taurus]"
CGAAGTCTGTGGCTCTGATTCCACACCTGAGGGACTCAGGATGCTGCTGCTGGGAGCTCTTCTACTGCTGCTAGC
CCTGCCCAGTCATGGCCAGGACACCATGCAAGGGCCCCCGCTGCCCAAGGGGGCCTGCACAGGTTGGATGGCAGG
CATTCCAGGGCATCCTGGCCACAACGGGACCCCAGGCCGGGATGGCAGAGATGGCACCCCTGGTGAGAAGGGTGA
GAAAGGAGATCCAAGTCCCCTTCCAGGTCCTTGACTGATGCCTCATGAAGATCAAAGTCTGGAACCTCCTATCTA
CCCAGAGTTAACTCCATTTCTGTCTCTCCATATAACCAATCCCTATCTACAAAAACAGTTTTATTTTAGGAACTT
CTTGATTTTAAACTCCTAATCTTTGTTCCACTGGATGGCTTGAATCTTTTCCACTGAGGTTAGGGATGACTGTGC
TTTCCAGAACACTTAAAGAATTTTCCCTTAGGGAAGTAGCTTGAGCCTGCAATGCAAACCCCATGAAAGAAGTTG
GAAACTATTCTTTCTTTGAGCACCAACAGGGTCAGGGGAGACTTGGGCCTCCTGTATCTACTCTTGCTCTTTAAG
AAGTATT
>Oa61.1 /pf7=0 /pf10=0 /pool=0 /refseq=NP_794761 /eval=2e-39 /description="hypothetical protein PSPTO5028 [Pseudomonas syringae pv. tomato str. DC3000]"
TGGACGCCTGCGGTCCGGTCCGGATTCCCGGGTCGACTACACCCTGTTCTTCCGCCGGCTGGGGGATGAATCAGC
CGCGTTGGCCGTGGCGCGGTTGCGCGACGGCTTTCTCGACCTCAAGGGGTTTGATGAATGGGCGGACCTGTACAA
AGCCCGTGTGGAGCGTGACGCCAGCGGCACAGAAGAACAGCGACGTGAGCGGATGCATGGGGTGAATCCGCTTTA
TATCCTGCGCAATTACCTGGCGCAGAACGCCATCCAGGCGGCAGAGCTGGGGGATTACAGCGAAGTGCGCCGGCT
GCATGAAGTACTGACCAAACCGTTTGAAGAACAGCCGGGGATGGAGCAATACGCC
>Oa62.1 /pf7=0 /pf10=0 /pool=1
CACCAGAGTTATTACAAGACTGCTTTGTTTTAAATAATACATTGAGGTCACCGA*GTAAAATTTTCCAACTGCTG
TTTATTTCAGCTAAGTACCATAAAGAAGGTTCCACCGTAATGACCCTCCAGAGCTAGAACTACCACAAGACCTAA
GGCTTTGGCTGGTCATTAACTTCCGACTATGGTCTTTATCTCTTGTGGTGGAATGATGTGCCTTTCCTTGCCTAA
TCCCCTCCTGGTGTGTGTCAGCATTATTTAATGTCTTCTAATTCAGTCATTTTTTTATAAATACGTCTATAAACA
TTGAACTTAAAAAAATCTTATTTATTTATTCCATTACTGTAGTACTTGACAGATTAAAAAAAATGTAACAGTAAT
TTCTTACAAAATCCTAAATCTGTCTTTTTTaaaaaataaaaaaTGAGAAGAGACTCCG
>Oa63.1 /pf7=0 /pf10=0 /pool=1
CAGTTCTGAAACACTGTCGATTTATTTTAGCATTTACACATGACATTCATTTAACAGACACACAAAGCAAGCCAA
CAGGAAAACATGCTTACACAGCCTGCAAAAATCTTCAGGTTTTAAGTTGTCTCAAGGAAACAATCGAAAGAACCA
AGATGAGCATCATGGAAAAACAGGAAGACTCAAGTGaaaaaaaaaGAGCTGCAAGTGTTTCTTAAAATTGAAACA
AAAATCTTTCTTTTTCTTTTTTCTGACGGGTTCAATTTCCCTCGCAGTGCAGGTGAGaaaaaaataaaaaaacaa
aTATATTAAGTTAACCAATGATTCTTTAAAAGTGCAATTTCCTTTTAAAATAACAAATAAACAACAACCCCAACA
AAAAGAAATAAACCCCAACCATAACCCCAAAGGCAAAACGTGTGTGGAGAGATAAGTGTCGTGATGGGATGAGCT
ATTTTTTGATGTTACGCTTTATGAAAGCAGATTTGGTTTTATAAAAGCCTGCAAACGTAACATGGCGTAGGAGGA
CCTGTAAACACGTTTGGAAGAAGATGCAACACAGCTCAACAAAGACAGGAACAGCCACAAGGCAGCTAGTGGAAA
GAGTCTGAGACCAGGAGAGGGTAGGGTGTGGACACAAGGTCGCCTGTGGTCTTTAAGAGGCCACACATCAAATTT
ACAAGttttttttCCCCACCACAACTCTGAC
>Oa64.1 /pf7=0 /pf10=2 /pool=0
AATGAGAGGGCAGCTGTCTTTGCAAAGTTAAGATGGGACGGCTGCCCATGAAAATGTCTTTGAAGGGTGATGTTC
TTTCAGATATGAAAGTTCCCAGAGTAGACACACCAGGGTCAGTCCTCGCATGTGACTTTTTGGAGCCTCCATTAA
GCCATCCTGCCCGCTGTCGGGGCATCCGGTTGCTGTAACTGTGAATGCTGCTGGTAGAAGCGAGAGTGGTGTTCA
GGCCAACTGTTCCTGGCTTAGTTTAGTTGAAGGAAAAAAGGTGAAGTGAAATACACCCCAAATTAGGGTTTTGAC
CCATGGTTCTAAGATACACTGATTTCAAAACTAGAGCACTTCTTTAGAGAGAGGAAGAATGCAAAGTTCAGTATC
TCAGTATTTTGTATCTTACTGAACACCACCCTGAATATCAGAGAGATTCTTTTCTGTGTGAAACTTTTGTGGGGA
TTAGAAGGGACATTCCATTCCTTCCTTCTTGACAAAGCATCATTCAGAGGTTCTCGTGTGCATTCTTGGAAACAG
ATACAGTTTTGTAGAGTTAGCTGTTGAGTATGTATTCTTTTTCTTTTCTTGAATCCCCAGAGAAGGGAATTGCTT
AAACTACTAGAAAGATCAAAGTATTAAATGTCAGTTAATTTGTTGTGCTAAAGTATCTTTTCAAACATGTTATAA
TCCATCCTATTTGATTTAAAGTGCTCACAGAA
>Oa65.1 /pf7=1 /pf10=2 /pool=3 /refseq=XP_542452 /eval=0 /description="PREDICTED: similar to sphingomyelin phosphodiesterase 1, acid lysosomal isoform 1 precursor isoform 1 [Canis familiaris]"
GGCTTTTCTCCGAGCAGTCAGCCGACTGCGCGGGGGGTAATCGGTGTCCCTGGCACCGCCTGGAATCCCGAGAGC
CTACTGAGGCCTACACCAGCAGGGGCCGGGCGGGCGAACCAGCCTGGTCTAGGAAGCTGGGCGATGCCCCGCCAT
GGAGTGTCTCCCGGCCAGGGCCGCCCCAGGTCGGACGGGGAGCAGGCATCGGACAGGTCCTCCGGGGCCCCCTGT
CTGAGGCTCCTGTGGTTGGGCTTGGCACTTGCGCTGGCACTGCCCAACTCCCTGGTCCTCTGGTCCCCTGCGGAG
GCCCATCCTCTTCCTGCCCAAGGCCATTCCGCCAAGTTCATTCGCATAGCACCCCAGCTCCAGGAGGCCTTTGGC
TGGTGGAACCTCACCTGCCCAACCTGCAAAGGACTATTCACCGCCATCGACTTCGGGCTGAGGAATCAGGCCAGT
GTGGCCTGGGTGGGCTCCGTGGCCATCAAGCTGTGCATGCTGCTGAAGATCGCGCCGCCTGCCGTGTGCCAGTCA
GCTGTCCACCTCTTCGAGGACGACATGGTGGAGGTGTGGACACGCTCAGTGCTGAGCCCGTCGGAGGCCTGTGGT
CTGCTGCTGGGCTCTTCCTGTGGGCACTGGGACATCTTCTCCTCTTGGAATATCTCTTTGCCGGCCGTGCCAAAG
CCGCCCCCCCAGCCGCCCAAGCCCCCAGCCCCAGGCTCCCCTGTCAGCCGCGTCCTCTTCCTCACTGATTTGCAC
TGGGATCACGACTACCTGGAAGGCACAGACCCCAACTGTGAGAACCCACTGTGTTGCCGCCGGGATTCGGGCCCA
CCGCCTGCCTCCCAGCCCGGTGCTGGGTACTGGGGCGAGTATAGCAAGTGTGACCTGCCCCTGCGAACCCTGGAG
AGCCTGTTGAGTGGGCTGGGCCCCGCCGGCCCTTTTGATATGGTGTACTGGACAGGAGACATCCCTGCTCCCAAC
GTCTGGCAGCAGTCTCGTCAGGACCAACTGCGGGCGCTGACCACCGTCACAGCCCTTGTGAAAAAGTTCTTGGGG
CCCGTGCCGGTGTAC
>Oa66.1 /pf7=0 /pf10=2 /pool=1 /refseq=NP_057629 /eval=2e-10 /description="immediate early response 5 [Homo sapiens]"
TTAGCATCTTCGGTTCCAGCTTCTCGGGACTCTTACGGAAAAGCCCCGGGGGCGGCCGGGAGGAAGCGGAGGGAG
AGGAGAGCGGTCCGGAAGCCGCCGAGCCCGGGCAGATCTGCTGCGATAAGCCGGTGCTGAGAGACATTAACCCTT
GGAGCACTGCTATCGTGGCCTTCTGAGCCCCCGCGGTCCCAGTGCGGAGAGGAAGTTGAGCAGCGGGCGTCTCGA
CGTGAGGGCTGGGCCTCTCCCGGCGGCGAGGACGCCCCCGAGGCAGTCGGCGCCGGGCGCGAGGGGGTGCCGCCG
GGCGGCACAGACTGCCCTTGGGCTTGGCGGCCGGCTGGGCCGAGCCTCTCGGTTCTCCTCTGGAGACTTCGGAGT
GGGAGACTTATTGGAAGAGGACGGCGATCGTGGACTTTTGTGTCTGTATCTGTGTATGTCAGTTTGTCTCATTGA
ATTAAGGCTATTTTGTCCCTCTGGAGAGCGTCCCTTCCCCGCGGTTTAGACGATTGGGGCAGACAGGGACTTTCC
TCTCCCGGCAGCGCCGAGAAGGAAGCGGCGAAAAAGGCCGGGGCCGGGGAGTTCCCCGTTCGCTCTCGGGGGAGG
AAGGGACTTTACACACACCTCTTACATGAAAGCTAGAACCGCACCGAGGCCAGGAGCGGCGTTTCCTCCCAGGAT
TTCCTCGGACTAGAGGGATTTAGTCTGGAGTAGAGACTTGTATTATTTCTCTCCTTCCCCACTTTTCTCTGTCAC
TGAAGAAACGTTTATACCCTGTGATTACTCGGGGAAAGGGAGTGTTAGCGGCCCTTGTCTTCGTCACGGAGGGGA
AAAAAGAGCTTGATGAACTTCACAGAAGAGTTCAAGCTTGGAAATACGGAGTTTATAGAGAAAAGATTTATTTTT
TAAAAGCTCTAGATCAGAACTACTACACAGTGCTTTTAAAAAGTGTTTAAGGAAACAAAGTTTACAGACAGAAGC
CCTAAGTGGAAAGGCCCTATGGTTTTGTAGATAGTAACTCCAGTCTTTGTTGTATAAAGGTTGGGGGAACTGACA
AGGTTTTTGTACAGTATTTTCTC
>Oa67.1 /pf7=0 /pf10=1 /pool=1 /refseq=XP_532339 /eval=6e-81 /description="PREDICTED: similar to Focal adhesion kinase 1 (FADK 1) (pp125FAK) isoform 1 [Canis familiaris]"
GCCTGGCCAGCCTCGGCAGCCCCGGGGACAGTTACAACGAGGGCGTCAAGCTTCAGCCCCAGGAGATCAGCCCCC
CTCCCACTGCCAACCTGGACCGGTCCAACGACAGGGTGTATGAGAACGTGACGGGCCTGGTGAGAGCGGTCATCG
AGATGTCCAGCAAGATCCAGCCCGCCCCGCCGGAGGAGTACGTCCCCATGGTGAAGGAAGTCGGCCTGGCCCTGA
GGACACTGTTGGCCACGGTGGATGAGACCATTCCTGTCCTGCCCGCCAGCACCCACCGAGAGATCGAGATGGCCC
AGAAGCTGCTGAACTCTGACCTGGGGGAGCTCATCAACAAGATGAAACTGGCCCAGCAGTACGTCATGACCAGCC
TGCAGCAGGAGTACAAGAAACAGATGCTGACGGCTGCTCACGCGCTGGCCGTGGACGCCAAGAACCTGCTCGACG
TCATCGATCAGGCCAGACTGAAGGCCCTGGGGCAGCCGAGGCCGCACTGAGCGCGGCCCACCCCTGCCCCACCCG
CCGCGAGGCCCAGTGCCAACGTTTTGACTGACGGCTGCTTGGAAATCTCACATAAGTTTAACTGCGTTTTGATTT
GGGTTGTTTTTGTTTCGGCTCTTTAATCATGGTGTTCAGAAAAGTCCGGGATCCACAGTGTGGCGTTTTTGTGAG
AAGCTCTTAAAGAATGATGAAGGACAGGCTGCGCTTGTGTCAGGATATGCTTTCGTGGAAATGGCCAAGGCGGTG
ACGTGCTGATTCCTGAACTGGCCAGACCTTGCTTTGGAAGAAGAGGAGGAAGCGGAGGGTTCCAGGAACCACGGG
GCTGAGAAGCCCTTTGCCAACCGCAGACTTGCGATCCAGACTGGAATTTTTGTCGTCAGAACACTCTTCAGTTGC
AATATGCTAATACCACTTTACAGAGGAAGAATATAAAAGCTATATTTTGAAGACTTGAGTCATTTCAGaaaaaaa
aaaaaCTACAACCCTGTCCTCCTTCCTGCCTTTTACTTTCATG
>Oa68.1 /pf7=3 /pf10=0 /pool=4 /refseq=NP_001019721 /eval=1e-51 /description="hypothetical protein LOC515696 [Bos taurus]"
GGAACTCCGTTGTATTTTACGTGCTCTCTGATCTCATCTTTTCGTACCCACTTTCTCCTCTGTGACTAAAGAAAA
GAAACTGGCCCACTGGATGCCGGAAAGACAGTGGGACACCTAAATATCTCGGACCGGCGCGGAAAGGAGAGGCCT
GACCTTGGAAGCGGACCGGGGTCCTGTGGCAGGTCCTTCCAGGCGGGTGACATTCAGCCGGCCAGTCGGGGTGAC
GGGCTCTCCGTCCTAGGACCATGGCCCAGTTTGTCCGTAACCTCGCGGAGAAGGCCCCGGCGCTGGTCAACGCTG
CTGTGACTTACTCGAAGCCTCGATTGGCCACGTTTTGGTACTATGCCAAGGTTGAGCTGGTTCCTCCAACCCCTG
CTGAGATCCCTACAGCAATTCAGAGCTTGAAAAAAATTATCAACAGTGCTAAAACTGGTAGCTTCAAACAGCTCA
CTGTTAAGGAAGCTCTACTGAATGGTTTGGTGGCCACTGAGGTGTGGATGTGGTTTTATGTTGGCGAGATCATAG
GCAAGCGTGGCATCATTGGCTATGATGTTTGAAGACCAATTTTTAACATGTGATTATATTTGCTTTATTATTCAA
GTGTTCTTGGACCATGTGTGAACAGACTGCTATTTGAATAAAATAAGACTGTGTCAGAATCAGTGTTTTCTCTAT
CAAACACTACATGGAAGGTCATAATTTGTCTTGAAATTAAGTCGGGTTGTCTTTTGCTTTAATGTATTAATACAG
TTCTAAATGCATGCCTTTGCTTAGCCTGCAATTGGAAAAGATATACATGAGTATACCAACCTGGTACCTGTATAA
ATGAGGTTAACTTTATTCTGAAAGCTTGAAA
>Oa69.1 /pf7=0 /pf10=2 /pool=0 /refseq=XP_607751 /eval=9e-30 /description="PREDICTED: similar to armadillo repeat containing 5, partial [Bos taurus]"
GCCAAGATGGCGGCTGCGAAGTCAACCCCCACGGACTCGCTCTCGTTCTGCCTCGCGCAGCTCACGGCGGCGGCC
GGGGAGGGTCTAGGTGGGGGAAAGGACACAGCTACCAGCGAGACACCCTTGGGCCGTGCGCTCTTAGCCCTCCGT
ACGCGCCACGTCAAGGCAGCCGGGGGAATAGAGCGCTTCCGGGCACGCGGCGGGCTCCGCCCCCTTCTCGCGCTG
CTACGGCGAGCGGCTACAGCGGGTCCCGCCCCGTCCCAGGGTGGCGCAGGCTCCGCCCCCTCGTCGGTCGAGTCA
GCGGCTTCTTCTGGCCCCGCCCCTTCGCCGGGCTCCGCCCCCTCTTCTGCGTCACCAGCGACACCCTCGCCACCA
GCGCGCCTGCGCAAGACGCTGGACTTGGCGCTCAGCATCCTAGCCAACTGCTGTACTGAAGGGGCGTGCCGAGCT
GAAGTGCGCAGACTCGGAGGCATTCTCCCATTGGT
>Oa70.1 /pf7=0 /pf10=2 /pool=0 /refseq=NP_689422 /eval=3e-33 /description="growth arrest-specific 2 like 1 isoform a [Homo sapiens]"
AGGTCTCGGAGGGGAAGTACCGCGTGGGAGACTCCAGTCTGCTCATCTTTGTGCGGGTGCTGAGGAGCCACGTGA
TGGTACGTGTGGGAGGCGGCTGGGACACGCTGGAGCACTACCTGGACAAGC**ACGACCCCTGCCGCTGCTCCTC
CGCGGCGAGTGTCACCCAGCCCCAGCCCCCGAGCTGGTAGCCCAGCCCCAGGGGGGGAGCGCCGGGGCTCCCGCC
CAGAGGGGACACCCACTGGCCTACGCAGCTCGAAGGAGGGGCCTGAGACCCCACTCAGGGCCCGGGACCAGCTGC
CCCCCCATCCCCGCTCCCGCCGTTACTCTGGGGACAGCGATTCCTCAGCCTCCT*CGGCCCAGAGCGGCCCCCTT
GGTGCCCGCAGTGAAGAATCAGGCACTGGCCCCCGGCGGGAGCGTCCCAGCCGGCGGGTGACCACGGGCACCCCG
GCCTCCCCGAGACGGCCTCCCGCCCCGCGCAGCCAGTCCCGGGACCGGCTGGATCGGGGGCGGCCGCGTGGGGCC
CCAGGAGGCAGGGGAGGCCAGCTGTCGGCGCCCAGCCCTGTCCGGCGGGCCCGGAGTCAGAGCCGTGAAGAGCAG
GCAGTGCTGCTGGTGCGTCGGGGCCGAGACGGGCAGCATTCCTGGGTGCCGCGGGGCAGGGACAGTG
>Oa70.2 /pf7=2 /pf10=0 /pool=0 /refseq=XP_597138 /eval=1e-48 /description="PREDICTED: similar to growth arrest-specific 2 like 1 isoform a, partial [Bos taurus]"
CAATCGGAACCTCTGCTATACAGGATTTACTTCCTTCTGACCCTGGAGCTGCTGACATCAGGCCCAGGGAGGAGG
GACCTGACCCCTGACCTCCAGCCTCTCCTCTCAGGTGAGGGAGATCTTAGGGCGCTGCACCTGCCCAGACCAGTT
TCCCATGATCAAGGTCTCGGAGGGGAAGTACCGCGTGGGAGACTCCAGTCTGCTCATCTTTGTGCGGGTGCTGAG
GAGCCACGTGATGGTACGTGTGGGAGGCGGCTGGGACACGCTGGAGCACTACCTGGACAAGCACGACCCCTGCCG
CTGCTCCTCCGCGGCCCACCGCCCGCCCCAGCCCAGGACCCGCACCTTCTCCCCGCAGCGAGTGTCACCCAGCCC
CAGCCCCCGAGCTGGTAGCCCAGCCCCAGGGGGGGAGCGCCGGGGCTCCCGCCCAGAGGTGACACCCACTGGCCT
ACGCAGCTCGAAGGAGGGGCCTGAGACCCCACTCAGGTGAGAGGAGAGAGGACATGGGACCGGGGTCCAGGGGGT
GGGGGTGGGGGGCGCCCGCCCTGGCCTGGATGACGCTGCTTCCAGTGACTCACACCCTGAGAAAAGTTCCCGTGG
GTGGGGGTGGGCCTGGCTTCCCAT
>Oa71.1 /pf7=1 /pf10=1 /pool=0 /refseq=NP_001027471 /eval=0 /description="feline sarcoma viral (v-fes) oncogene [Bos taurus]"
AGCTGCAGGCCCAGCAGGAGCTGCTGCAGGCCAAGATGGAGCGGCTGGGCCCCGGCGAGCCCCCGCCCGTCTTGC
TCCTGCAGGACGACCGCCACTCCACCTCGTCCTCGGAGCAGGAGCGAGAAGGGGGAAGGACGCCCACCTTGGAGA
TCCTCAAGAGCCACATCTCGGGAATCTTCCGTCCCAAGTTCTCGCTCCCCCCGCCGCTGCAGCTCGTTCCAGAGG
TGCAGAAACCCCTGCATGAGCAGGTGTGGTACCATGGGGCCATCCCGCGGACCGAGGTGGCTGAACTCCTGACAC
ATTCCGGGGACTTCCTCGTCCGGGAGAGCCAGGGCAAGCAGGAGTACGTGCTGTCAGTGCTGTGGGATGGCCAGC
CCCGGCACTTCATCATCCAGTCCGCCGACAACCTGTACCGACTGGAAGGAGATGGTTTTCCCAGCATCCCCCTGC
TCGTCGACCACCTGCTGCGCTCCCAGCAGCCCCTCACCAAGAAGAGCGGCATCGTCCTGAACAGGGCTGTGCCCA
AGGACAAGTGGGCGCTAAGCCATGAGGACCTGGTCCTGGGCGAGCAGATTGGGCGGGGGAACTTTGGCGAAGTGT
TCAGCGGACGCCTGCGAGCAGACAACACCCTGGTGGCGGTGAAATCTTGTCGCGAGACGCTGCCCCCTGACCTCA
AGGCCAAGTTTCTGCAGGAAGCAAGGGCTTGCCTTCTACCGTGTTGTTTAAGCCTCCTGGCGCCCCCGTAGCTTG
GCGGGGTCCAGGCTCAGGGACCCAGCCGAAATCACACGTCCTGGATCCTGAAGCAGTACAGCCACCCCAACATCG
TGCGTCTCATTGGCGTCTGCACCCAAAAACAGCCCATCTACATTGTCATGGAGCTTGTGCAGGGGGGCGACTTCC
TGACCTTCCTTCGGACGGAGGGAGCCCGCCTGCGGGTGAAGACACTGCTGCAGATGGTAGGGGACGCGGCCGCGG
GCATGGAGTACCTGGAGAGCAAGTGCTGCATTCACCGGGACCTGGCTGCTCGGAACTGCCTGGTGACAGAGAAGA
ATGTC
>Oa72.1 /pf7=1 /pf10=3 /pool=1
CGGAGTGGGTTCTGGGAGGGGCTTCTGAACTCTCCTGCCCCTGCACTTTGGCATCCCTGAAGGGGAGCTCTTGGA
TGATGTTTTCTGTGAGGTTTCGGTCATGGGGGAGCCACTGGGACCCGACACTGACTTGAAGAGTTAGGATGAAAC
AAACGGTAGACAGGCGAGGGTCAGGCCCTGTGTTGCAGCAGCCCCAGCCAAGCATGCCACTCAGCTGCCCTGCCA
TCCGCCTTCCTCTGTGCCCAGTCCCCCCTGAGCCAAGGCTCCCACATCTCCACCAGAGCCTGCATGTGAATGCTG
TTCTCTTCCTGCCCGCGTGCCCCTGCCCCTCAGCGGCTGCCTGGAGTTCTTCTGCAGCTGGGGTGCTGGGCCTGC
AGCCTCCTGGGAGCTGCTCTGAGGCAGGGGGTGATGTGGAGAAGCCAGGCAGTATTCAGCACAACACTGGGGAGT
GACCCTTCCCTCAGGCCTCCCCCACCAACTGGGCTTGTCACTGGAAAGACAAAAAATATGAAACCCAGCAACGAC
GACAAAAACTAGTCCTTTTAGAGTTTCTTGCGCTTTGAtttttttttttAGGGTTTGAGCCCTGTTTCACTTATA
GGGTCTAGAATGCTTGTGTTGAGTAAAAAGGAGATACCCCAATATTTAAAGCTGCTAAATGTTCTCTTTGCCATA
AAGACTCCGTGTAATCGTGTGAACACTTGGGATTTTTCTCCTCTGTCCCGAGGTCTCTGTCTGCTTTCTTTTTGG
GTTTCTTTCTAGGAGAATGAGAACCGCATGTAAGAGGGGCTGAGGGTACCCCTTCCCCAAGGCTGTTGGCCACAG
GCAGCTTCTCCTTACCCCAGTTTAGCAAGGGCTTCTGGCGGACTGCCTGGGGGAGGCAGAGAGGGGAGCGCCAAG
GTGACCAGGTGGTTTCTGGACCCGTGTCTTTGCTGCCTACTGCCGTCCCCACCTCTGCC
>Oa73.1 /pf7=1 /pf10=3 /pool=0 /refseq=NP_789861 /eval=0 /description="thrombospondin 2 [Bos taurus]"
TCTGCAGAGCGGGGTTGGGTCTCCTCCTGCAGCCCTTCATCCCTCGCCGACCCCCTCCCGGCTCTGAGCCAGTCA
TTCCTGCAGGGTTTTCCACGCCAGGGGTTTGGCTGGGAAGACACAGAATGCTGCGGCCACTGCTGCTGCTGGCCC
TGTGGGCCTGGTCCAGCGCTCAAGCGGGAGACCAGGACGAGGACACGGCCTTCGACCTCTTCAGCCTCAGCAACA
TCAACCGCAAGACCATCGGGGCCAAGCAGTTCCGGGGCCCAGACCCCCACACGCCCGCCTACCGCTTCGTCCGCT
TTGACTACATCCCGCCGGTGAGCGCGGAGCACCTGGGCCGGATCGCCGAGGCCATGCGGCGCAAGGAGGGCTTCT
TCCTGACGGCCAGCCTGAAGCAGGACCGCCGGTCCCGGGGCACCCTGCTGGCGCTGGAGGGCCCGGGCGCCGCGC
ACAGGCAGTTCGAGATCGTGTCCAACGGCCCCGCAGACACCCTGGACCTCACCTACTGGGTGGACGGCACGCAGC
ATGTCATCTCCCTGGAGGACGTGGGCCTGGCTGACTCCCAGTGGAAGAATGTCACCGTGCAGGTGACGGGAGAGA
CCTACAGCCTGTACGTGGGCTGCGACCTGATGGACAGCTTCGCGCTGGACGAGCCCTTCTACGAGCATCTGCAGA
CCGAGAGGAGCCGGATGTACGTGGCCAAGGGCGCGGCGCGCGAGAGCCACTTCCGGGGTCTGCTGCAGAACGTCT
ACCTAGTCTTTGAAAACTCTGTGGAGGATCTTCTGAGCAAGAAAGGCTGTCAGCAGAGCCAGGGAGCTGAAGCCA
ACGCCATCAGTGAGAACACGGAGACGCTGCACCTGAGCCCCATGGTCACCATGGAGCACGTGGGCCCGAGTGCAG
AGAAGGGCCCCGAGGTGTGC
>Oa74.1 /pf7=0 /pf10=1 /pool=1 /refseq=XP_582793 /eval=1e-88 /description="PREDICTED: similar to mitochondrial ribosomal protein L20 [Bos taurus]"
GCGGCCGCGTCGACCGGCCGAGCAACACACGCCTTGGTAAACGGCGGTGCCGGCGTCATGGTCTTCCTCAGTGCG
CCGCTCTGGCTGCGGAACCGCATCACCGACCGCTACTGGAGGGTTCAGGAGGTGCTGAAGCACGCGCGGCACTTC
CAAGGGAGGAAGAATCGGTGCTACCGGCTGGCCGTCAGGGCTGTGACGCGAGCGTTCGTGCGATGCACGCGAGCC
CGCAGTCTGAAGAAAAGGAACCTGCGGACGCTCTGGATTAATCGAATTACAGCTGCCTCCCAGGAACATGGTCTG
AAATACCCAGCATTCATCCTCAATTTGATTAAGTGCCAGGTGGAGCTCAACAGGAAAGTACTTGCAGATCTAGCC
ATCTATGAACCAAAGACTTTTAAATCTCTGGCTGCTTTGTCCAAAAGAAGGCGAGAAGAAGGATTTGTTGCTGCC
TTGGGGGATGGGAAGGAGCCTGAAGGAATTTTTTCCAGGGTGGCACAGCACCACTGAGGGGGACGCTGATAGCAA
CGGCCCTTTGAGCATCCTCCTGTGATGATAATACTAAAATAGGGACTACAAGTTATTTGT
>Oa75.1 /pf7=0 /pf10=0 /pool=1
GCGGCCGCGTCGACTGCAAACCTGGTATTTTTAATCAAATGAAATACTTAACAGATATTCTCATTCTGCATTCAT
CATGACTTTTTAATACCAATTGTGATATTTACAGTATTTTCCAAAACTTAAAATTTTATGAATACCAGGATTTTA
CCAGTGTTTCTTTGATGAACTTTGCATGCAAAATTTGAAATTGTAACATTGGCATCTAAGATCTACTTGGAATAC
TTACAATATTTCAAAATTTACATTGAAACATAACTTCCTTGGAAAACAAAACTTAATAGGTTTTCCATTCTGCCA
ACTGGAATGCTTTTTATTAGTTTGTTTTTCACTCTACATTCCTCATTTTTCATTGATTTAACCTGCCGATTATTT
AATTTTTTTTATTGTAAAGTAGTTTTTAGTATTTCCTTTTATTTTTTTACTTTGATCCCTTTTCAAATTGGCACG
TCTTTAAAGTATTTTTCTCCCTTGATTAAAAATGTGTGTGTGTGTGTGTGTATGTTTTTAAATCATATTAACTTT
ACCAAGTGAAATCAAGCCATACTGTTTTTGAGCCAATTAAGAAAATTGTGATTTTTAAAGTGTAGTGTTTCAGGG
TGGTGGACACACATGAAATGACTCAGTGTGTTCTGAACTACTGAAAGAGAACCATCTTAAGGATTTCATGGAAAG
TTAATATTCTCTGAAAAGCAAGAGAGAAGGCAATTGACTGGTAATAAGTATTTTTTAAAAACAGAGGGAAAAAGA
GTGTAGTTTTGTCTTAAAGTAAAAATGTCTGATTGTGTCAGACATTTC
>Oa76.1 /pf7=0 /pf10=0 /pool=0 /refseq=YP_261857 /eval=2e-84 /description="2-dehydropantoate 2-reductase [Pseudomonas fluorescens Pf-5]"
CACCTGGCATGTCCTCGGCGCTGGCAGCCTCGGAACATTGTGGGCTGCCCGCCTGGCCCGCGCCCGGTTGCCGGT
GCGCCTGATCCTGCGGGACCACGCGCGGCTGGCGAGCTATCAGACCGGCAAGGGCCTGACCCTGGTCGAGCACGG
CGTGGCTCACACCTATCCAGTCGTCGGCGAAACATCCGACAGCCCTGGGCCGATTCATCGCCTGCTGGTGGCGTG
CAAAGCCTACGACGCCCAAGAGGCCGTCGCACAGCTTGAACATCGTCTGGCACCCCACGCCGAGCTGATCCTGCT
GCAAAACGGCCTGGGCAGCCAGGATGCAGTCGCCGCCCAACTGCCCCAAGCCCGCTGCATCTTCGCCTCCAGCAC
CGAAGGCGCGTTTCGCGAAAGCGACTGGCGGGTCGTATTTGCCGGCCATGGCTACACCTGGCTGGGAGATGCGAG
CCACCCTACCCCGCCTCTGTGGCTGGATGACCTGCAAGCCGCCGGCATCCCCCATGCATGGAGCACCGATATCCT
CACCCGCCTGTGGCGCAAACTGGCCCTGAACTGCGCCATCAACCCGCTGACTGTGCTGTATCAATGCCGCAATGG
AGAACTGCAAGCCCATCAGTGCGAAGTGGCCACCCTGTGCGCCGAACTCGCCGAACTGCTGGAATGCTGCGGCCA
ACCCGCCGCCGCGCAGGATTTGCAGAGCGAAGTGGAGCGGGTG
>Oa77.1 /pf7=0 /pf10=0 /pool=0 /refseq=YP_234004 /eval=3e-54 /description="FMN-dependent alpha-hydroxy acid dehydrogenase [Pseudomonas syringae pv. syringae B728a]"
CCCCGGCGCACGTTATCGCGACGCTCATTCGGGGATGTCCGGCGCCTACGGGCCGCAACGCCAAATCCTGCAGGC
CATGACCAAACCGGCCTGGGCCTTCGATGTGGGCCTGCTGGGGCGCCCCCACGACCTGGGCAACATCTCCAAATA
CCTGGGCAAACCCACCCAACTGAAGGACTACATCGGCTGGCTGGCCAACAACTTCGACCCGTCCATCAGCTGGAA
AGACCTGGAGTGGATCCGCGAGTTCTGGAAAGGCCCGATGATCATCAAAGGCATCCTCAACCCCGAGGATGCCAA
AGACGCGGTGAGCTTTGGCGCCGACGGCATCGTCGTCTCCAACCA
>Oa78.1 /pf7=1 /pf10=3 /pool=1 /refseq=XP_853677 /eval=3e-90 /description="PREDICTED: similar to endoplasmic reticulum protein 29 precursor [Canis familiaris]"
AGCCTAGGCTGGCGTGTGCCTGGTAGGCTGTACACGTGCGCGCACCCGAGCCTGCCCGCCTAAACTTCGTGGTCC
CTGGCTCGGCGTTTCCTCCACTGCAGCCTTCCCAGCACCTACTGCCAGAATCCGGCGTTATGGCTGCCGCCATTC
CCCGCGCCGCTTCTCTCTCCCCATTATTTCCACTTCTCCTGTTCCTCCTCTCCGCTCCGCAAGACAGCAGTGGCC
TGCACACCAAGGGCGCCCTTCCCCTGGATACAATCACTTTCTACAAGGTCATTCCCAAAAGCAAGTTCGTCCTGG
TGAAGTTTGACACCCAGTACCCCTATGGTGAGAAGCAGGATGAGTTCAAGCGTCTGGCTGAAAACTCAGCTTCCA
GTGATGATCTCCTGGTGGCAGAGGTGGGGATCTCAGATTATGGCGACAAGCTGAATATGGAGTTGAGTGAGAAAT
ACAAGCTGGACAAAGAGAGCTACCCAGTCTTCTATCTCTTCCAGGATGGGGACTTTGAGAACCCAATCCTGTATA
GTGGGGCAGTTAAGGTTGGAGCCATCCAGCGCTGGCTAAAGGGACATGGGATCTACCTAGGTATGCCTGGTTGCC
TGCCTGCATATGACACCCTTGCTGGGGAGTTCATCAGGGCCTCTGGTGTGGAGGCCCGCCAGTCCCTCTTGAAGC
AGGGGCAGGATAACCTCGCGAGTGTGAAGGAGACTGACAAGAAGTGGGCCGAGCA
>Oa79.1 /pf7=1 /pf10=0 /pool=2
GTAACGCTTTCTTTTCCGCTAGCTCTGCAGCTCCGGACGGAGGCACGCCGAGCTGCGGAGTTGCAAAGTCTGGCG
CTCGGAGCTGCGGTTCTCTGCGAGATTTCACCTTGCCAGTTCCGAGTCATTTCACCGATAATCAATAGCGGATCG
CTTTGCCAAGTGCCGGGAAGAACAAAGGAATCAAGAAAGAGACGCTCTGCTCCCGGCCTTGTTCTGAGTGGCTTT
TTCCGCTCGTTCCTGTCCGGAGAATCTGGATTTATAATCGTCACTGGATTGTAAGTACCCGAGGCGAAGAGAGCT
CACTACGCCCCGCGTTTTGAATATCTTTGTTCCGGGAGAGTTTGTGGTTTGGGCGTATCTGCTGAGCCTTACTTT
CTGTGCTGAAAATCCGTAGGAGCTGCCATTTGCTTTCTCTGCATTGTTCTGCAGCGGCATCTAGAGGTTGAAACT
TGGCGTTGCAGCTAATAGATTTAAATGGACATAAACGAGTAAGACAATGCATCAGTAACAACTGGTGTTCAGTCA
CGGCGTTTTCAAAAAGACTTGGGACTTAATTAAAAACAGATATATAGCTGATGTTCTACCTAGAACTCTTTGTAA
TTAAGGATTCAAGTTTATACAGAACTGGTCTTTCTGGTGAAGT
>Oa80.1 /pf7=3 /pf10=1 /pool=0 /refseq=XP_533895 /eval=0 /description="PREDICTED: similar to DEAD (Asp-Glu-Ala-Asp) box polypeptide 39 isoform 1 [Canis familiaris]"
GGTAACCGGAGCCGGGTGCTCTCTTCGCAGCACGGGGAAGCGAACGAGGAATC***AGCATGGCGGAACAGGATG
TGGAAAACGAGCTTCTGGATTATGAGGAAGATGAAGAGCCCCAGGCACCTCCAGAGAGCGCTCCACCTCCCCCCA
AGAAAGACGTTAAGGGTTCCTATGTTTCCATCCACAGCTCTGGCTTCCGGGACTTTCTGTTGAAGCCAGAGCTCC
TGAGGGCCATAGTGGACTGTGGCTTTGAGCATCCATCAGAGGTCCAGCACGAGTGTATTCCGCAAGCCATCCTGG
GCATGGACATCTTGTGCCAGGCCAAATCAGGGATGGGCAAGACAGCGGTTTTTGTGTTGGCCACTCTGCAGCAGA
TTGAGCCCGTCAACGGACAGGTGACGGTCCTGGTGATGTGCCACACTCGAGAGCTGGCCTTCCAGATCAGCAAGG
AGTATGAGCGCTTCTCCAAATACATGCCCAGCGTCAAGGTGTCTGTGTTCTTTGGGGGCCTGTCCATCAAGAAGG
ATGAGGAGGTGTTGAAGAGGAACTGTCCCCACGTAGTGGTGGGGACGCCGGGCCGGATCCTGGCACTTGTGCGCA
ATAGGAGCCTCAACCTGAAGAATGTGAAGCACTTCGTGTTGGATGAGTGCGACAAGATGCTGGAGCAGCTGGATA
TGCGGCGGGACGTGCAGGAAATCTTCCGCCTGACCCCCCACGAGAAGCAGTGCATGATGTTCAGCGCCACCTTGA
GCAAGGAGATCCGACCTGTGTGCAGGAAGTTCATGCAAGATCCCATGGAGGTGTTTGTGGACGACGAGACCAAGC
TCACGCTGCACGGGCTACAGCAGTACTACGTGAAACTCAAGGACAGTGAGAAGAACCGCAAGCTCTTCGACCTCC
TGGATGTGTTGGAGTTTAACCAGGTTGTGATCTTT
>Oa81.1 /pf7=2 /pf10=0 /pool=0
AAGGTTCACACACACATTCCTGGAGGTGCAGACAGGAAATACACTCCCTCTTTCCCCATCCCCTGTTAACAGGCC
CTGCGTGCTTCCCAGACTGGACGGTCTCAGCTCTGGACCCTCCTGCCTCCCCACCCAGGTGTCGCAGGGCTGTTC
CTGCCATAGCAGTGACGGGAGGGGCTGCCCCGCCCTCATCCTGGGTTGCAAACGGCCAATGTGTGTCTCTGTCCA
AATTTCCCTTTATAAGGCCACCAGTCACTCTCATGACCTCACTTGAACTTGATCATGTCTGTAAACCTGCAAATA
GTGTCACACTTAGAGGTTCTCGGGGTTAGGACCTCAGCCCTTGAGAGTGGGGGGCATACATCCTGCCCAAAACAT
GGTTCTTCCAGAGTCCGCCTCTGCTTCAGCTGTCTGAAGGCAGAGCTCTGACCTGCTGTTCAGAGGGGCCCCTGT
GGCAATGGGGACGGCCTGGTGCAGCATCTCTGGGCAGCCCTGCTGGATGCCGGCAGAGTCCTGGCACAGCTCTGA
GCTGCACCAATGTGCTCGTGACGTGAAGGTAGGCTTGTTCCAAAGGTGTGCAGACTCCCCTTCCCTCTGCAGCTC
TCTGAACCCAAGGAGAGACTTCTGAAGC
>Oa82.1 /pf7=0 /pf10=2 /pool=0 /refseq=NP_004304 /eval=0 /description="arrestin beta 2 isoform 1 [Homo sapiens]"
GCAGGGACCTGGCAGCGGGCTAGGAGGCTGTGAGCTATCCGCGAACCGGGCGGGCGGCGGGCGCGCGCACCATGG
GGGAGAAACCCGGGACCAGGGTCTTCAAGAAGTCGAGTCCTAACTGCAAGCTCACGGTGTACCTGGGCAAGCGGG
ACTTTGTGGACCACCTGGACAAAGTGGATCCTGTAGATGGCGTGGTGCTAGTGGACCCGGACTACTTGAAGGACC
GCAAAGTGTTTGTGACCCTCACCTGCGCCTTTCGCTATGGCCGCGAAGACCTGGACGTGCTGGGCTTGTCCTTCC
GCAAAGACCTGTTCATCGCCAACTACCAGGCCTTCCCCCCAACGCCAAACCCACCCCGGCCCCCCACCCGCCTGC
AGGAACGGCTGCTGAGGAAGCTGGGCCAGCATGCCCACCCCTTTTTTTTCACAATACCCCAGAACCTGCCCTGCT
CCGTCACCCTGCAGCCAGGCCCAGAGGACACGGGGAAGGCCTGCGGGGTAGACTTTGAGATTCGAGCCTTCTGCG
CCAAATCACTAGAAGAGAAAAGCCACAAACGGAACTCTGTGCGTCTGGTGATCCGAAAGGTGCAGTTTGCCCCAG
AGAAACCCGGCCCCCAGCCTTCAGCCGAAACCACACGCCACTTCCTCATGTCTGACCGGTCCCTGCACCTTGAGG
CTTCGCTGGACAAGGAGCTGTACTACCATGGGGAGCCC
>Oa83.1 /pf7=3 /pf10=0 /pool=0
GAACCCAGCGAACCCAACGAACCCAACGGTGCTCGGGCGTCTCGCGCCGTCGGTTAAGCGGCTCTTTGGTCAGCA
GAGGCTGGGCTGCGGTCCTTTCCGCCGCCCCGGGACCAGGAAAGGGAGCGATGAAGGCGCCGGCGCCCCGCCGCT
CGGGCCTTCCACCCGCGACTCCAGCTCAGGGTCCCCGAACACTTCGGGCCACCAGGAGACCTGGCCGTCGGGAGT
GTTAAAAGCGCCCCGGCCTCTCGGAAAGTGCGACCAAAGCCGACAGCGACTGGTGTCGAGGAAGAAGGGGGTCGT
TTCAGGCTGTGTCATGGAAGCAGTTTTCTCGAGTAGGAAAGACGAATCTTACAGACCGTCTCGTGACCGCGCCTC
CGCTCTGCCCAGCGTTCACTCTACAATTGCAGTGAGCACCTCTTATGTGCAACGATCACAGAGATGAGGCCGACC
AGAGCCTTACTGTCGAGGAACTGGACAAACAAGAACCCACAGAGGCCCCAGGCTGCTAAAATACATCCCAGAGGT
CGACAAAGGCGGTGCCTGGTTAAAAAGCAGCCAGAGGGATGCAGAGCTCATCAGGTTCTTAAAGACAGTTCCTGG
GCGCTCTGAGCGCCTGGCTTCCCGGGAAGGCGTCTGGGCTGCTGCAGTCCCCCTGCCGTGAGGGCTTCAGGGCCT
CCGAGGACACATGCCAACGGTACCCAGGTGAGCCCCGGGGAGGCAGGAGGAGAGCCGCAGGAGGCATGGGGGTCC
GCACCCCGTCTCTGACCCCCTGCGCACAGACCGGCCTGCTGGTCCTGACTCGGATGGGTAAACAGGGGCCGCTGC
CCCGTGGACACCGCTGAGGGGCAGGGGAGCCCCTAGTGCAGGAGCGCAGGGTCCGCTGGTTGTGCTTGGCCCAGG
TCAGGAGGGAGAAACACACTTCTCCTGCGAGCTGGCACGTGGGCACAGATGGGACCCTCACCACTGCAAGTGGGC
CGCAAAGCTGGAAGCCCTGACGGAGCCCAGCTCTGCGCGTTTTGTGCGTTTCCTCGCGTGGACCCA
>Oa83.2 /pf7=1 /pf10=0 /pool=0
TGGAAGCAGTTTTCTCGAGTAGGAAAGACGAATCTTACAGACCGTCTCGTGACCGCGCCTCCGCTCTGCCCAGCG
TTCACTCTACAGTTGCAGTGAGCACCTGTTATGTGCAACGATCACAGAGATGAGGCCGACCAGAGCCTTACTGTC
GAGGAACTGGACAAACAAGAACCCACAGAGGCCCCAGGCTGCTAAAATACATCCCAGAGGTCGACAAAGGCGGTG
CCTGGTTAAAAAGCAGCCAGAGGGATGCAGAGCTCATCAGGTTTCTTGAGAACAGTCTTCATTCTTCAGCTTTTT
TTCATTTTCTCACCTGCTTGCTGCTAACAAAATTTCAGTTTTCTGTTTCCCACCATTCTACTGGAAGCTTCTGGC
AGTCTCTGGAGAAGTCCTCAATGTTAGAGCATCCGACACTATCAAGAATGTCATCCTTACGACACTGTTCTCTGT
CTAGTTTTTCCTCTTTGCCCATTCCTTCTCAGGCTGTAGACAGGGCTGTTCTCTGCAGCCCACATCTTCCTTGGA
CTTGCTGCTCTGTGGTCTCCCTGACTTCTCCCAGTCCTTTCTGCAGCTCCAGTCACATGGGGTCACAGAGCCAGA
CACGACTGAGCGGCTAAGCACAGC
>Oa84.1 /pf7=4 /pf10=8 /pool=0 /refseq=XP_597138 /eval=6e-43 /description="PREDICTED: similar to growth arrest-specific 2 like 1 isoform a, partial [Bos taurus]"
GCCCACCCCCTCCGGGCCGGATCCGAATTCCAGGGAGGCGGGGCGGAGACGGCGGGCGCGGAGGACGCGGCGGTG
GGACCGGGATCGGCTGTGGCTCGGGCGGCGCCTCCCTTCGGCGGCCCGCCCGGCTCCAGCCCAGCCGGGGCGATG
CTCCCCGAGGCCGCGGGATGAGCCAGTGACTCGGCTGGCCCGGGCATGGCAGACCCCGTGGCGGGCATTGCCGGC
TCCGCGGCCAAGAGTGTGCGGCCGTTCCGCTCGAGCGAGGCCTACGTGGAGGCCATGAAGGAGGACCTGGCTGAG
TGGCTCAACGCCTTGTACGGCCTGGGTCTGCCCAGCGGTGGCGATGGCTTCCTGACGGGGCTGGCCACGGGCACC
ACCCTGTGCCAGCATGCCAACGCTGTCACTGACGCCGCCCGTGCCATGGCCGCCGCGCGGCCGGCCCGCGGGGTG
GCCTTCCAGGCCCACAGCGTGGTGCCCGGCTCCTTCATGGCCCGAGACAACGTGGCCACCTTCATTGGCTGGTGC
CGCGCGGAGCTGGGTGCACCCGAACTGCTCATGTTCGAGACGGACGACTTGGAGCTGCGCAAGACCCAAAACAGC
GTGGTGCTG
>Oa84.2 /pf7=1 /pf10=0 /pool=0 /refseq=XP_543468 /eval=4e-30 /description="PREDICTED: similar to growth arrest-specific 2 like 1 isoform a [Canis familiaris]"
GCGGCGGTGGGACCGGGATCGGCTGTGGCTCGGGCGGCGCCTCCCTTCGGCGGCCCGCCCGGCTCCAGCCCAGCC
GGGGCGATGCTCCCCGAGGCCGCGGGATGAGCCAGACGGGTAAACTGAGGCATTTGGCCTGAACCGACAAGCAGG
TGCAGGTGGTCAGCGGCTTAGCCTGTGCTGAGCACTTGCTGGGTCCACAACCATCCTGACCCGTGTCCCTGCCCA
CAGTGACTCGGCTGGCCCGGGCATGGCAGACCCCGTGGCGGGCATTGCCGGCTCCGCGGCCAAGAGTGTGCGGCC
GTTCCGCTCGAGCGAGGCCTACGTGGAGGCCATGAAGGAGGACCTGGCTGAGTGGCTCAACGCCTTGTACGGCCT
GGGTCTGCCCAGCGGTGGCGATGGCTTCCTGACGGGGTTGGCCACGGGCACCACCCTGTGCCAACATGCCAACGC
CGTCACTGACGCCGCCCGTGCCATGGCCGCCGCGCGGCCGGCCCGCGG
>Oa84.3 /pf7=1 /pf10=0 /pool=0 /refseq=XP_543468 /eval=1e-25 /description="PREDICTED: similar to growth arrest-specific 2 like 1 isoform a [Canis familiaris]"
CCTATTAGTGGGTGAACAATCCAACGTCTTGGTGAATTCTGCTTCACAATGATAGGAAGAGCCGACATCGAAGGA
TCAAAAAGCGACGCGGCGGTGGGACCGGGATCGGCTGTGGCTCGGGCGGCGCCTCCCTTCGGCGGCCCGCCCGGC
TCCAGCCCAGCCGGGGCGATGCTCCCCGAGGCCGCGGGATGAGCCAGTGACTCGGCTGGCCCGGGCATGGCAGAC
CCCGTGGCGGGCATTGCCGGCTCCGCGGCCAATAGTGTGCGGCCGTTCCGCTCGAGCGAGGCCTACGTGGAGGCC
ATGAAGGAGGACCTGGCTGAGTGGCTCAACGCCTTGTACGGCCTGGGTCTGCCCAGCGGTGGCGATGGCTTCCTG
ACGGGGTTGGCCACGGGCACCACCCCTGTGCCAC
>Oa85.1 /pf7=0 /pf10=0 /pool=2 /refseq=NP_057216 /eval=4e-74 /description="myelin gene expression factor 2 [Homo sapiens]"
TAGAATTGGAGGAGGAATTGGGTTTGGTGGTCTGGAAGCAATGAATAGCATGGGAGGATTTGGAGGAGTTGGTCG
AATGGGAGAGCTATACCGTGGTGCGATGACTAGTAGCATGGAGAGAGATTTTGGACGTGGTGATATTGGAATAAA
TCGAGGCTTTGGAGATTCCTTTGGTAGACTTGGTGGTGGAATGGGTGGCATGAACAGTGTGACTGGAGGAATGGG
GATGGGACTGGATCGGATGAGTTCCAGCTTTGATAGAATGGGACCAGGTATAGGAGCTATACTGGAGAGAAGCAT
CGATATGGATCGAGGATTTTTATCGGGTCCGATGGGAAGCGGAATGAGAGACAGAATAGGCTCCAAAGGCAACCA
GATATTTGTCAGAAATCTGCCTTTTGACTTGACTTGGCAGAAACTAAAAGAGAAATTCAGTCAGTGTGGTCATGT
AATGTTTGCAGAAATAAAAATGGAGAATGGAAAGTCAAAAGGCTGTGGAACGGTCAGATTTGACTCCCCAGAATC
AGCTGAAAAAGCCTGCAGAATAATGAATGGCATAAAAATCAGTGGCAGAGAAATTGATGTTCGC
>Oa86.1 /pf7=0 /pf10=2 /pool=0
AAGCGGCCATCGGCCAGCGGGGGACTCGGTTTCCCACGAGGCTGAGCGCGGCTCAAGATGGAGGCAGCCAGGCCG
AAGTGAGCCGCCAGTCACCGAGCCGCTGAGCAGAGCCGTACCAGGGGGCCTTTGCCACCAAGAACCTTCGTCAGC
ATTCAACCCACCTGCCCTCCAGCATCCAGCAGGCGCCCATCAGACGGGGAGGTGTGGCGTGGTCTGGGGACACAT
GGCAGAGGCAGGGGACAGCCGACACTTCCCTGACTCGGAGGCCGACACCCTGCCTCCGGACACTGGCTCCCTCAG
CGACTCGGACTCTGACCTTAGTTTGCCTGATGGCGCTGGGGCGGCTGCCCTGTCCCTGGGG
>Oa87.1 /pf7=0 /pf10=0 /pool=0 /refseq=YP_257843 /eval=3e-85 /description="hypothetical protein PFL_0701 [Pseudomonas fluorescens Pf-5]"
TGCAGGACCGGTCCGGATTCCCGGGTCGAAAGCTGGCGGCCAAGCTGCTGGGTGAACGCCCGCTGACCCGCAAGA
CCTTCGAGCGCTACACCACGCTGATGGGGCGTATCCCGGGTGTGACGTTGCAGGCACAAGTGCCGCCACCCGGCA
CCACCGATGGCGGCACGCACATGCAGATCCAGGCCAGCCGCAAACCGTTCACCACCAGCATGAGCCTGGACGAAG
ACAACCGTAGCGGCACGCAGGCGCTGCTGGCCGCCACCAGTAACTCCCAGACCTCGATGGGCGAGCAATTGAGCC
TCAGTGGCCTGTTCCCGCCGGGCAAGGATGATGAGCATTACTACCGCCTGGGCTACAGCCAGTTCATCAATGCCG
AAGGCAGCCAGTTGGTACTCAACGCTGAACGCTACCGCGCCGACCCCAACAGCAACGTACAACTGGACGGTGGCT
TTGAGCTCAAGCCGCACCAAGCGATTGACCGCTACTCCATCGGCCTGTCTCACCCCTTGATTGCCTCCCCCACGG
AGTCATTGACCCTTGGCACGCGCCTTTACGCGGTGGACCAAACTACCCGCTATCAACTCGTGGGTTACCCGCTGC
GCTTCGACGTGGAAACCGACCTGCGAGCCCTCGCGTTCGAGGGCGACTGGCGCAAGTCCGACGACCGCCAGCTGC
GGATTCTCAGCGCCGGGCTCTACCAGGGAATCAACGGCCTGGGGGCACGCACCCACAGCGATATCGAAGGCACGC
>Oa88.1 /pf7=4 /pf10=2 /pool=0 /refseq=NP_005851 /eval=0 /description="follistatin-like 3  glycoprotein [Homo sapiens]"
GCCGCCGCCCTCCCTGCCGCCCGCCCGCCAGCCGCCCGCGCGTCCGACGCGGGGGTCGCCGCCGTGTCTGCGTTC
GCCATGCGTCCCCGGGCGCCGGGGCCACTCTGGCCACTGCCCTGGGGGGCCCTGGCGTGGGCCGTAGGCTTCGTG
GGCTCCATGGGTTCGGGGGACCCCGCGCCGGGTGGTGTCTGCTGGCTCCAGCAGGGCCGAGAGGCCACCTGCAGC
CTGGTGCTGAAGACGGATGTGAGCCAGGCTGAGTGCTGTGCCTCTGGCAACATCGACACCGCCTGGTCCAATTTC
ACCCACCCGGGGAACAAGATCAGCCTCCTGGGCTTCCTAGGCCTCGTCCACTGCCTCCCCTGCAAAGATTCGTGC
GAGGGCGTGGAGTGCGGCCCCGGCAAGGCCTGCCGCATGCTGGGGGGCCGTCCGCGCTGCGAGTGCGCGCCCGAT
TGCACCGGGCTCCCGGCGCGCCTGCAGGTCTGCGGCTCTGACGGCGCCACCTACCGCGACGAGTGCGAGCTGCGC
GCCGCGCGCTGTCGCGGCCACCCGGACCTGCGCGTGATGTACCGGGGTCGCTGCCGCAAATCTTGCGCCCACGTG
GTTTGCCTGCGGCCACAGTCGTGTGTAGTGGACCAGACTGGCAGCGCGCACTGCGTGGTGTGTCGCTCTGCGCCC
TGCCCCGCACCATCCAGCCCCGGCCAGGAACTCTGTGGCAACAACAACGTCACCTACCTATCCTCCTGCCATCTC
CGCCAGGCCACCTGCTTCCTGGGCCGCTCCATCGGCGTGCGCCACCCGGGCAGCTGTGCAGGCACCCCCGAGCCG
TTAGATCCTGAGTCCGAGGAGGAGGAGGA
>Oa88.2 /pf7=0 /pf10=1 /pool=0 /refseq=XP_593376 /eval=4e-10 /description="PREDICTED: similar to Follistatin-related protein 3 precursor (Follistatin-like 3) (Follistatin-related gene protein) (UNQ674/PRO1308), partial [Bos taurus]"
TACCGCGACGAGTGCGAGCTGCGCGCCGCGCGCTGTCGCGGCCACCCGGACCTGCGCGTGATGTACCGGGGTCGC
TGCCGCAGTACGTTGGGGCGGAGCCTTGGGGTTGGGCGTGGCCACTGGACCTGAGCATCCTGTTAGAGGCCGCTG
CCGCAGCTCGTGGGGGTGGGTCACTGGCAGGAAGGGGCGGGGTCTACAATCCAGGGTGCTTATTGTAGGTCTCGT
GGATTTGGGTGCGGCCCGTGGTGGGCGGGGCCTAGGCGTGAGCTCGTGGGCGGGGCCTATAGTCCCAAGAGAGAA
TCACAAGATCAGGTCTTTTGTGGGATCGGGAATGGGGACGAGTAGGGTACAGGTTTGGAAAGGTGGCTTCTGGGG
CTCCTATGGGATGAAAAGTACGAGTATGAGAGTCAAAAACTTATTGGCGCAAAGTGGGGAGAGATTGAGGGTACA
TCTGGGG
>Oa89.1 /pf7=0 /pf10=1 /pool=1
TATTTCTCGTGATGGTGACACCAAGGGAAGGTGACTAATTCATGGTAAATGGGGAGTTTTTAAAAGAATGCCATA
AATGTTGATCCTCGACAGCTACAGATAACCTGTAATTGCACAGATTTGAAGTTCAGATGTCATTTTCCGTTGATT
AACTGAGTGCTTTTGTTTTGCCTAATAGCTTCAGAAAGTTGTCTGCGGGCAGGTCACAGACCCGAGGTCTCCTGC
CCGCTAGGAGTCTTTCTAGGGTTGCCCTTGAGCAGTAACTCCAAGTGAAAGGGGAGGTTGTCCTAAAACTCTGTC
AGGCGGGACTCTGGGTCTGCACCTCAAGCTAGCGTGGACTCTGTGGTCAGAGCCTGCGCTTCTCCGTGGAGTCTG
GCTCTGGGCTAGCCAGCCAGGTGTGCTCCAGAAAAGTACAGAGGCTCTGCCCTCTCCAGACCTGAGCCTGCCTCT
TTCTCTCTGGACAGTTCCTATCATCTGTGAATAGGCCACACCAGTGCCCTCGGACGATCTTCCGTCCTCCCGCAC
ACCCTGCCGGCTACGGCTAGTTAAGCCCCGTCTGTCCCGCCTTGTCAGTGGTGGATCCACCCAGGTCCGCACATT
TATCGTCGTGGCTACTGTGCCCTCTGTGCTTTTGACCAAAGTGAGAAACGTTAGGTCTTTCAAATACACTAAGGA
TGTTTCTGTGGAACACCACAGTGTCCGTGGAACTAGAAGGGAAGCAATGCCTGTCTTCTGAGGTGGCAGGGGCCT
ACCCCTGGGTCCTATCAATCTTCCACCGGCACGAGATCAGTCCCGCCCCAGGAGGCAGCTCAGCTCCCTGGTTCT
TTGAGCTGGAGAGCAGCACCTACTCACTCCTTGGCATGTCCAGCCCCTTGGGCATTAGAACCTCCACAGAACTCA
GTCTCAGCCACCACCTTGTCTCAGCTGGGAGCCCGGGCACTCTGAACCGTTCAGAGCCCCCGCTTGCCCCAAGAT
CTTGTCTGGCGAACTTACAGTATTCAGTTTCTGCTGTAGGAAGAGAGTAAGGCTTCCCTGTACCCGTGCATCCTC
TGGAAATAAGCCTGTATT
>Oa90.1 /pf7=0 /pf10=0 /pool=0 /refseq=YP_258764 /eval=0 /description="flagellar M-ring protein FliF [Pseudomonas fluorescens Pf-5]"
CTGAGGACCGGTCCGGATTCCCGGGTCGACCACGGTGATTTGCGACTTGCTCAATTCGGGAACGCTGGTGGCCAC
CAGGTTGATGATCGCCAACACCTGGCCAGGCTCCAGGGAGCGGCCGGCAAACAGCTCGACCAGTACCGAGGCGCT
GGGCTTGCGCTCGTCGCGTACAAACACCGAGCTTTTCGGAATCGCCAGGTGCACGCGGGCGCCCTTGACGTTGTT
CAACGCAGAAATAGTCCGCGCCAGCTCGCCTTCCAGGCCACGACGGTAGCGGGTGGCTTCCATGAACTGGCTGGT
ACCCAGGCCTTGGTCCTTGTCGAGGATTTCAAAGCCGATATTGGCGTCGGAAGGAGTGACGCCGGCCGCAGCCAG
CTTCATCCGCGCACGGGCCACATCATCGGCCTTGACCAACAGGGCGCCGGAATTCGGTTCGACGGTGTAGCCGAT
GTCGGCTGCTGCCAGGGTTTCCATGATCTGCTTGGAATCCATGCCCGCGAGACTGCCATACAGCGGGCGGTAATC
CGGTTGCTGGGACCACAGCACCACGGCAAAACCAATCGCCACGCTGGCAGCCAGGCCGACCATCAGGCCCACCTG
ACGCAGCATGGTCATCTCGGAGAGGTTTTCCAGGAACGACAGGCCAAACAGCGGCGGCTTGCCGTCTGCCTTGGC
GGGTGCGTTATCCACGACTGCTTCTGCCATGACTCAAATCGTCCTTAAACCGGCATCTGCATGATGTCTTGATA
>Oa91.1 /pf7=0 /pf10=0 /pool=0 /refseq=NP_883966 /eval=3e-71 /description="putative polyamine transport protein [Bordetella parapertussis 12822]"
TTGTCGCCCATGATCTGCTTGACCTTGGTGACGTTGTAGCCCAGGCCGTTGGTGCCGTAGCCCCAGGGAATGGCG
TATTCGTTGCCGGGATCGACCGCGGCGACCAGCGCCATGACGTCGGGATCCAGGTACTTCCAGTTGGGGATCTTG
GACTTGTCCAGTTTCTGGAACAGGCCGGCCTCGATCTGGCGCGAGGCGTAATGCGTGGACGGGACAACGACGTCG
TAACCCGATTTGCCGGCCAGGAGCTTGGCCTGCAGGGTGTCGTTGCTGTCGTAGACGTCGTAGCGGACCTTGATG
CCGGTTTCCTTCTCGAAACCCGAGATCGTGTCCGGAGCCGTGTATTCGGCCCAGTTGTAGACGTTGACGACCTTG
TTCTGCGCCACCGCCGCCGACGTGGCTGCCGCGATCAGCATCGTCCCCAGCGCCCAGCGCATTCCCGCCCGTAGT
TTCATTACCAGCCCCCCAGCTATATGCCGTAAGTTACAGGAGTACCAAAAGGCGGAATCATAAAGCCTTTTAGCG
ATGACCTGCCCAACTTTACCGGGAGATTTAGCGCAATTTGCCGCAATTGGGCCCGGATCGGGCCGGTGGCGCCGC
CTGCCTCAAGGCTGTACGCCAACCCCCCAGGCGGTCCAGTAGCTGTCGCGCAATTTGAGCCAGAAGCGCTCGCCG
TCCTCCCCCGCCACTTTGACCAGGGAGCGGCGCAGGCGTTCC
>Oa92.1 /pf7=1 /pf10=0 /pool=1 /refseq=XP_590768 /eval=0 /description="PREDICTED: similar to FLJ00239 protein [Bos taurus]"
GGTTCTTGCGAGGGGAAGATGACCAATTTCTCCTTCGGGGGAGTTTACCAGGAATGCACCCAGTTCTTGGGGAAT
GAGGTTGTCCAGCTCTGCCAGAACCTGGAGCAGAAGAATCCGCTGACCGGCAGCATGTCCTGCCCCCCTGGTTAC
TCCCCAGTCCAGCTGCTCGCCCAGACCCACGAGGAGGGGTACAACCACCTGGAGTGCTCACGCAAGTGTACCCTC
TACATCTTCTGCAAGACCGTCTGTGAAGACGTGTTTCGAGTAGCCAGGGCTGAATTCAGGGCTTTTTGGTGTGCA
GCCAGTGGCCAAGTATCTGAAAACTCGGGGCTCCTTTTTGGCGGGCTCTTCAGTGGTAAGAGCATAAATCCTCTG
ACCAATGCCCAGTCATGCCCAGCCGGCTATTTTCAACTGAGACTTTTTGAAAACCTTAAGGTATGTGCCTCTCAG
GACTATGAGTTGGGATATAGATTTTCTGTCCCCTTTGGTGGGTTCTTTAGCTGTGTGGTGGGGAACCCCTTGGTG
GATTCTGCTGCATCCAAAGATATGGGGGCACCTTCTCTAAAAAAGTGTCCAGGGGGCTTCAGCCAACACCTAGCC
CTCATCAGCGACGGGTGCCAAGTGTCTTACTGTGTCAAAGCTGGGCTTTTTACGGGAGGGTCTCTGCCTGCTGTC
AGACTCCCTCCTTACACCCGACCACCTCTCATGAGTCAGGCGGCCACCAACACTGTCCTGGTGACTAACCCTGAG
ACGGCCAGCTCCT
>Oa93.1 /pf7=7 /pf10=2 /pool=1 /refseq=NP_001014957 /eval=0 /description="pyrroline-5-carboxylate reductase family, member 2 [Bos taurus]"
GCGACACGTACAGGAGCCGGTGCCAGCTGAGAGGGCGGTGGGCGCAGACCTCCAGACACCATGAGTGTGGGCTTC
ATCGGCGCTGGCCAGTTGGCCTTTGCCCTGGCTAAGGGCTTCACAGCAGCAGGTGTTGTGGCTGCCCACAAGATA
ATGGCCAGTTCTCCAGACATGGACATGGCCACCGTTTCTGCCCTCAGGAAGATGGGGGTGAACCTCACGCACCAC
AACAAGGAGACTGTGCAACACAGCGACGTGCTCTTCCTGGCCGTGAAGCCACACATCATCCCCTTCATCCTGGAT
GAGATCGCCGCGGACATTGAGGCTCGGCACATCGTGGTGTCCTGTGCAGCCGGTGTCACCATCAGCTCCATCGAG
AAGAAGCTGACAGCATTCCAACCAGCTCCCAAAGTCATCCGCTGCATGACCAACACGCCAGTCGTAGTGCGGGAA
GGGGCCACAGTGTATGCCACAGGCACCCACGCCCAGGTGGAGGACGGCAGGCTCCTGGAGCAGCTCATGAGCAGC
GTGGGCTTCTGCACGGAGGTGGAGGAGGACCTGATTGATGCCGTCACAGGGCTCAGCGGCAGTGGCCCAGCCTAC
GCATTCACAGCCCTGGATGCACTGGCTGATGGAGGCGTGAAGATGGGACTTCCAAGACGCCTGGCAGTCCGCCTC
GGGGCCC
>Oa94.1 /pf7=0 /pf10=0 /pool=0 /refseq=NP_001009415 /eval=0 /description="IL-2 Receptor alpha chain [Ovis aries]"
TCCTATATTTGAGACTAGAGAAGAGAGTGGTACGCACAATTTCCTGGCTGAGGAACCCAGGCTAATACTTATACA
GAGCAAGCACTGACTGCCCTAGAGGCTGACGGACCGGCAAGGATGGCAACCTGAGCGGACTCACCCTTCATTCCC
CAGTCTCCCGGTGCGATGCCAGCAAGAGGCTGAAAGGAAACCCGGCGCTCTGCAGAGCGACACTCTCTCTTCCCG
GCCCCGATGTCGGCAGTGATCCCAGGGGCCAGGAGGATGGAGCCAAGCTTGCTGATGTGGAGGTTCTTCGTATTC
ATCGTGGTACCTGGCTGCGTGACAGAGGCTTGTCATGATGACCCTCCGAGTCTCAGAAACGCCATGTTCAAGGTC
CTCAGGTACGAGGTGGGCACCATGATAAACTGCGACTGCAAGGCAGGCTTCCGCAGGGTGTCGGCCGTCATGCGC
TGCGTGGGGGACTCCAGCCACTCTGCCTGGAACAACAGATGCTTCTGCAACAGCACCTCCCCTGCTAAGAACCCA
GTAAAACCAGTTACTCCTGGATCCGAAGAACAGAGGGAGAGAAAACCCACAGATGCACAGAGCCAAACGCAGCCT
CCGGAGCAAGCTGACCTTCCAGGTCACTGCGAGGAACCACCGCCATGGGAACATGAACGTGAACCTTTGAAGAGA
GTCTATCATTTCACGCTGGGGCAGACGGTTCACTACCAGTGTGCCCAGGGATTCAGGGCCCTACACACCGGTCCT
GCTGAAAGCACCTGCACGATGATCCACGGGGAGATGAGGTGGACCAGGCCCAGGCTCAAGTGCATAAGTGAAGGG
GCGAACAGTCAGGCTCCAGATGAAGCAGAGCCTCCGGAGAGCACAGAAGCTCCCCCTGGGAGTGGAACTTTCTTA
ACAACCAGGATGGCAGGGACCACAGATTTCCAGAAGCCCACAGACGTGGTTGCAACGCTGGATACGTTCATATTT
ACCACCGAGTACCAGATCGCAGTGGCCGGCTGCATCCTCCTGCTCTCCAGCATCCTCCTCCTGAGCTGCCTCACG
TGGCAGCGGAGATGGAAGAAGAACAGAAGGACAATCTAGAAAACCAAGGGCCAGAAGAAGTCAAGAACAGCCCAC
AGGTGTCACGGACCACAATCAGAATCAAAGAAGCTAAACACTCATCCAAGAGGCATCTCCTGATCCGGTGGGCTC
TGGAAAGCTCTGAAGTCACGTAACAGAACACTGGGCAACTGCAGCCCCATCGTGAAGCCAGCTCTGTAGTATCAA
CCCTTGAGGCTGACCCGTCTAGGCAGCAAGTCCAAGGTCGCTGGAGGAACGGGGAGAGGCAACCAGAACTCTTTC
TCCTGTTTTCATGTATATGTGATCACTAGATCACAAGTAGCCTGGAGCTCTCTCCACACCATGTAGTGTAAAGAA
GAGTAGTTTCATGCTAAGAGCATCCCAACTTCCCAGGTTAGAAATCCCAAGGAAAGCCCTAGCACTGATGTAAAT
AGACACACATGATCTCTGCCCGGGTGAGTGGACTTTGTCCCCGGATCCACATAAGTCTTTTCCAAGCCTCTGGTT
GACCAGCCCACTCTCCTGTTCATATGCCCCCAAAGGAATCCTTTTGACCCTAGCCCAGTCCTCCAAGTTAGCGCC
CTCTACTGAACCTTCCAGGTTGAGTTTCTAAAGAACAGATTCCCTGGGGGAGCAGTCTTTGGGTGACCGCAGAAG
ACAGCAAGCAAACCCATGGAACTGTTGAGCTTCAGAGTTTGAAAGGATTTCACCGGAGTTAATGCCAGGAGAAGG
GGGAGAAGCTGGGTCCCAGGTAGTGGGTTATCCTTAACATTTAGCTTCAGCTGTTTGTGACTGGCTGTTCTAACA
GCTTTTTCTCTGGGATTGCTATAAATTATGCTCTGTGTACGGCTGCCACAAATTTGATGTTTACAGACAGACACA
CAGTGTGTAAATGTGTACATTTGCAAAGAGGTGCCATAAAAACACTGATAAGGAGGCAGTACATTCAGTGTTTAT
GGGAGGAAAGAAAGAAAGAAGGATGGGGGCGGGGAGCGCATGTAATTACGGATGAGGTCACATCAGTGACCCCTC
ACACTGTGAGGAAATTAAAATTGCCTGGAGAACTTGGTGAGACCTGGAAGCCTGGGCCCATCTCCAAGGTTTCTG
AGTCAGCAGGTCTGGGGTGGGAACCGAGAATCCATGTCTAATAGTTTACAGGGGATGCTGACAATGCTGGTCCGG
GGACCACATTTTGAGAATCACCGGGTTTAAACCTCTCCATACCTGCCAACCCTCAACCCCCAATGGAAAAGCCAG
CCTTGGGGGCTGAGATTTCAGTGCAAGTTCAGACTCTTGCCCAAGATATCAATTCTCAATCAGTTGACAGATGTC
CTGGCTGAACAAAATCACATGATGAAGGAGATTAATGAAAAATTTAAATCAGCAGCCAGTTTTCATTTCTGAGAG
GGCAGGCAGGAAAGTGTTACCAAAAAATGCACAGGTATCAGCAGGTCTATATCCAGGTTAAAAAGTGGTTTTCTG
TCCTTTCTGTGACCAACCAAGTACAATCAGACTCCATCGTCAGCATTCCCTGACATGTATGTTTTCTGGGAAAGT
AAGGTTAGGATCTGGAATTTCAGACCAGG
>Oa95.1 /pf7=0 /pf10=0 /pool=0 /refseq=NP_001009410 /eval=0 /description="thyroid-stimulating hormone receptor [Ovis aries]"
GCGATCGCGGAGCACGCAGAGGTAGCCTGGGGCCCCGAGGACGATGCGGCCGACGCCCCTCCTGCGGTTGGCGCT
GCTTCTGGTCCTGCCCAGCAGCCTCTGGGGGGAGAGGTGTCCGTCTCCGCCCTGCGAATGCCGCCAGGAGGACGA
CTTCAGAGTCACCTGCAAGGACATCCAGCGCATCCCTAGCTTACCCCCCAGCACGCAGACCCTGAAGTTTATAGA
GACTCATCTGAAAACCATTCCCAGTCGTGCGTTCTCAAATTTGCCCAATATTTCCAGGATCTACTTGTCAATAGA
TGCGACTTTGCAGCAACTGGAATCACATTCCTTCTACAATTTAAGTAAAGTGACTCACATAGAGATTCGGAATAC
CAGAAGTTTAACTTATATAGACTCTGGCGCCCTAAAAGAGCTCCCCCTTCTAAAGTTCCTTGGCATTTTCAACAC
TGGACTTAGAGTATTCCCCGACCTGACCAAAATCTATTCCACTGACGTATTCTTCATACTTGAAATTACAGACAA
TCCTTACATGACTTCAGTCCCTGCGAATGCTTTTCAGGGCCTGAGCAACGAAACCTTGACACTGAAGCTATACAA
CAATGGCTTTACTTCAATCCAAGGACATGCTTTCAATGGGACAAAGCTGGATGCTGTTTACCTGAACAAGAATAA
ATACCTGACAGTTATTGACCAAGATGCATTTGCAGGAGTTTATAGTGGACCAACCTTGCTGGACATTTCTTATAC
CAGTGTCACTGCCCTACCATCCAAAGGCCTGGAACACCTGAAGGAATTGATAGCAAGAAACACTTGGACTCTAAA
GAAACTTCCTCTTTCCTTGAGTTTCCTTCACCTCACACGGGCTGACCTTTCTTATCCGAGCCACTGCTGTGCTTT
TAAGAATCAGAAGAATATCAGAGGAATCCTTCAGTCTTTAATGTGTAACGAGAGCAGTATTTGGGGCCTGCGTCA
GAGAAAATCCGCGAGTGCTTTGAATGGTCCCTTCTACCAGGAATATGAAGAGGATCTGGGTGATGGCAGTGCTGG
GTACAAGGAGAACTCCAAGTTCCAAGATACCCACAGCAACTCTCATTACTATGTCTTCTTTGAGGATCAAGAAGA
TGAGATCATCGGTTTTGGCCAAGAGCTTAAAAACCCCCAGGAGGAGACCCTGCAGGCCTTTGACAACCATTACGA
CTATACCGTGTGCGGGGGGAGTGAGGAGATGGTGTGTACCCCCAAGTCGGATGAGTTCAACCCCTGTGAGGACAT
CATGGGCTACAAGTTCCTGAGAATTGTGGTGTGGTTTGTGAGTCTGCTGGCTCTCCTGGGCAACGTCTTCGTCCT
GGTCATCCTCCTCACGAGCCACTACAAGCTGACTGTCCCACGCTTCCTCATGTGCAACCTGGCCTTCGCAGATTT
CTGCATGGGGTTGTATCTGCTCCTCATCGCCTCCGTAGACCTCTACACTCAGTCCGAGTACTACAACCATGCCAT
CGACTGGCAGACAGGCCCTGGCTGCAACACAGCTGGCTTCTTCACCGTCTTTGCCAGCGAGTTGTCCGTGTACAC
ACTGACGGTCATCACCTTGGAGCGCTGGTACGCCATCACCTTTGCCATGCACCTGGACCGCAAGATCCGCCTCTG
GCACGCCTACGTCATCATGCTGGGGGGCTGGGTCTGCTGCTTCCTGCTTGCCCTGCTCCCTTTGGTGGGAATAAG
CAGCTATGCCAAGGTCAGCATCTGCCTGCCCATGGACACTGAGACTCCTCTTGCCCTGGCGTACATTATCCTCGT
GCTGTTACTCAACATCATTGCCTTTATCATCGTCTGTGCCTGTTACGTGAAGATCTACATCACAGTCCGAAATCC
CCACTACAACCCGGGGGACAAAGATACCAGAATTGCCAAAAGGATGGCTGTGTTGATCTTCACTGACTTCATGTG
CATGGCCCCAATCTCTTTCTATGCTCTGTCAGCCCTTATGAACAAGCCTCTCATCACCGTTACCAATTCCAAAAT
CTTGCTGGTCCTCTTCTACCCACTTAACTCTTGTGCCAATCCATTCCTCTATGCCATCTTCACTAAAGCCTTCCA
GAGGGATGTGTTTATGCTGCTCAGCAAGTTTGGCATCTGTAAACGCCAGGCTCAGGCATACCGGGGTCAGAGAGT
TTCTTCAAAGAACAGCACTGGTATTCGGGTCCAAAAGGTTCCCCCAGATGTGAGGCAAAGTCTCCCCAATGTGCA
GGATGACTATGAACTGCTTGGAAACTCTCATCTAACCCCAAAGCAGCAGGACCAAACCTCAAAAGAGTATAAGCA
AACAGTTTTGTAAGTGGTACAAGGACTTAGGCTGGTTTTTTGAGCATCATTCCAACCATCGACACAACATGTGGC
TGATCTAATCTGTAGATAATGTTCATGTCTGGAGAGGGACTAGCAGTAACCTAATCATTGCCTCCCAGAAGGAAG
AGAGGCAACTGGCGTGTCTGAATTCCAGGTGGTAACACAGTAATCTATACTTTCTGGAAGATTTACTGGATGTTA
AGTGCAGCGATGTCACTGTGTAAAATGCCTAATACATATCAACTGAGCCATGTTGACATTGCGCTTTCTCACTTT
TATATAGCATTTCATACTAAAGATTTAGCAAATGGCAAATGTTATTAATTTGGTTGGTGACCACAAGATAAAACT
GATTCCGTATAGGTTCAGTTCAATTTCACGTTCAGTGATACAACCCAAGAGAGTTTGATTTCCACGAAACTGAAA
CGTCCAAGAGGACGTCATACAAGGAACAGCCATTTTGACACATAAAGGGGAGGAGACGGCTTTGTTTTTTTTTCT
GACTCTGAAAACGTAATCATCTCTTCACAAGAATCTACCTGACGGAACCAACTGTTGCCTCGGAAAACTGGCAAG
ATTTCAGCTGTTGTGGCTGAGCAAACTAAGAAGTGCTCTTCTTGGCCAGTCTTCTGGCATTAAAAACATGCACTC
TAGAAAGTATTTCTAAATGGCAAGTGGGAATTATGAGCTGGGCATTCTAGATCACTGGCTTATTAATAAAGCAGG
CTGGACATCTGTTTATTGTTGGACCTTGGCCAAGTTACTGGGCCTCTGCAGTCTGTAGAAATGAAGGAGCTTGAT
GGCCTCTTCCAGTTTTAAAATTCCATGGATAACCCTCCCCCTCAAAACATAGGTTGCCATGAGGAAGAGAGAGAA
AAATAATAAGGAAGCAGAATCTGTTTTTCCCATCTTTCAGTGCTGCCATCTCCTTCTCTTTGGAGCCTAGACATG
CGACCCAGGAAATGTTTTCTTTGTTTCATTTTTTGCTTATGATCTGAACCAGAAATTCTAGTGAATGACCAACAT
ATCAAGCTGGCTCTGAATCACTTATGTAATTCCTAGACCTACACAGCTATCATTATCAGGCCAAAAGCAGATGGA
TACACACAGTATAATAAATAAATAACATAAAAGGTG
>Oa96.1 /pf7=30 /pf10=20 /pool=6 /refseq=XP_084467 /eval=3e-88 /description="PREDICTED: similar to Eukaryotic translation initiation factor 5A (eIF-5A) (eIF-4D) (Rev-binding factor) [Homo sapiens]"
ttttttttttttttttttttCATATTAAACTTGTAGTTTTATTCAGGTTTGATTTTAACAAATGTGTCGGGGAAA
AAGCCCCCAGGAAAGGATGAAGCCCATGGGAGCAGGGCCCTCCCAAATGCCTGAGGAGGGGGCATGTCCCCTCCC
CTCTCCTCCTCTTCCCTCCCCATCTTTAGATGGGGAGAGACATAGGCAGGGGAGGGGGCTGGTCCCCAGTCTGTG
GGGGTGGTGCTTGGGATAAAGGGCTATGGAGGAAATAAGGGGTCAGATTAAGTAAGAGTTGGGGAAGGGCACAAG
GACCATTTGCCAGAATCCACAGCTTTCTGATTCCAGATTGAATTGAATtaaaaaaaaaaaactaaaccACAAGCA
GCACCCACCCCGTCTCCCCCACCAGGGTTGTAGTGCGAGGGGAGAAGAGGAGGGCAGCTTCACCAAGGCCATGGT
GCACTCACTCCTGGCCAAGGGAGCAGGGTGAAGGGCAGGGGCTCCCCGACAGATTGAAGGGGTAAGGGAAACCAA
AATAAAACGTCAAATAAATCGTGTAGGAGGAGTCCAGCCAAGGGCCAGGCCAGAGCTGGGCCAGGCTGGGGGAGG
GGGCCTCTGCAGGCTGGAGGATCACTGCTGCCATCACAGCCACCCTGGGAGCCAGTTATTTTGCCATGGCCTTGA
TTGCAACAGCCGCCTCCTCTGTCATGGCGGACAGCACCGTGATCAGGATCTCTTCTCCACAGTCGTATTTCTGCT
CAATCTCCTTGCCAAGGTCTCCCTCAGGCAGACGGAGGTCCTCTCGCACCTCCCCGCTGTCTTGGAGCAGTGATA
GGTACCCATCCTGGATGCCAATCAGCTGAAAATCGTTCCTTTTGATGTTGGGGACATCCATATTATGAGTTGACG
GGCAGATATCTTCGTATTTCTTCCCAGTGAAGATGTCAATACCAACCAGATGGACCTTGGCATGGCCATGCTTGC
CAGTCTTAGAAGTTGACATCTCCACAATCTTACATGGCCGGCCTTTGAGCACCACGAAGCCATTCTTACGTAATG
CTGAGCACTGCATCGGGAAGGTGGCTGAGGCCCCTGCATCTCCTGTCTCGAAGTCCAAATCATCTGCCATTTTAA
GAGGCTACGATTCCAACTCGCGCGAACGCACTGACTCGACCCCGTCCGCTCGCCGCGAGCCCAACCGCTGCCTCC
GAGCCCACTGCCGCTGCCGCCGCCGCCGCCGCCGCCGCCGCCGCCGCCTCTACCGCCGCCGCCGCTGCTGCACAC
GGGTCTTAGTACGCAGGCGCCGACTCCCGACTGACCAACCAAGCAGCCCTGTGACAGCCGCGCAAGCGTGCTATC
TATCTCCTCCGCCCTCC
>Oa96.2 /pf7=10 /pf10=11 /pool=1 /refseq=XP_848703 /eval=2e-72 /description="PREDICTED: similar to Dipeptidyl-peptidase II precursor (DPP II) (Dipeptidyl aminopeptidase II) (Quiescent cell proline dipeptidase) (Dipeptidyl peptidase 7) isoform 1 [Canis familiaris]"
TCCCCGCTGTCTTGGAGCAGTGATAGGTACCCATCCTGGATGCCAATCAGCTGAAAATCGTTCCTTTTGATGTTG
GGGACATCCATATTATGAGTTGACGGGCAGATATCTTCGTATTTCTTCCCAGTGAAGATGTCAATACCAACCAGA
TGGACCTTGGCATGGCCATGCTTGCCAGTCTTAGAAGTTGACATCTCCACAATCTTACATGGCCGGCCTTTGAGC
ACCACGAAGCCATTCTTACGTAATGCTGAGCACTGCATCCCCCGCCACAAGGTGCGGGTACTTGATCCTCAGGTA
GGCGCTGAGCATCCCCCCGTAGCTGCCGCCAAAGGCAATGGCCGGGGCATCGGGGGCCTCGAGCTCCCGCCGGAG
CGCCCGGAGCAGCCCTGCGAAGTCAGCCAGGGCCTGCTCCACCGTCAGCAGCTCCGTGTACCCACGCCACGTGGA
CCGCTCACCAAAAGGCAGCGACTTTCCGTAGTAACGGTGCTCGGCAAAGACGACCAGGGCCCCCTGCTGTGCTGC
CAGCTCCAGGATGAACCCTGAGTTGTTGGCGAAGGACCACACGTCCCCCTCGTTGCCGGTGTAGAAGAATATGGG
CCCCTCGCCCCTCTTCCAGAACTTCTCTGTCAGCAGGAACCGCTGGAGAAAGGTCTTGTTCCCAAACCTCTCAAA
GTTGAAATGGTCCAGAAGCTGCTCGAAGTAGGCCTCCTGAAACTCAGGGTCCTTGGGTCTGTGGGCTCTGGCCTC
CAGGCCTCGTGGTTGCAGCCCCAGCAGCAGGACCAGGGCCCAGGGCAGGGTCGGCCAGGGATGGGGTCTCATGTT
CACTTTGCCGGGCAGCTTCAGGTCAGGTGATTGGGGTCAC
>Oa96.3 /pf7=0 /pf10=0 /pool=0
GCGGCCGCGTCGACGACATGCCCCCTCCTCAGGCATCTGGGAGGGCCCTGCTCCCATGGGCTTCATCCTTTCCTG
C
>Oa96.4 /pf7=1 /pf10=1 /pool=0 /refseq=XP_084467 /eval=1e-86 /description="PREDICTED: similar to Eukaryotic translation initiation factor 5A (eIF-5A) (eIF-4D) (Rev-binding factor) [Homo sapiens]"
GGACGGCGAGCCGCGAGGCCGCCACGCGGGAGAGGCCGCCGGGCGGCCACGCCAGGGCGAGAGCCGGGGGCCAGA
TCGGCCCGCCGGGGCAAGGGTACCTGCGCCGTTGTGAACCGGGAGCCGCGAGGCCACGTGAGTTGGAATCGTAGC
CTCTTAAAATGGCAGATGATTTGGACTTCGAGACAGGAGATGCAGGGGCCTCAGCCACCTTCCCGATGCAGTGCT
CAGCATTACGTAAGAATGGCTTCGTGGTGCTCAAAGGCCGGCCATGTAAGATTGTGGAGATGTCAACTTCTAAGA
CTGGCAAGCATGGCCATGCCAAGGTCCATCTGGTTGGTATTGACATCTTCACTGGGAAGAAATACGAAGATATCT
GCCCGTCAACTCATAATATGGATGTCCCCAACATCAAAAGGAACGATTTTCAGCTGATTGGCATCCAGGATGGGT
ACCTATCACTGCTCCAAGACAGCGGGGAGGTGCGAGAGGACCTCCGTCTGCCTGAGGGAGACCTTGGCAAGGAGA
TTGAGCAGAAATACGACTGTGGAGAAGAGATCCTGATCACGGTGCTGTCCGCCATGACAGAGGAGGCGGCTGTTG
CAATCAAGGCCATGGCAAAATAA
>Oa96.5 /pf7=1 /pf10=0 /pool=0 /refseq=XP_848703 /eval=4e-52 /description="PREDICTED: similar to Dipeptidyl-peptidase II precursor (DPP II) (Dipeptidyl aminopeptidase II) (Quiescent cell proline dipeptidase) (Dipeptidyl peptidase 7) isoform 1 [Canis familiaris]"
GTGAACATGAGACCCCATCCCTGGCCGACCCTGCCCTGGGCCCTGGTCCTGCTGCTGGGGCTGCAACCACGAGGC
CTGGAGGCCAGAGCCCACAGACCCAAGGACCCTGAGTTTCAGGAGGCCTACTTCGAGCAGCTTCTGGACCATTTC
AACTTTGAGAGGTTTGGGAACAAGACCTTTCTCCAGCGGTTCCTGCTGACAGAGAAGTTCTGGAAGAGGGGCGAG
GGGCCCATATTCTTCTACACCGGCAACGAGGGGGACGTGTGGTCCTTCGCCAACAACTCAGGGTTCATCCTGGAG
CTGGCAGCACAGCAGGGGGCCCTGGTCGTCTTTGCCGAGCACCGTTACTACGGAAAGTCGCTGCCTTTTGGTGAG
CGGTCCACGTGGCGTGGGAACACGGAGCTGCTGACGGGGGAGCAATAACACAATACAACCTTCAGCATTTATCCA
CGGCCTGCGACAACCAACACCGCTGGCCGCTCCTGCAGGGT
>Oa96.6 /pf7=0 /pf10=1 /pool=0 /refseq=XP_848703 /eval=2e-34 /description="PREDICTED: similar to Dipeptidyl-peptidase II precursor (DPP II) (Dipeptidyl aminopeptidase II) (Quiescent cell proline dipeptidase) (Dipeptidyl peptidase 7) isoform 1 [Canis familiaris]"
TGAGACCCCATCCCTGGCCGACCCTGCCCTGGGCCCTGGTCCTGCTGCTGGGGCTGCAACCACGAGGCCTGGAGG
CCAGAGCCCACAGACCCAAGGACCCTGAGTTTCAGGAGGCCTACTTCGAGCAGCTTCTGGACCATTTCAACTTTG
AGAGGTTTGGGAACAAGACCTTTCTCCAGCGGTTCCTGCTGACAGGTGAGCCGCCCCGGGGACAGGGACAGCGCT
CGCTGCTGGCAAGGGGAGCACCCTCCCCCACTCCTCACCCGCCTCCACCCGACAGAGAAGTTCTGGAAGAGGGGC
GAGGGGCCCATATTCTTCTACACCGGCAACGAGGGGGACGTGTGGTCCTTCGCCAACAACTCAGGGTTCATCCTG
GAGCTGGCAGCACAGCAGGGGGCCCTGGTCGTCTTTGCCGAGCACGTGGGTACCGGCCGGGGCGGGGAGGGGGGT
G
>Oa96.7 /pf7=1 /pf10=0 /pool=0 /refseq=XP_848703 /eval=4e-45 /description="PREDICTED: similar to Dipeptidyl-peptidase II precursor (DPP II) (Dipeptidyl aminopeptidase II) (Quiescent cell proline dipeptidase) (Dipeptidyl peptidase 7) isoform 1 [Canis familiaris]"
GAACAAGACCTTTCTCCAGCGGCTCCTGCTGACAGATAAGTTCTGGAAGAGGGGCGAGGGGCCCATATTCTTCTA
CACCGGCAACGAGGGGGACGTGTGGTCCTTCGCCAACAACTCAGGGTTCATCCTGGAGCTGGCAGCACAGCAGGG
GGCCCTGGTCGTCTTTGCCGAGCACCGTTACTACGGAAAGTCGCTGCCTTTTGGTGAGCGGTCCACGTGGCGTGG
GTACACGGAGCTGCTGACGGTGGAGCAGGCCCTGGCTGACTTCGCAGGGCTGCTCCGGGCGCTCCGGCGGGAGCT
CGAGGCCCCCGATGCCCCGGCCATTGCCTTTGGCGGCAGGTGTGTCTCCCTTCTCTCCCCAGCAAGCGAGCTTGG
CCCCGCCCAGAACTTCTGTGGGTCTCGGACGCGTGGGGTCCTGGCGGGTATGGGGCGGGAGGCCCTGAGAAGGCA
GAGGACGTGG
>Oa96.8 /pf7=0 /pf10=0 /pool=0 /refseq=XP_084467 /eval=1e-07 /description="PREDICTED: similar to Eukaryotic translation initiation factor 5A (eIF-5A) (eIF-4D) (Rev-binding factor) [Homo sapiens]"
GGCCCGCCGGGGCAAGGGTACCTGCGCCGTTGTGAACCGGGAAGCCGCGAGGCCACGTGAGGTGGGGGAGGGGGC
TGCTTCGTTGGAATCGTAGCCTCTTAAAATGGCAGATGATTTGGACTTCGAGACAGGAGATGCATGGGCCTCAGC
CACCTTCCCGATGCAGTGCT
>Oa97.1 /pf7=0 /pf10=1 /pool=1 /refseq=XP_539726 /eval=1e-42 /description="PREDICTED: similar to Small nuclear ribonucleoprotein F (snRNP-F) (Sm protein F) (Sm-F) (SmF) [Canis familiaris]"
GGCTTACGGCCGGGGGGCCATTTCTCTTAAAGGCCTGTGTGGTTACTTCAGTCCCGAGGGTCGCACGAGAGTTGC
GTCGGCGGCGAGTATCCTGCAGCATTTCCCCACTCCCGCAGCAGTAGTCGCGATGAGTTTGCCCCTCAACCCCAA
GCCTTTCCTCAACGGATTAACAGGAAAGCCAGTAATGGTGAAGCTTAAATGGGGAATGGAGTACAAAGGCTACCT
GGTGTCTGTAGATGGCTATATGAACATGCAGCTTGCAAACACAGAAGAATACATAGATGGAGCATTGTCTGGACA
TCTGGGTGAAGTTTTAATAAGGTGTAATAATGTGCTTTATATCAGGGGTGTTGAAGAAGAAGAAGAAGATGGGGA
AATGAGAGAATAGCATCTTTTGGGGGGAATTTTTTTATATATATTTGTAGACAATAAAAATCTGTTTGGTTTTCC
>Oa98.1 /pf7=0 /pf10=0 /pool=1 /refseq=XP_611330 /eval=1e-10 /description="PREDICTED: hypothetical protein XP_611330 [Bos taurus]"
GGGTCCCCACAGTGGCCTTGGGAACTGAGCCGCCTCTGGCCTGACCTCGCTGTCACCCGCTGCCTTCAGTTCTGC
GGCCTGAGCGCCACCCTCCCTGCTCGTGTGGCTCCCGGGGAGGGCTGTGCGAAGAGCGGCTGGGGAGGGAGAGGT
GGGCGTGTCTCCCGTCCTTCCCCTCGCCCTGCGCTCCTGCCCTCTGGAACCCAGTGCTCGGTTGTCTCCTCCTTC
CCACAACGCAGCCCTGCCTCCTGCTTCACCCTCTGCTGCTTCCTGAACGTGTCCCTTAGAGCCTCAACTGTTCAA
AGTGCTTTGGGAGCCTTTTAGAGACAAGGCGTCGCCTATAGCAGCCACACCAGACCGTGACAGAGGCCTTTCAGC
CTGAGACAGCAGTGTTTTTTGTGCTTAGTTGAGTAGAAGTTCCCCAGTGGCTCAGACGGTAAAGAGTCTGCCTAC
AATGCAGGAGACCTAGGTTCCATCCCTGGGTCGGGAAAATCCCCTGGAGAAGGGCATGGCAACCCACTCCAGTAT
TCTTGCCCAGAGAATTCCAGAAACAGAGGAGCCTGGCAGGCTACACACAGTCCATGGGGTCACAGAGTTGGACAC
GACTGAGCGACTAACACTCAGCAAAGTAGGCACTTGAAATTCTGGGTGGAAATTCAGAATGTATATATATTCAGA
ATTCTTTACAGATACAAAATCTCTTATTAAACAGGAAAGTCTTAAATGCCAGCCAAGGCAACTTCCTTTTAATTA
GCATTCTG
>Oa99.1 /pf7=0 /pf10=0 /pool=0 /refseq=YP_257793 /eval=1e-47 /description="hypothetical protein PFL_0651 [Pseudomonas fluorescens Pf-5]"
CTGAGCAGCCGGTCAGCGTTTTCGCCCTGGTTATGAATCACGAAATACGCCGCGACGGTTGGCGCGTTGGGCGGC
AGTTCCTGGGACCAGGGTTCGCTGACCACCAGTTCGCCGACCTTGAAGTCTTCGGCATTGGCAGCAGCACACACC
GGCAGCAACAACGCAGCCAGAAGCAGGGAAGATTTGAGCATGGCAGTTCTCCAGAACGGTTCTAAACGCAGTTCA
CTTGCGAAGAAATCAGACCGTTGGAGAGGCGCGGGGGTTAAGGCTCGGCCATTGCTGGCGCGGGGTGGGGGATTG
CAATGACGGCGGTGGCAAGTCTTGCACCGCGTCGAAACGAGCAAAGAACAGGCTTGGTGTGTGCCCGGGCAGCGC
GACCAGAGGCGCCGAGCCCGAGCAACACCAGCAATGCTGCATGGTGGAGTGATCGTCCTGCTGCGGCGCCGGAAT
CTCCAGCTTGCCCAGGGCAATCGCCGTCAGCTTGTTGGCGTTGGAGGAGCAGAAACTGCCCCAGAGCATTTGGTC
GAGTGCGTTGTTCGAACGCTGCATCGCCCCGGCCATCGGCATGGCAAACGCATTGAACAGCACTGCAAAGCAGGC
GATCCAGGCAAATGCAAAGCGTTGACGGGCCATGGCGGACAATCCGTAGGGTTAAGCGATCAGGTGGGTATTTAG
CCTGATC*gggggggATAAGTAA
>Oa100.1 /pf7=0 /pf10=0 /pool=0 /refseq=XP_591095 /eval=2e-33 /description="PREDICTED: similar to T-cell receptor beta chain [Bos taurus]"
ATGGGCTGTGGCCCCGTCTGCTGTGTGGCTCTGTGTCTCCTGGCAGCAGGCCTTGTGGATTCTGGAGTCACCCAA
ACCCCAAGATACCTGATTAAAGCAAGAGGACAGCGAGGGACTCTGGGATGCTCCCCTGTCTCTGGACACCTCTCT
GTGTACTGGTACCAACAGGCGCTGGGCCAGGGCCCCCAGTTCCTCGTTCAGTATTACAGCCAGAACGTGTATGGA
GAAACACAGCTTCCGGATCGATTCTCAGGAGAGCAGTTCAGTGACTCTAGCTCTGAGCTGAACTTGACTTCCTTG
GAGCTGACGGACTCAGCCGTGTATCTCTGTGCCAGCAGCCGGATTGGGACAGCCCCTGATGAGCGGCACTTCGGG
CCAGGGACCAGGCTCACCGTGCTAGACGATCTGAGA
>Oa100.2 /pf7=0 /pf10=0 /pool=0 /refseq=XP_591095 /eval=3e-35 /description="PREDICTED: similar to T-cell receptor beta chain [Bos taurus]"
ATGGGCTGTGGCCCCGTCTGCTGTGTGGCTCTGTGTCTCCTGGCAGCAGGCCTTGTGGATTCTGGAGTCACCCAA
ACCCCAAGATACCTGATTAAAGCAAGAGGACAGCGAGGGACCCTGGGATGTTCCCCTGTCTCTGGACACCTCTCT
GTGTACTGGTACCAACAGGCCCTGGGCCAGGGCCCCCAGTTCCTCGTTCAGTATTACAGACAGAACATGTATGGA
GAAGCACAGCTTCCGGATCGATTCTCAGGAGAGCAGTTCAGTGACTCTAGCTCTGAGCTGAACTTGACTTCCTTG
GAGCTGACGGACTCAGCCGTGTATCTCTGCGCCAGCAGCCAAGATGAGAGGGCGGGGCGCTATAATTCGCGCCTC
CAGTTTGGGATCGGCACCAGGCTCACCGTGACAGACGATCTGAGA
>Oa101.1 /pf7=0 /pf10=3 /pool=1 /refseq=XP_498595 /eval=5e-16 /description="PREDICTED: hypothetical protein XP_498595 [Homo sapiens]"
TGAGGGCACCGCCTGGCCAGGGATGGGACCCCCAGGACGAGGCCCGCTCCGGCCTCCGAGGCCTGCCTGCTCCCC
TCGAAAGCTCCGTGCCAACAGAGAGGTTCCAGTCCGGGCCCAGGACGGTGGGACAGAGAGATTGAGAATGGACGC
CAAGGTCCGGGAGGCACGTGCCCCCGCCCAGAGGGTGAGGCAGGGGTGCCCGGAGACCTCGCCTGCCTGCGGCGT
CGTGCACACAGCCTCGCCCTGGCTCCCGACCTTCCGCCATCTCAGTGGATGTTTACATGAACCCAGCCAGAGTCA
GCCTCCCTGCTTTCCACCCCCGGCTGCATCTGCTTACCCCACTTAACCTTCGGAGAGAGAGGACACGTCATAGAC
GAAAGCGACTCCCAGCTCTGTTTGATGCCAGTGGAGCTCTAAGCCCGATGGGATCTGTCCCGAGTCCAGGCTTAG
ATGCAGCGACTTGCTTCCGAGAGAGACTCAGAAGGAAAAGAACACCTGGGGGGCTGAGGGTGGGGTTTGGACTCA
TTCATTTCAAGTTGTTTGCTTGCCATCAAGTTGCCAGAACTGATACATTGTGCCAGGGGTGGGGACAGCCACTCC
TCCAGCCGGAAATATTTTTTGAAAATGTGAGTGGTATGAATACTTGACTTCGATAAACCTGTAAAAGCAATACTT
AGGAGGCTAACTTCTTTCAATTAAAAAATGTATGCAACTCCAAC
>Oa102.1 /pf7=1 /pf10=3 /pool=0 /refseq=XP_539807 /eval=4e-51 /description="PREDICTED: similar to cell cycle progression 2 protein isoform 1 [Canis familiaris]"
GACCGAGGGCAGTACTGGGGCGCATGGAGGTCAGCGGCGGAACTCGCGGTAGCGGCGGCGGCGGTGGCGCCGGCT
TTGGAGTCACCTGCTAGGAGGCTCCCCTCCCTGCCGCCCAGGCCACCATGGCCACTCGGCTGGTGAGGCGATGCA
CGTGCCTCCTACGGGAGACCACCCGCCTGGCCCCTGCTGTGTCCCCCGTCAGCCAACTGAGACTCCCCCAGGAAA
CCCAGAAGCCTCTGACTTCCTCAGCTACCTCGCCCAGCTCCCGCCTCCCAGGTCCCTTGTCAGAGCTTGTGGAGA
AGGAACGGGTGTTTACTCCCTATCCTGGGCACCAGGAGGTGGAGCAGCTCATCGAGAAAGCCACCCAGCCTGAGG
AGCTCCTGGAGCTCCTGGGCAGTGGTCACTGTCTGCAGCAGAACCATGCCGCCCTCGCGCTTATCCAGCTCTCTC
GCCTGCTCTCTGAGAAGCCAAAAGACAAAGCCACGCTCATACAGGATGCTCGCTTCTGGCAACTTCTCCATCTTG
TCAACAGCCAGATAACTGTAGTCTGGCATGGGACCCTCGTGAAGCTGCTCCGGAGCCTCTACACGCTGGGGCTCC
CCGCCACCTCCAAGGACCTGCGGTCAGTGGAGCACGAGGT
>Oa103.1 /pf7=1 /pf10=2 /pool=0 /refseq=XP_485994 /eval=6e-86 /description="PREDICTED: similar to protein phosphatase 1 gamma2 [Mus musculus]"
GGCCACAGAAGGAGGAAGCAGGGAGCGGGGCGGTTGGGGGGAACCCACCGCGGCTTCTGCCACCGCCGCCACCAC
CACCATCTCTGTGCCCGTGGCGTGGGAAAGGAGGTGTGAATCCCGGGCGCGAGCCGGCGGCGGCGCCGCTGCGGG
AAGGTCGGCGGTGGGAAGGCGATGGCGGATATAGATAAACTCAACATCGACAGCATCATCCAACGGCTGCTGGAA
GTGAGAGGGTCCAAGCCTGGTAAGAATGTCCAGCTACAGGAGAATGAAATCAGAGGACTGTGCTTAAAGTCCCGA
GAGATCTTTCTCAGTCAGCCTATCCTGCTAGAACTTGAAGCACCACTCAAGATATGTGGTGATATCCATGGGCAA
TACTATGATTTGCTTCGACTTTTTGAGTATGGTGGTTTCCCGCCAGAAAGCAATTACCTGTTTCTTGGGGACTAT
GTGGACAGGGGAAAACAATCACTGGAGACTATCTGCCTCTTGTTGGCTTACAAAATCAAATATCCCGAGAATTTT
TTTCTTCTCAGAGGAAACCACGAATGTGCCAGCATCAATAGAATTTATGGATTTTATGATGAATGTAAAAGAAGA
TATAACATTAAACTATGGAAAACTTTCACA
>Oa104.1 /pf7=2 /pf10=3 /pool=0
CTGCTTCCAAGCTCCATCAAAGTTCGCTTCCCCCTCCTCCCCGCCCCCTGAAGCTAAAATGATGTGCGTCCAGGC
TCCATCAAAGTTCACTTCCCCCCAGCCCTTCTCCTGGATCTCCAGCTCCCCTCGCCATTTCCTTTTAGTTTCCAC
CCGCTTTTCCTCCTCTGTTCCCTCCCCACCCCCACCGAGTGCAGTTTCTCCTCTGAATCCTCACCTCTTGGCTCC
CACAACCTCCCCCAGGGCTCATCCTCCTTCTCCCTCAGTCTCTCTCCCTTTTTACCTCCTTGTTCTGAAAGGCCC
CTAAGGGTTAAGGCGTGTGAAGTTCGCAGACACTACCCGGTTCAAGCTCTTTGTCGCTGAGGCCTCGGGAGGGAA
TGGACCTGGCTGAGAAGGGCTGGGTGTCAGCAAAGCTGCAGCTCCTGGCTCTGCAGCTGTGAGCTCCAGAGCTTC
ACTCCAACTTGGATCAGTTCGCAGTGTTTCAGGCCCTGGAGGTCTAGCGATGCGTGAAGGGGGCGTCCCTTCTTG
CAGCCCACCAGCTAGACACGCTTTCCACAAGCATCCTTAGCCCCTTTCCTTCATCCTCTCTTTTCCGCAGGGACT
GGAAGGCAGTGGGGTTGGTGCAGCAGCAAGCTCATGATATGAGCGGGGACTTGGGAAGGGAAAAGGAGAAAGAGG
GGGCATCTGCATTTGGTCTAAGGGCTGCTCGGGCCCCCTCCCCAAATCCTCATCTCTCCAACCTCCTCCAGACCT
GCGAGCGGCCGACCTCTGCCTGTCTCTGCATCCCATCCGACATCCCCAGGACATTCTTCTTGGGTGCTGGCCTGA
GCGGGTGCCAAGGGTCCCTTTGATGGGGGGACACCTGCTTTTTGTGTGTGCATGTGTGTCGACAAGGATGGGCTG
GGCGCCTGGGGCCCTTGTCCCTTGGATGAACAGCCCCTGCTCTGCGCATCTCTGCTCTTCACACAATATCCTTGA
GGGAAGAAGGGACATAGGAGGCAGTTTAAAATGAGTCCACCCCCACTGGCTTGGGGGGCTCTGACGGCTGGTCCG
CACATTAATAAAAGAGA
>Oa105.1 /pf7=1 /pf10=2 /pool=1 /refseq=XP_613298 /eval=0 /description="PREDICTED: similar to KIAA0098 protein [Bos taurus]"
TTTGAGCCACCAAAACCAAAGACGAAGCATAAGCTGGATGTGACTTCTGTGGAAGATTTTAAAGCCCTTCAGAAG
TACGAAAAGGAGAAGTTTGAAGAGATGATCCGGCAGATTAAAGAAACTGGTGCTAACCTAGCTATTTGCCAATGG
GGCTTTGACGATGAAGCGAATCATTTACTTCTCCAGAATGACCTGCCGGCGGTTCGCTGGGTCGGAGGACCTGAA
ATTGAGTTGATCGCCATCGCCACAGGTGGCCGCATCGTCCCTCGGTTCTCAGAGCTCACAGCTGAGAAGCTGGGC
TTTGCGGGTCTTGTGAAAGAGATCTCGTTTGGGACCACCAAAGACAAGATGCTGGTCATCGAGCAGTGTAAGAAC
TCCAGAGCCGTCACCATTTTCATCAGAGGAGGAAATAAGATGATCATCGAGGAGGCCAAGCGTTCCCTTCATGAC
GCTCTGTGCGTCATCCGCAACCTGATCCGGGACAACCGCGTGGTGTACGGCGGGGGCGCTGCGGAGATCTCCTGC
GCCCTGGCAGTCAGCCAGGAGGCCGACAAGTGCCCGACCCTGGAGCAGTACGCCATGCGCGCCTTCGCTGACGCA
CTGGAGGTCATCCCCATGGCGCTCGCCGAGAACAGCGGGATGAACCCCATCCAGACCATGACAGAGGTCCGGGCC
AGACAAGTGAAGGAGGTGAACCCCGCCCTTGGGATCGACTGTCTGCACAAGGGGACCAATGATATGATTCTTCTA
CATGTCATAGAAACTTTGATCGGCAAAAAGCAACAGATCTCTCTTGCAACACAAATGGTCAGAATGATTTTGAAG
ATTGACGACATCCGTAAGCCTGGAGAATCTGAAGAGTAGAGAGAATTTAGAGTAAACTAAGGAGTAAGATCCACT
CCTGTGACTAAATAAATGGGGGTCTTGCCCTGCATCTACAGCTATTTATTGCTGCGTCCCGTATCAGACACTGTC
GTAGATGCTGTGACAACAGTAGCTGTTTGTAACCATAGTTTCACTTGTTAGAGACATGGAAGTGTAGAGGTGATC
TCACAAGGTTTTGTATTTGTTATATTAAAGGGAACTCTAAACAGCCTTTATATTCTGCTCTTTAAGTTAAACATT
CACTATAACATTCATCAAATGCCTTAATTGAAGGGGTTTGAGTCTAAA
>Oa106.1 /pf7=0 /pf10=0 /pool=0 /refseq=YP_258181 /eval=1e-75 /description="general amino acid ABC transporter, permease protein [Pseudomonas fluorescens Pf-5]"
CTGACCGTGTGGCTGGCCATCGTGGGCGTGGCGCCGTTGTTCATCTCGCGCTTCACGCGCAAGGCGGTCTACGGC
CTGAGCTTTTTGGTGGTGTACCCGATCGTTGCCTACTTCCTGCTGCACGGCGGGATCTTCGGCATGACCAACGTG
GCCACCAGCCAATGGGGCGGCTTGATGCTGACCCTGGTGATCGCCACCGTCGGCATTGCCGGGGCCTTGCCCCTG
GGCATCGTGCTGGCGCTGGGTCGGCGTTCGAACATGCCGGCGATTCGTGTGGTCTGCGTGACCTTCATCGAGTTC
TGGCGCGGCGTGCCGTTGATCACGGTGCTGTTCATGTCGTCGGTAATGTTGCCGCTGTTCCTGCCGGAAGGCATG
GGCATCGACAAATTGCTGCGGGCGTTGATCGGCGTGATCCTGTTCCAGTCGGCCTACGTGGCCGAAGTGGTGCGC
GGTGGCTTGCAGGCGATTCCCAAGGGCCAAT
>Oa107.1 /pf7=1 /pf10=1 /pool=1 /refseq=NP_219488 /eval=0 /description="membralin isoform 2 [Homo sapiens]"
TTCTTCAAGATGGCTGTCACCTACTCGCGCCTCTTCCCGCCCGCCTTCCGTCGACTCTTCGAGTTTTTCGTGTTG
CTCAAGGCCCTGTTCGTGCTCTTTGTTCTGGCCTACATCCACATCGTCTTCTCCCGATCACCTATCAACTGCCTG
GAGCACGTGCGTGACAAGTGGCCCCGTGAGGGCATCCTGCGGGTAGAGGTGCAGCACAACTCGAGCCGCGCGCCC
GTCTTCCTGCAGTTCTGCGATGGTGGCCATGGCAGCTTCCCCGGCCTGGCCGTGGAGCCAGATGGCCTGGAGCTA
GAGGAGGACGAGGAGGAGGAGCTGACCATGGACATGTTCGGGAACAGCTCCATCAAGTTTGAGCTGGACATCGAG
CCCAAGGTGTTCAAGCCACCAGGTGGCCCCGAGGCCTTAAATGACAGCCAGGAGTTCCCATTCCCTGAGACGCCC
CCAAAAGCCTGGCCGCAAGACGAGTACATCGTGGAGTACTCGCTGGAGTACGGCTTCCTGAGGTTGTCACAGGCC
ACACGCCAGCGGCTCAGCATCCCCGTCATGGTGGTCACACTGGATCCCACGCGGGACCAGTGCTTTGGTGACCGT
TTCAGCCGCCTGCTGCTGGCCGAGTTCCTGGGCTATGATGACATCCTCATGTCCAGCGTGAAGGGCCTGGCAGAG
AATGAGGAGAACAAAGGCTTCCTGAGGAATGTGGTGTCTGGGGAGCACTACCGCTTTGTGAGCATGTGGATGGCC
CGCACGTCCTACCTGGCTGCCTTCGTCATCA
>Oa108.1 /pf7=6 /pf10=0 /pool=1 /refseq=XP_535143 /eval=0 /description="PREDICTED: similar to integrin beta 1 isoform 1D precursor [Canis familiaris]"
GAGCGGGAGCCGCGGAGCACAGGCCGAGCCGACCGCGCGGGCCGGACGCCGCGGGAGAAGATGCATTTACAACTG
ATTTTCTGGATCGGATTGATCAGTTCAGTTTGCTGTGTGTTTGGCCAAGCAGATGAAAATAGATGTTTGAAAGCA
AATGCCAAGTCATGTGGGGAGTGTATACAAGCAGGGCCAAATTGTGGATGGTGCACAAATTCAACATTTTTACAA
GAAGGTATGCCTACATCTGCTCGATGTGATGATTTAGAAGCCTTAAAAAAGAAGGGCTGTCATCCAAATGACATT
GAAAATCCCAGAGGCTCCAAAGATATAAAGAAAAATAAAAATGTAACGAACCGAAGCAAAGGAACAGCAGAGAAG
CTGCAGCCAGAAGATATCACTCAAATCCAGCCACAGCAGTTGGTTCTGCAGTTACGATCAGGGGAGCCACAGACA
TTCACACTAAAATTCAAGCGGGCTGAAGACTATCCCATCGATCTCTACTACCTCATGGACCTCTCCTATTCCATG
AAAGACGACTTAGAGAATGTGAAAAGTCTGGGGACAGATTTGATGAATGAAATGAGGAGGATCACTTCAGACTTC
CGAATCGGGTTTGGCTCTTTCGTGGAGAAAACTGTGATGCCTTACATTAGCACAACACCAGCTAAACTCAGGAAC
CCTTGCACAAATGAACAGAACTGCACGAGCCCATTTAGCTACAAAAATGTGCTCAGCCTTACTGATAAAGGGGAA
GTATTTAATGAACTTGTTGGTAAGCAGCGCATATCTGGAAATTTGGATTCACCAGAAGGTGGCTTTGATGCAATC
ATGCAAGTTGCAGTTTGTGGATCACTGATTGGTTGGAGGAATGTGACACGGCTGCTGGTGTTTTCCACGGATGCT
GGGTTTCACTTTGCTGGAGATGGGAAACTTGGTGGCATTGTTTTACCGAATGATGGACAGTGTCACCTGGAAAAT
GATATGTACACAATGAGCCATTATTATGATTATCCTTCTATTGCTCACCTTGTCCAGAAACTAAGCGAAAATAAC
ATTCAGACAATTTTTGCAGTTACTGAAGAATTTCAGCCTGTTTACAAGGAACTGAAAAATTTGATCCCTAAGTCA
GCGGTAGGAACATTATCTGCAAATTCCAGCAATGTGATTCAGTTGATCATCGATGCGTACAATTCCCTTTCTTCA
GAAGTCATTTTGGAAAACAGCAAATTACCGGAAGGAGTAACGATAAATTACAAGTCTTACTGCAAGAATGGGGTG
AATGGAACAGGGGAAAATGGGAGAAAATGCTCTAATATTTCCATTGGGGATGAGGTTCAATTTGA
>Oa109.1 /pf7=1 /pf10=2 /pool=0 /refseq=NP_071905 /eval=1e-81 /description="HS1-binding protein 3 [Homo sapiens]"
GCCCGCGGTCGCGTGATCGCACGCCCCGCCCGGAGCCCCTCGCCGTCATGCAGTCCCCGGCGGTGCTCGTCACCT
CCAGGCGAGTTCAGAATGTCCACACGGGCCTGGACCTGAGCGTGCCGCAGCACCAGGAGGTGCGGGGCAAGATGA
TGTCAGGGCACGTGGAGTACCAGATCCTGGTGGTCACCCGGCTGGGTGCGTTCAAGTCGGCCAAGCACAGGCCGG
AGGACGTCGTCCAGTTCTTGGTCTCCAAAAAGTACAGCGACATTGAGGAGTTTTACCAGAAACTTTGCAGTCGTT
ACCCGACAGCCAGCCTGCCCCCACTCCCCAGGAAGGTCCTGTTTGTTGGGGAGGGTGACATCCGGGAGCGGAGGG
CCCTGTTCGACGAGATTCTGCGCTGCATCTCCAAGGATGCCGAGCTGGCAGGCAGCCCAGAGCTGCTGGAATTCT
TAGGCACCAGGTCCCCCGGGGCCGTGGATGTCGGCAGCAGGGATGTCTCAGTACTGGACACAGATAGCCAAGCAG
GGGACGAGGATGCTTTGGACTTCTTCCAGCACCAGGATCAAGTGGAAGATGAGGGACTCCCCACGCTGGGCCACC
AGGATGGGGATGCAGGGAAATCC
>Oa110.1 /pf7=2 /pf10=1 /pool=0 /refseq=XP_581417 /eval=3e-33 /description="PREDICTED: similar to TRK-fused protein [Bos taurus]"
GCAGACTGGACCCCAGCAACCTCAGCAGTTCCCAGGATATGGCCAGCAACCAACTTCCCAGGCACCGGCACCTGC
CTTTTCTGGTCAGCCTCAGCAACTGCCTGCTCAACCTCCACAGCAGTATCAGGCGAGCAGTTACCCTCCACAAAC
TTACACTACCCAAACTTCTCAGCCCA****CTAATTACACTGTGGCCCCTGCCTCACAACCGGGAATGGCTCCAA
GCCAACCCGGGGCCTACCAGCCAAGACCAGGTTTCACCCCACCTCCTGGAAGTACCATGACCCCTCTTTCAAGTG
GGTCTAACCCATATGCACGTAGCCGTCCTCCCTTTGGTCAGGGCTATACCCAGCCTGGACCAGGTTATCGATAAA
GAGGCTCAGTTACACTGATGAACGTAGCTGCTAGCTGTTTGCCTCCCAAAAGACTCCAATACTACTATTTTAATT
TGTATTGAAGTTCAGGAATTTAAAAAGCAGAGCATTTTTTTATGATACCATTATTGCTGTTAATTGAAAGTATAA
TTTGCTGGAAGAAAAAAGACCAAAATGGAAGTTTTTTTCCTCCCCTGCTTAAAAGTATAGCAGCTTCGTACTTAT
TTTGGAACACTACTCTTACATGTGTGCAAAGTGATTGATTTTCTAGCTTGCCTTGTCCAGAGGATATTAAAATGC
TAGGTTGAAGTTCAACCCTCTTACTTGGCTTTTTATTATTAACACGATGTACTAA
>Oa111.1 /pf7=3 /pf10=1 /pool=1 /refseq=NP_115984 /eval=1e-23 /description="protein phosphatase 1, regulatory subunit 9B [Homo sapiens]"
AGCGCCTCATCAAAGACTACCAGCAGAAGGAGATTGAGTTTCTGAAAAAGGAGACAGCACAGCGCAGGGTTCTGG
AGGAGTCAGAGTTGGCGAGGAAGGAGGAGATGGACAAGCTCCTGGACAAGATCTCAGAACTGGAAGGAAACCTGC
AAACGCTGAGGAATTCCAATTCTACTTAACAGGAATCATTCCTTAACGGGACAATAATTAATCCCCTCCCAGTGT
CCTCCCTCCCCTGTCCTCAATACTTGACCCCGCCCCCTATCAGCCTGGGGACAGGTGCCCCAACTCCCCCATGCC
TCCACCCCACCTCACCCAGCTTCAGGGACCAGAGGGCCCACATCATATAGGCCCCTTAAGGTGGCCCAGGCAGAC
CAGGGCTGGAAGGATGGCCTCCTTGCCCATGGGGCTGGGGCACAGAGGCCGTGGAATGCCAGGGGCTGGCCTGGG
TGGTGGATGAACACAAGGACCTGCAGACCAAACTGCCAGACTTCACAGCCTCCAGCCTTTGTCTCTGGACTGGAA
TGGGGCTGGGGGCTCTCCCAGCATCTCACCGCCTGGAGGCTGCCTCCTGATCGCGGAGCTCCTAGGTGGTCCCTG
GGCCTCTTGACTTGAGATTCTGCCGTCTTGGCCCTTCCCTCCTCCCCTACCATTGTGCTGTTCTGTTGCATTCTT
ATCCTCCTGCTGGGAAGGGTTGTCTCCACACCTCCCATCCTTGTCCACCCTCCCAGGAGGGATATAGTCCACTCA
GAGCCTGGAGGCTGGGCCTGACCCTGCACTGATTTCTCATGTATCCTTCATGAAAAGGGGAGAGTCCAGGACATG
GTGTCCAGCTCCCCCTTCTCCTGGGGCAGCAGCCCTCAATTTCTCCTTGTGCCTCCCCTCCCCCAGGTGCCAAAT
AGCCATAACCTCCTCCTGGAACCGTTGTGTGGCCTCTTTGGGGTCCAGGTGTCCTGGCCAAGCCTGGCAATGCAA
GGGAGGAGAAGAGGTCAGATTAGAGGGCCTGATTTTAGGCAAGGGGAACATTTCTTACTGGAGAGCCAAGTCCCG
TCCTGCCCTATGCAGGGCCACACCTGGAAGCCTTGTACTAACATCACAGAGATTCAGCCTCACCCCACCCACACC
CACAGTTTTCCAGTGTTTTGACTGGAGGGCAAAATTTTACTACTTTTCTTCTTTTTGGAGACCAGGGCTGCGCTG
CTAGCAGCCTGCTTTCTAAGTGAAATCGACTCTGTTTCCCCACTTTAACCCCAAATCGGGGCTTGGACCAAGGGA
GGTGAGACCCCTACCTCAGGTCCCCTCCCCTTTCAAAAACCATCTCATTTTTGCCCCTTCCTCATGCCCCTGCCT
CAACCTGGGGTTTTTGTTCTTTT
>Oa112.1 /pf7=1 /pf10=0 /pool=0 /refseq=XP_592580 /eval=5e-50 /description="PREDICTED: similar to protein phosphatase 1, regulatory subunit 15A, partial [Bos taurus]"
TCATCTGTAGGCTCCCACCTCAGGGCCTGGGAATGTTGTTTGGGAGAGGAGCCTGAGGAGGAGGAGAAGGACAAA
CAGGCTGGGAAAGGGGATGCTGACCCAGGGCCACACTCCACAAGTCTAGCCCAGAGGCCCTCCCTCAGGACCTGG
CAGCATCCGTCCAGTGCGATCACAGAGGAGGAGGAGAAGGAGGACTGTGATTCACAGGAAATGGGGGCTTCCTCT
TCCGTCCCACCCACAAGTGCCTTCCTGAGCGCCTGGGTGTATCGACCAGAAGAAGACACAGAGGAGGCGGAGGAC
TGTGATTCAGAACCAACTGAAGATGAGGGAGAAGCCGAGGTCTCCTCTGCCATCCCACCCACAAGTGCCTTCCTG
AGCGCCTGGGTGTATCAACCAGGAGAAGACACGGAGGAGGACGGTGAAGAGGAGGAGGACTGTGATTCAGAATCA
ACTGAAGATGAGGGAGAAACCGAGGTCTCCTCTGCCATCTCTCTGAGAAGTTC
>Oa112.2 /pf7=1 /pf10=0 /pool=0 /refseq=XP_592580 /eval=2e-42 /description="PREDICTED: similar to protein phosphatase 1, regulatory subunit 15A, partial [Bos taurus]"
CCCTCAGGACTGTGATTCAGAAGCAACTGAAGATGAGGGAGAAGCCGAGGTCTCCTCTGCCATCCCACCCACAAG
TGCCTTCCTGAGCGCCTGGGTGTATCAACCAGGAGAAGACACGGAGGAGGAGGAGGACTGTAATTCAGAAGCAAC
TGAAGATGAGGGAGAAGCCGAGGTCTCCTCTGCCATCTCTCTGAAAAGTTCCTTCCTGAGTGCCTGGGTGTATCA
ACCAGGAGAAGACACGGAGGAGGAGGGTGAAGAGGAGGAGGACTGTGATTCAGAGGAAATGGGGGCTTCCTCTTC
CGTCCCACCCACAAGTGCCTTCCTGAGCGCCTGGGTGTATCGACCAGAAGAAGACACAGAGGAGGCGGAGGACTG
TGATTCAGAAGCAACTGAAGATGAGGGAGAAGCCGAGGTCTCCTCTGCCATCTCTCTGAAAAGTTCCTTCCTGAG
TGCCTGGGTGTATCGACCAGGAGGAGACACAGAGGAAGAGGAGGAATGTGATTCAAAAGCAACTGAAGATGAGGG
AGAAGCCGGGGTCTCCTCTGCCATCCCACCCACAAGTGCCTTCCTGAGCACCTGAGTGTATCGACCAAGAGAAGA
CACGGAGGAGGAAGATGAGT
>Oa113.1 /pf7=0 /pf10=0 /pool=0 /refseq=NP_777087 /eval=0 /description="apoptosis (APO-1) antigen 1 ( FAS ), member 6 [Bos taurus]"
TTCACAGCCATGTCCGGGATCTGGGTTCACTTGTCACTGATATTTATCTCTGTTTCTAGACCATTGTCTAAAGGT
GAAAATGCCCACGTGGCTGGTATCAACTCTGAGGGGCTGAGATTGAATAAGAATATTACTGGAGCAAGTTCCTGC
CAAGAAGGCCTATATCGTGAGCACCTGTTTTGCTGTCAGCCTTGTCCTCCTGGCAAACGTAAAAACGGTGATTGC
AAACGCGACGGAGATATGCCAGAATGTGTGCTCTGCTCGGAGGGGAACGAGTACACAGACAAGAGCCATCATTCT
GACAAATGCATAAGATGTAGTGTCTGTGATGAAGAACATGGGCTAGAAGTGGAACACAACTGTACTCGGACCCAG
AATACCAAGTGCAGATGCAAATCGAATTTTTTTTGTAACAGTTCTCCATGCGAACACTGTAACCCTTGCACCACG
TGTGAACATGGAATCATTGAGAAGTGCACACCAACTAGCAACACCAAATGCAAAGGATCCAGATCTCACACAAAC
AGTTTATGGGCCCTCCTGATCCTCCTCCTCCTCATCCTAATATTTCTAATAATATACAAAGTGGTGAGACGTCGA
CGCAGGAATAAAAAGAATGGTAATTGCGTCTCTGCAGCCTCAAGTGATGAAGGGAGGCAACTGAATTTAACAGAT
GTTGACTTGGGTAAATATATCCCTAGTATTGCTGAACTAATGAAAATAACTGAAGTTAAAGAATTTGTTCGGAAG
AATGGTATGGAGGAAGCCAAAATAGATGATATCATGCATGACAATCTCCATGAAACAGCTGAACAGAAGGTCCAA
CTGCTCCGCAAGTGGTACCAAAGTCACGGGAAGAAAAATGCATATTGTACATTGACTAAAAATCTCCCAAAAGCT
CTTGCAGAGAAGATTTGTGACATAGTCCTGAAGGACATTACTAATGAACGTGAAAATGCAAACTTGCAAAATGAA
AGTGAAAACCTGGTTTAAAGTGAAAAATAATTAACTCAGTTCTGAGAATATACTAAATATTCTAAATATGTTCAA
ATAAGTTCTGAGTAGCTGCAGATATTGCTTGGCTTGGCTTTTTACTGGATGTGTTTTCTTTTTTTCATTTATTAG
ATTTGTAGAGCTAATATATTTGCTCAAAGCTATTTGTAGGGCTAATAACTGAGCATTTCGTGATTCTGCCCTTCA
AGGGTTTTTAAAGTCTAGTTGGGGAGATGAATGCTGG
>Oa114.1 /pf7=0 /pf10=0 /pool=1 /refseq=XP_486188 /eval=7e-22 /description="PREDICTED: similar to Nucleophosmin (NPM) (Nucleolar phosphoprotein B23) (Numatrin) (Nucleolar protein NO38) [Mus musculus]"
GCGGCCGCGTCGACCTGTAGAAGACATTAAAGCAAAAATGCAAGCAAGTATAGAAAAAGGTGGTTCCCTTCCCAA
AGTGGAAGCCAAGTTTATCAATTATGTGAAGAATTGTTTCCGGATGACTGACCAGGAGGCTATTCAAGATCTCTG
GCAGTGGAGGAAGTCTCTTTAAGAAAATAGTTTAAACAGTTTGTTAAAAATTTTCCGTCTTATTTCATTTCTGTA
ACAGTTGATATCTGGCTGTCCTTTTTATAATGCAGAGTGAGAACTTTCCCTACCGTGTCTGATAAATGTTGTCCA
CGTTCCATTGCCAAGAATGTGTTGTCCAAAATGCCTGTTTAGTTTTTAAAGATGGAACTCCACCCTTTGCTTGGT
TTTAAGTATGTATGGAATGTTATGATAGGAATAGTAGTAGTGGTGGTCAGACAGATGGGAATGGTGGGGAGACGA
ATATACATGTGAAATAAACTCAGTATTTTAATAAAGTAGCCCTGTTTCTCTTTCTATTATCCTCTTTATACTTTG
TCAAAGAAATACATTTACATAATCAAATGTTCCTCAGACCTTCCTACCACCCAGCCTAGCCTTTCACTCCCAA
>Oa115.1 /pf7=2 /pf10=0 /pool=1 /refseq=NP_006580 /eval=2e-24 /description="hypothetical protein LOC10712 isoform a [Homo sapiens]"
GGCCAGGCCGGGGCCTGGTCACCCGTTTCCTCCAGATGTCCAGGAAGGCCCCAGATTCCAATGGGAATGGAGCCC
ATGGGCATAAACAGGTGCCCCGGAGCCCCTGGGGCCGGCCAGGCCGAGAGAGCCTCCACCTTCGCAGCTGCGGCG
ACCTAAGCTCCGGCTCCTCCCTGAGGCGTCTCCTGTCCGGCCGCAGGCTGGAGCGTGCTACCCGTCCCCACAGCC
TCAGCCTCAATGGGGGCAGCCGGGAGACTGGGCTCTGACCCAGGCATCCCCCAACACTGAACAGATCCAGATGAA
TGCAGGGG*CCACAGCAGCCCCCAGCACCCTCTTGCACTGGCTGACACACACAGAAACCTGCTGAACAGTCCCAG
AAGTATTCGTTTCCCTCCTACCTCTAGGGGCTCCTGCTGCTTGCCTCCGCCGTCTGGCCTGGGAGAGCTCCTGTC
CTGTGCTGCACGGGTGTTCAGGCTCTGGGGGGACATGCCTGTGCTTCCGGTGCTGGAGGAGGAAAATAAAGTCCA
GTTCCCCTGGCGTGACAGTAACTCTGATTCACCAGGGGTTGTGGCCAGGGCACAGGCATGTCCCAAATGTTTAAA
CATAGGGGGATGTATGCCTGTGCGATGGGGTGGTGGGGTATGAAGGGTCAGAAAAATCAGGCTGGCCTCTCAGCT
CTACCACCTCTAACTGCATGACCTTGGGCAAGTTATTTAACCTCAACTGCCTGATCCATAGAACATTGTGAGGAC
GAAAGTTTGTAAAGCTCTTAACACACTAAGTAAGCCTTCAATAAATTTCAGTTTTTCCCTTC
>Oa116.1 /pf7=0 /pf10=1 /pool=1 /refseq=XP_600093 /eval=5e-32 /description="PREDICTED: similar to KIAA1442 protein [Bos taurus]"
TCCCACTGCCTTCCCTGCTGCGCCTGCCCCTCCCCGCCC**CGCCCCGGAGTCATGCCCTCTAGCCCCCCGCTGG
CCTCTGCCTCCTCCATGTCCCTCCCGGCGGCTGCCCCTACCACCAGCGTCTTCTCCTTCTCGCCTGTCCACATGA
TCTCCGCTGTCAAACAGAGGAGCGCTTTTGCCCCCGTGCTGCGCCCGCCCAGCTCCCCACCCCAGGCCTGCCCCA
GAACCCACGGAGAGGGGCTTCCAGACCAGCCTTTTGAAGATTCTGACAAGTTTCACTCTCCAGCTCGGGGACTTC
AAGGCCTGGCGTACTCCTAATTACGGTCTACAGGTGTTGCCCCCACTGAGCTTGGACTAGTGGTCCCTCCAGGAT
TCACACCCATGCTGTGGATGATAGCACAGACAGATGCAGGGCCAGGGCTGCAGGCAGACCTCAACCCACAACCCT
GAATGGGGAGAGCCCTTCCTCCCTGTGCTCAAGGGCACTTCAGTCCTACAGGCTTCTCTCACCTCCCTTTTCTTG
GGGCTTGTTGGAAGCCCCAGCACTGTGCTGATGCTCTTGTTCAGAGAGCATCCTAGGGAGGTGCTGGGATGCCTG
ACCTTACTTGCTGGGTCAGTTCCTCTGAAAGAGATGGACCTTGTACAGAC
>Oa117.1 /pf7=1 /pf10=0 /pool=0 /refseq=XP_590576 /eval=2e-22 /description="PREDICTED: similar to zinc finger protein 420, partial [Bos taurus]"
TGGGTCCTTCCTCCGCAGGGAAAAGAAATAGCATCTCTGTCCTTCTCGACTCCCCGGGTCCCGGTGAGCTCTCGG
TGGCTTTACTCCGGCCGTGGTTGTCGATCATTGAAGTTTGGCTTTCTCGGGAATTTTTCTGTCTTTATGAAGAGA
AGTCAGAAGGGGAAAGGACTCTGACTGGATGTCTGACAAATTATTTTCAAATTGGGAGATTTGTCTCAATACCAG
AAGGTCAGCACCTCAGTGGAATATTTTGAATGGGAAAAAATCCAACGTGGTAGACATGGACTCAGTGACCTTCGC
TGATGTGGCTGTGTACTTCACCCAGGAAGGGTGGACTTTACTGAACCCCATAGAAATGTGATGCTGGAAAACTAC
AAGAACCTGACCACAACAGACACGAAGCCGCAATGGACAGGAACTGTATGACTGTGAGCGAAGCAAGAAAGACAT
CAGTGACCACTTTTACCTTAGGACACACAGGAGCACTGAAAATGGAACGAATTTTTATGAAGATAATCAGTATGG
AAAGAGCTTCCATACTCTACACAACAAACCCTTTACTGGGGAAAAATCCCCCATGTTTAATCAGTGTGGA
>Oa117.2 /pf7=1 /pf10=0 /pool=0 /refseq=XP_345908 /eval=5e-08 /description="PREDICTED: similar to Zfp426 protein [Rattus norvegicus]"
GCGGAAGGTCTGTTATTTGTGTGCCCCGGCTCCGGTGTGAGGTGAAATTTTCGTTTCTCTCGTCTCGTCTCTGTG
TGGTCAAGCAGGAGGGGAACAGACCCAAGAGGAGGCTTGAAGTCCAAGGACAGTGGCCTCGAGGGCTGACCTGGC
CGCCCTGGCTTCCCGCCGGTGCTGCGGGGCGGCGGCCCCTCCTCCGAGAGCTCGGACCCACTCGGCCCGCAGGAG
GCCCGGCGGCAGTCCCGGGAGGAGGCGGGCCGGGCCGGCCTACTCTCCATCCGCGTTGCTCCCGATTTCACAAGC
CTCCAGAGCAGCCTTTGGGTCCTTCCTCCACAAGGAAAAGAAAGAGCATCTCCGTCCTTCTCGACTCCCCGGGTC
CCTATGAGCTCTCGGTGGCTTTACTCCGGCCGTGGTTGTCGATCATTGAAGTTTGGCTTTCTCGGGAATTTTTCT
GTCTTTATGAAGAGAAGTCAGAAGGGGAAAGGACTCTGACTGGATGTCTGACATATTTTCAAGACTCAGTGATCT
TCGCTGATGTGGCTGTGTACTTCACCCAGGAAGGGTGGACTTTACTGAACCCCATAGAAATGTGATGCTGGAAAA
CTACAAGAACCTGACCACAAC
>Oa118.1 /pf7=2 /pf10=2 /pool=0 /refseq=NP_849238 /eval=5e-57 /description="mitogen-activated protein kinase-activated protein kinase 3 [Mus musculus]"
GGCGGCGCGACTCTCGGCTCTGCGCGCTCAGGGCCGCGGCCTCTGGCGACCCCTGTCCCTGCCCCTTACCGGCAA
CCACAGCCCCGTGAGCTGCCGTCAGGTCCGCCCTCGTCAGGTGGCCCCGGACGCGCCAGGCTGGGGCCGCCTCTG
AGCGCCCCGCGGGGCCATGGACGTGGAGACAGCAGAGGAGCAGGGGGGCCCTGCGCCCCCGTCAGGTGCACCCTG
CGGACCTTGTTGCGCCGGCGCTCCCGCCCTCGGGGGGCGGCGGGAGCCCAAGAAGTACGCAGTGACCGATGACTA
CCAGTTGTCCAAGCAGGTGCTGGGCTTGGGTGTGAACGGCAAGGTGCTGGAGTGCTTCCACCGGCGCACTGGGCA
GAAGTGTGCCCTGAAGCTCCTGTACGACAGCCCCAAGGCCCGGCAGGAGGTGGACCACCACTGGCAGGCCTCAGG
TGGCCCCCACATCGTGCGCATCCTGGATGTTTATGAGAATATGCATCACAGCAAACGCTGTCTCCTCATCGTCAT
GGAATGCATGGAAGGTGGTGAATTGTTCAACAAGATTCACGAGCGTGGCGACCACGCTTTCACTGA
>Oa119.1 /pf7=0 /pf10=2 /pool=0 /refseq=NP_079101 /eval=3e-88 /description="hypothetical protein LOC79883 [Homo sapiens]"
AGCACAACCAGCTGACAGACAGTGGCCTGGATGCTACCACGTTCAGCAAGCTGCACCGCCTGGAGTACCTGGACC
TGTCCCACAACCAGCTGGCTGCGGTGCCCGCTGGCCTGCCCCGCACCCTGGCCGTGCTGCATCTGGGCCGCAATC
GCATCCGCTGGGTGGAGGCAGCCCGGCTGGGTGGCCTGCGGGGCCTGCGCTACCTGCTACTGCAGCACAACCAAC
TGGGGGCCACGGGGCTGCCAGCCGGGGCGCTGCGGCCGCTGCGGGGCCTGCACACGCTGCACCTCTACGGCAACA
GGCTGGACCGAGTGCCCCAGGCGCTGCCCCGCCGCCTGCGGGCCCTGGTGCTGCCCCACAACCGTGTGGCCGCCC
TGGGCGCCCGTGACCTGGCCTCCACGCCCCGACTGGCCGAGCTCAACCTGGCCTACAACTGCCTGGCCAGCGCCC
GCGTGCACCTCCGGGCTTTCCGCCGGCTGCGGGCCCTGCGCAGCCTCGACCTGGCTGGCAACCAGCTGACCCAGC
TGCCCTCCGGCCTGCCCGCTGGCCTGCGCACACTTCGGCTGGAGCGCAACCAGCTGCGGGTCCTCGAGCCGGAGC
CGCTGGCTGGCCTGCACCAGCTTCAGGAGCTCAGTTTGGCACATAACCGACTGCGTGTGGGTGGCATTGGGCCTG
GCACCTGGCATGAGCTGCAAGCCCTGCAGGTCAGGGGCAGGCTGGTTGGCCATACTATCCACAGGGCAGCTCCTT
TACCCCTCTGCCTGCTTGGCCAGCTCCTCCCCTGGAAAGCCTTGAGATGCTAGAAAGAGAGCCCCCACTGTATGT
AGGCCAGCCCTGGGATGCCACGCCCTCCTCCAGGAGATCTTCCTGGCCCAGGGGATG
>Oa119.2 /pf7=0 /pf10=1 /pool=0 /refseq=XP_620686 /eval=3e-51 /description="PREDICTED: similar to RIKEN cDNA 5832418A03 gene [Mus musculus]"
GGTGCTGCCCCACAACCGTGTGGCCGCCCTGGGCGCCCGTGACCTGGCCTCCACGCCCCGACTGGCCGAGCTCAA
CCTGGCCTACAACTGCCTGGCCAGCGCCCGCGTGCACCTCCGGGCTTTCCGCCGGCTGCGGGCCCTGCGCAGCCT
CGACCTGGCTGGCAACCAGCTGACCCAGCTGCCCTCCGGCCTGCCCGCTGGCCTGCGCACACTTCGGCTGGAGCG
CAACCAGCTGCGGGTCCTCGAGCCGGAGCCGCTGGCTGGCCTGCACCAGCTTCAGGAGCTCAGTTTGGCACATAA
CCGACTGCGTGTGGGTGGCATTGGGCCTGGCACCTGGCATGAGCTGCAAGCCCTGCAGGTGCTGGACCTCAACCA
CAATGAGCTGTCCTTCGTGCCCCCTGACCTACCCGAGGCCCTGGAAGAGCTGCAACTGCAGGGC
>Oa120.1 /pf7=1 /pf10=0 /pool=1 /refseq=NP_038900 /eval=0 /description="phosphomannomutase 1 [Mus musculus]"
GGGAAGCCTGGCGTGCTGCATTTCTTGGGGTCCGCAAAGAGTCGGACACGACAGAACGACTAAACTAACTGAACT
GACGGAACCTGCGAGGTTTTGCCCCTCCCGATGCCACGGCCCTTCTCCGTTTGGTGCCATCAGAATTCTCGTCCC
ACGTCAGCGCAGGCCCGGTGTCGGCCGCATCCGGGCCACGCCCCTTCCCAATTTGGCGCTCTCGGATCTGCCTGC
TGGCCCCGCCCCCTTAGGCGCCGCCCCGTCCGCCCTCTATCCCAAGCGGCTCCGGCGGCCCCAGCAGTAGTCTCA
GCTGGGCGCCGGGAGCTGCAACCATGGCCGTCACCGCTGAGGGCGCCCGCAGGAAGGAGCGCGTCCTCTGCCTGT
TTGACGTGGACGGGACCCTCACGCCGGCTCGCCAGAAAATCGACCCAGAGGTGGCTGCCTTCCTGCAGAAGTTGC
GAAGTAGGGTGCAGATCGGTGTGGTGGGCGGCTCTGACTACTCGAAAATTGCCGAGCAGCTGGGAGAGGGGGATG
AAGTTATCGAGAAGTTTGATTATGTGTTTGCTGAGAACGGGACGGTGCAGTATAAGCATGGACGGCTGCTCTCCA
AGCAGACCATCCAGAACCACCTGGGGGAAGAGCTTCTGCAGGACCTGATCAACTTCTGCCTCCGCTACATGGCCC
TGCTCAGACTGCCCAAGAAGCGTGGGACCTTCATCGAGTTCCGGAACGGCATGCTGAACATCTCGCCCATCGGCC
GGAGCTGCACCCTGGAGGAGCGAATCGAGTTCTCCGAACTAGACAAGAAGGAGAGGATCCGGGAGAAATTCGTGG
AACCCCTGAAAACCGAGTTTGCTGGCAAAGGACTGAGATTCTCCCGTGGAGGCATGATCAGCTTTGACGTCTTCC
CCGAGGGCTGGGACAAGCGCTACTGCCTCGACAGCCTGGACCAGGACTGCTTCGACACCATCCATTTCTTTGGGA
ACGAGACCAGCCCTGGCGGGAACGACTTTGAGATCTACACCGACCCCCGGACCGTCGGCCACAGCGTGGTGTCAC
CGCAGGACACGGTGCAGCGATGCCGCGAGCTCTTCTTCCCAGAGAC
>Oa121.1 /pf7=0 /pf10=0 /pool=2 /refseq=NP_999364 /eval=4e-52 /description="receptor activity-modifying protein 1 [Sus scrofa]"
CGGCTGGACTCGGCTCGGCTGCGACCATGGCCCTGGGCCTGCGCGGCCTCCGGTGCCGCGGCCTCTGGCTGCTCC
TGGTGACCCACCTCTGCCTGGCCACTGCCTGCCAGCACACTGACCACGGCACCCTCCTCCGGGAGTTCTGCCTCC
CCCAGTTCCAGGCGCACATGGAGGCCGTCGGAAGGACGCTGTGGTGTGACTGGGGAAAGACCATCGGGAGCTACA
AGGAACTCTCCAACTGCACCAGGCACGTGGTGCAAACACTGGACTGCTTCTGGCCAAACGCGGAGGTGGACAAGT
TCTTCCTCGCCGTCCACCAGCGCTTCTTCAGAAACTGCCCCGTCTCGGGCAGGGCCTTGCAGGACCCACCCAGCA
GCGTCCTCTGCCCCTTCATCGTGGTCCCCATCCTGGTGACCCTGCTCGTGACGGTGCTGGTGGTCTGGAGGAGCA
AGCGCCCGGAGGGCATCGTGTAGGCCGCGGGGGGAGGGTTGCCTGCTCACAGAAGCTGCAGAGTGGGTGGGAGGG
TGGGCATGGAGGCCCAGCCTGACCAAGGCTTCTGGAGCCCCAACGGCAGAGCGGACCCCCCAAGCCTCTCTTCTA
C
>Oa122.1 /pf7=0 /pf10=7 /pool=1 /refseq=NP_001028781 /eval=0 /description="PREDICTED: similar to chaperonin containing TCP1, subunit 8 (theta) [Bos taurus]"
GGAAGCTGTGCGCGCCTCTCGTTTCTTCCAGGATCTCCTGAGAGGGCGCGTGAACGGCACCCTGCAGACTGGTCA
TGGCCCTCCACGTCCCCAAGGCCCCGGGCTTTGCCCAGATGCTCAAGGAGGGAGCGAAGCATTTTTCAGGATTAG
AAGAGGCTGTGTACAGGAACATACAGGCTTGCAAAGAGCTGGCCCAAACAACTCGTACAGCATATGGACCAAATG
GAATGAACAAAATGGTTATCAACCATCTGGAGAAGTTGTTTGTGACGAATGATGCAGCGACTATTTTAAGAGAGC
TAGAAGTACAGCATCCTGCTGCAAAAATGATTGTAATGGCCTCTCACATGCAAGAGCAAGAGGTTGGAGATGGCA
CAAACTTTGTTCTGGTTTTTGCTGGAGCTCTTCTGGAATTAGCTGAAGAGCTTCTCAGACTTGGCCTGTCAGTTT
CAGAGGTCATAGAAGGTTATGAAATAGCCTGCAAAAAAGCTCATGAGATTCTTCCTGACTTGGTATGTTGTTCTG
CAAAAAATCTACGGGATGTTGATGAAGTGTCGTCTCTACTTCATACCTCTGTAATGAGTAAACAATATGGTAATG
AAGTGTTTCTGGCCAAGCTTATAGCTCAGGCATGTGTATCCATTTTTCCTGACTCTGGCCATTTCAATGTTGATA
ACATCAGAGTTTGTAAGATTCTGGGCTCTGGTGTGCATTCCTCTTCAGTACTGCATGGTATGGTTTTTAAGAAGG
AAACTGAAGGCGATGTGACATCTGTCAAGGATGCAAAAATAGCAGTGTACTCTTGTCCATTTGATGGCATGATAA
CAGAAACTAAGGGAACGGTGTTGATAAAGAGTGCTGAAGAATTGATGAATTTTAGTAAGGGAGAAGAAAATCTCA
TGGATGCGCAAGTCAAAGCTATTGCTGATACTGGTGCAAATGTTGTAGTAACAGGTGGCAGAGTGGCAGACATGG
CTCTTCACTATGCAAACAAATACAATATCATGTTGGTGAGGTAAGAGAGGACTGCATTCTGTCACTCCAGATTGT
AAATGACTTTGGGCGGTGAAACAATGAACAAATAAATTCAGCACACCATAAAGACTGTTGATCGTGTTAAAAGTG
GGGAGTATGAGGTATTAGGGAGAAGGCAATGGCACCCCACTCCAGTCCTCTTGCCTGGAAAATCCTATGGACCGA
GGAGCCTGGTGGGCTGCAGTCCATGGGGTCGCTAA
>Oa123.1 /pf7=0 /pf10=3 /pool=0
GGGGATGGAGAGGACGGTGGCGGCCCGCTACGGCCTCTGGATGGGAGGCCGAGCGCCCGCCTGCCCCAGGGCCCG
CCCGCGACCGAGCCCCGCGCCCGGCGTCTCCGCCCGGGGTGCTCTCCGCAGTTTCCTGGCTTGGAAGCCTCGGGA
ACATGGCGAGGCAGCGGTGGCTTAACGGTGTCTCACTGGTAGCTCCCTGGGAGAGAAGGTGCAGAGATTTCTGAA
GGGGGCGCAGGGGTCCTCCTGGATGGGCTTCCTCGGTGACTTGGTGGTAAAGAATCCGCCTGCCAGTGCAGGAGA
CCCACGAAACTTGGGTTCAGTGCCTTGGCCAGAAAGATTCCCCGGAGAAGGGAATGGGAGGACGGCGACTGTTAG
CCTGTGAACGAAGGCGAGAGTGAGCAGCCTCATGCTCCTGACCAACCTTCTCCACTGGAGCGGGGCAGGGGTG
>Oa123.2 /pf7=1 /pf10=0 /pool=0
GGATGGAGAGGACGGTGGCGGCCCGCTACGGCCTCTGGATGGGAGGCCGAGCGCCCGCCTGCCCCAGGGCCCGCC
TGCGACCGAGCCCCGCGCCCGGCGTCTCCGCCCGGGGTGCTCTCCGCAGTTTCCTGGCTTGGAAGCCTCGGGAAC
ATGGCGAGGCAGCGGTGGCTTAACGGGTGAGTTGGGACATTAAGGGCACGTGCCGCGACACCCCCACCCCGCCCA
GCCAACCTTCCGGCTCGTTGCGGTGGGAGCCGAAGCGCAGGAGCTTTTAGCGTCTGGTTTTGTTTTTAAACGTAC
TGATCGCCTCTCTAT
>Oa124.1 /pf7=1 /pf10=0 /pool=1
TCGTAACACTGTGCTCTTCCTGGTCTAGGCAGAAGTTGGCTTTGTACTTCTGGAGAATTATGTCCATACTCACTC
TTCAACCCTCTTCCCCTTCTGCCCTGCAGATCGCTTGGTGCACTGTGGAAAGTGAGGTTGAACGGGGGAATTTTT
AAATGGGACTTGAGTGATTTTTAAAGTGCTTGGTGTTCATGAGTGCAGGTGGCTACCAGACAGACTGGCACTTGC
TTAAAAATTCGGGCCCTAAATTTGAAAACCGACAGGCAAGCAGTAAGTTATACCTTTGAATCTATTTAGAAAGCC
ATCGCTTTAAGAATTGGAGAGTTTCTTTCCCCTTTAGCAACCCAAACTATAATTCTGGTCATTATGTTGTAATAT
TTCCCAGTTACCTGTAGCTGATTAGACCTGTTAATTGGCTTTGCATCCCATTTAGTCCATCAGTGTTTTGAAGTC
GTGCGGAATGCCCAGAGTCAGCACAATGAAAGGAGCAGGTGCACAAAAGTGTTCCTCTGGCCTTCTTGGGAAAGC
TCTGACTTCTGTTGACCTAGCCCACATCACGCTGGCTTTGTCTTGCCCAAGAATTGCATCTCTCCTGGCTTGGTT
TTTCCTCCACGTTTAACAAG
>Oa125.1 /pf7=0 /pf10=3 /pool=1 /refseq=NP_671706 /eval=0 /description="RuvB-like protein 1 [Mus musculus]"
CTCGTGGTGACGGGGTGCGCGCTGCCTGGGCTGTGCGGGCTCGGGGGCTGCGGTTGTCAGGATGAAGATCGAGGA
GGTGAAGAGCACCACGAAGACTCAGCGCATCGCCTCCCACAGCCATGTGAAGGGGCTGGGGCTGGACGAGAGCGG
CCTGGCCAAGCAGGCGGCCTCGGGCCTCGTGGGCCAGGAGAACGCGCGTGAGGCATGTGGTGTGATAGTAGAATT
AATCAAAAGCAAGAAAATGGCTGGAAGAGCTGTCCTGTTGGCAGGACCTCCTGGAACTGGCAAGACAGCTCTCGC
TCTGGCTATTGCTCAGGAGCTGGGGAGTAAGGTCCCTTTCTGCCCGATGGTGGGGAGCGAAGTGTACTCCACGGA
GATCAAGAAGACGGAAGTGCTGATGGAGAACTTCCGCAGGGCCATTGGGCTTCGGATAAAGGAGACCAAGGAGGT
GTACGAAGGGGAGGTCACGGAGCTCACCCCGTGTGAGACGGAGAACCCCATGGGGGGCTACGGCAAGACCATCAG
CCACGTGATCATAGGGCTCAAGACGGCCAAGGGCACCAAGCAGCTGAAGCTGGACCCCAGCATTTTTGAAAGTTT
GCAGAAAGAGCGAGTAGAAGCTGGAGATGTGATTTACATCGAAGCCAACAGTGGGGCCGTGAAGAGGCAGGGCAG
GTGTGATACCTACGCCACAGAATTCGACCTTGAAGCTGAAGAGTACGTCCCCCTGCCCAAGGGCGACGTGCACAA
GAAGAAAGAGATCATCCAGGACGTCACTCTGCACGACCTGGACGTGGCCAACGCACGGCCCCAGGGGGGACAAGA
TATCCTGTCCATGATGGGCCAGCTCATGAAGCCCAAGAAGACGGAGATCACAGATAAACTCCGGGGGGAGATCAA
CAAGGTGGTGAACAAGTACATCGACCAGGGCGTGGCGGAGCTGGTCCCAGGCGTGCTGTTCGTGGACGAGGTCCA
CATGCTGGACATCGAGTGCTTCACCTACCTGCACCGCGCGCTCGAGTCCTCCATTGCCCCCATCGTCATCTTCGC
GTCCA
>Oa125.2 /pf7=1 /pf10=0 /pool=0 /refseq=NP_003698 /eval=1e-99 /description="PREDICTED: similar to RuvB-like protein 1 isoform 2 [Canis familiaris]"
GCGCTGCCTGGGCTGTGCGGGCTCGGGGGCTGCGGTTGTCAGGATGAAGATCGAGGAGGTGAAGAGCACCACGAA
GACTCAGCGCATCGCCTCCCACAGCCATGTGAAGGGGCTGGGGCTGGACGAGAGCGGCCTGGCCAAGCAGGCGGC
CTCGGGCCTCGTGGGCCAGGAGAACGCGCGTGAGACAGCTCTCGCTCTGGCTATTGCTCAGGAGCTGGGGAGTAA
GGTCCCTTTCTGCCCGATGGTGGGGAGCGAAGTGTACTCCACGGAGATCAAGAAGACGGAAGTGCTGATGGAGAA
CTTCCGCAGGGCCATTGGGCTTCGGATAAAGGAGACCAAGGAGGTGTACGAAGGGGAGGTCACGGAGCTCACCCC
GTGTGAGACGGAGAACCCCATGGGGGGCTACGGCAAGACCATCAGCCACGTGATCATAGGGCTCAAGACGGCCAA
GGGCACCAAGCAGCTGAAGCTGGACCCCAGCATTTTTGAAAGTTTGCAGAAAGAGCGAGTAGAAGCTGGAGATGT
GATTTACATCGAAGCCAACAGTGGGGCCGTGAAGAGGCAGGGCAGGTGTGATACCTACGCCACAGAATTCGACCT
TGAAGCTGAAGAGTACGTCCCCCT
>Oa126.1 /pf7=0 /pf10=1 /pool=1
GTTCTACTGTGGAACTCGAAAGGCTGAAAGATGGGCTTCAAACTCAGGATTGTGTTTTGATAGCCAGATAATAGA
CCACCCATGGGAAAGCTAAACTGCCTAGTCTTTACCTCTCCTGATAAGCCCTACTTATATGCAGCCTATACTTTC
ATTGAGATGAGAAGCAGCAAGTGAAATGACAGATGTAAAGCTAGCTCTGGGGCCACAAGAATTCTACATCCTCAA
TTTGGATTCCATTTCCTTCCGCCACTTGCTTTTAGGCAATTGAGTGTGGGTAGTGACAAGATATCAAACCCGTTC
GTGTTTCCTTTTTGGGAAATGAGGCACTTTAAAACAACGACAACAACAACTTATCCACCTGAGTCCTGAAACAAT
TTGTCTCTCCAGTTTTCTGGCCTATACTCCAGTTAGCTCTGATCCAGGTTTACAGGACCACAGCCTCGATTTCAG
CCATGTCCTGCTGTGGGCAAGATAAAAGCAGCTGAGCTGTCATTGCCTAGGGGCAGGCTGGTAGCACCCCCAAGG
TGTCTTGGCTGAAGGAGATTTCCGAGCACTTGACTTTGGTCATTAGGAAGCCTTTGAGACCTTTTTAAATTTTTG
GTGAGGGCCTGGGGGAAGAAACATAGAATGCCACTTTATAACTTCAATAATAGCCTGTAATTTATATTTATTGTG
TGAATTTTTAGTCCTATATTTTAATAATTTGTAAATCAATCTC
>Oa127.1 /pf7=1 /pf10=1 /pool=0 /refseq=NP_003603 /eval=0 /description="semaphorin 7A [Homo sapiens]"
CTTCCACGTGCTTTACCTAACCACAGACAAGGGCACCATCCACAAGGTGGTGGAGCCGGGGGAGCGGGAGCACAG
CCTTGTCTTCAACATCTTGGAGATCCAGCCCTTCCGCCATGCGGCCGCTATCCAGGCCATATCACTGGATGCTGA
CCGGCGGAAACTGTATGTGAACTCCCAGTGGGAGGTGAGCCAGGTACCCCTGGACCTGTGTGAAGTCTACACCGG
GGGCTGTCACGGCTGCCTCATGGCCCGCGACCCCTACTGCGGCTGGTACCAGGACCGCTGTGTCTCCATCTACAG
CTCCCAAGAGCCAGTGCTGCAGTCCATCAGTCCAGTCGAGCCACACAAGGGGTGCCCCAACCCGAAGCCAGAGCA
GGCCCCGCTGCAGAAGGTCTCCCTGGCCCAGAACTCCCGCTACTACCTGAGCTGCCCCATGGAGTCCCGCCATGC
CACCTACTCCTGGCGCCACGAGAACAGTGTGGAGCAGAGCTGTGAGCCCAGCCACCAGAGCCCCAGCTGCATCCT
GTTCATCGAGAACCTCACGGACCTCCATTACGGCCACTACTACTGCGAGGCCCAGGAGGACTCCTACCTCCGCGA
AGCTCAGCACTGGGAGCTGCTGCGTGAGGACAGCGCCATGACCTCACAACTGCTGGGCCACGCCTGCACTGTGGC
CACCAGCCTCTGGCTGGGTGTCCTGCCCACGCTCATCCTTGGCCTGCTGGTCCATTAGAGCCTCACGGGGCCGGG
TGTGCTGCAGGCTTCTGCAGCCCCGAGGCACTAAAAAAGTCTCACACCCAGAACCGGCTGGGCCCAGGAGCTCCT
TGTCCACCACTTCTTCCCAGGGGGACTGCGTAAACCTGAC
>Oa128.1 /pf7=8 /pf10=4 /pool=4 /refseq=NP_776996 /eval=6e-74 /description="platelet/endothelial cell adhesion molecule [CD31 antigen] [Bos taurus]"
GCACAACTTTGTACAAGAAAGTTGTGCGGCCCCTGACCAGCGCCTCGGCCAGTGTGTCCGCAGCGCCTGGAGAGG
CTCCCAGTCGTGGTCTCTGCTTTTCACAGGGCGGGTCTCTCAACTGCGACTCCAGAGACGCGTCTTCTGCCCCCC
GGGGCATGGCCCCAACGCAGAACTGATCGCCAAAGTCTCCGCTCCTCTCAGGATGCAGCTGAGGTGGACGCAGCG
GGGCATGATGTGGCTCGGAGCACTGCTGACACTCCTGCTCTGTTCAAGCCTCAAAGGTCAAGAAAACTCCTTCAC
CATCAACAGCATCCACATGCAGATCCTGCCGCAAAACACGGTGCAAAACGGGGAGAACCTGACCCTGCAGTGCCT
CGTGGATGTCAGCACCACCTCGCCGGTCCAGCCCCTGCACCAGGTGCTGTTCTACAAGGATGATGTGCTGCTTCG
CAACGTCTCCTCCAGGACAAACAGAGAGAGTTATTTGATTCCCCACGTCCGGGTCTGTGACTCAGGGAGATACAA
ATGCACCGTGAAACTGAACAACAAGGAAAAAGCGACGCCAGAGTATGAGGTGTGGGTGAAAGGAGTGTCTGATCC
CAGGGTGACGCTGGACAAGAAGGAGGTGATAGAAGGTGGAGTCGTGGTAGTCAACTGTTCTGTCCCAGAGGAAAA
GGCTCCTGTACATTTCACAATAGAAAAATTTGAACTAAATATAAGGAGTGCCAAGAAAAAAAGAGAAAAAAACCT
CTCAGAACCAGAATTTTGTGACGCTGGAATTC
>Oa129.1 /pf7=1 /pf10=1 /pool=0 /refseq=XP_592636 /eval=0 /description="PREDICTED: similar to Microtubule-associated protein 1B (MAP 1B), partial [Bos taurus]"
AGGCTCCTGGCAGAGGTACCGAAAGCCCCTTTGAAGGAAAGGATGGAAAAGAAGCCTCTCCAGACCAGATAAGTC
CAGTTTCTGACATGACTTCCACTGGGCTTTTCCAAGACAAACAGGAAGGGAAAAGCACAGATTTTATACCAATAA
AGGAAGACTTTGGCCAAGAAAAGAAAACTGATGATGTTGAAGACATGAGTTCTCAAGCAGGACTGACCTTAGATG
AAAGGAAGTTAGGAGGAGATGTTTCTCCTACACAAATAGATGTCAGTCAGTTTGGATCTCTTAAAGAAGACACTA
AGATGTCCATTTCTGAAGGCACCGTCTCTGACAAGTCAGCTACCCCTGTCGATGAGGGGGTAGTCGAAGACACAT
ACTCTCATATGGAGGGTGTGGCCTCGGTCTCCACAGCTTCTGTGGCTACGAGCTCATTCCCAGAGCCAACGACAG
ACGACGTGTCTCCCTCACTGCACGCTGAGGTTGGATCCCCACACTCCACTGAAGTAGATGACTCTCTTTCAGTGT
CTGTTGTGCAAACGCCCACCACTTTCCAGGAAACAGAAATGTCTCCATCAAAAGAAGAATGCCCACGACCAATGT
CAATTTCTCCACCAGACTTCTCCCCTAAAACAGCCAAGTCTCAGACACCGGTTCAAGATCACAGGTCAGAACAAT
CCTCAATGTCTATTGAATTTGGCCAGGAGTCCCCTGAGCACTCCCTTGCTATGGACTTCAGTCGTCAGTCTCCCG
ATCACCCTACAGTGGGTGCAGGCATGCTTCATATCACTGAAAACGGGCCCACTGAGGTGGACTACAGTCCTTCTG
ACATGCAAGACTCTAGTTTATCCCATAAGAATCCCACCACAGAGGAGCCGTCCTACACCCAAGATAATGATCTCT
CTGAGCTCATC
>Oa130.1 /pf7=0 /pf10=0 /pool=1 /refseq=XP_593309 /eval=1e-79 /description="PREDICTED: similar to dual specificity phosphatase 6 isoform a [Bos taurus]"
TTCATTGACACCGAGAACGAGCGGCTGCAGCCTGGTGCAGAGGGAACCGCCGGCTTCACTTCGGTCTCGCCTGCC
CCAACCGCTATCCCGGCTTGGGAAGGGCGAGGTGGACTCCAACCCCGCTCCGAGAGCGGCGGCTTCCCGCGGCGC
GCTCGGCCTCTGCCTGCCCCGAGGGGCGTCTGATAGGCACTCCGCCCTCTCCGGCAGCTCGACCCCCATGATAGA
TACGCTCAAACCCGTGCCCTTCGCGTCGGAAATGGCGATCAGCAAGACGGTGGCGTGGCTCAACGAGCAGCTGGA
GCTGGGTAACGAGCGGCTGCTGTTGATGGACTGCCGGCCGCAGGAACTGTACGAGTCGTCCCATATCGAGTCCGC
CATCAACGTGGCCATCCCCGGGATCATGCTGCGGCGCCTGCAGAAGGGCAACCTGCCGGTGCGCGCGCTCTTCAC
GCGCGGCGAGGACCGGGACCGCTTCACCCGGCGCTGCGGCACCGATACCGTGGTGCTCTACGATGAGAGCAGCAG
CGACTGGAACGAGAATACTGGCGGGCG**TTCTACCTGGAAGGTGGTTTCAGTAAGTTCCAAGCCGAGTTCGCCC
TGCACTGCGAGACTAATCTAGACGGCTCGTGTAGCAGCAGCTC
>Oa131.1 /pf7=0 /pf10=0 /pool=0 /refseq=NP_777014 /eval=2e-44 /description="prostaglandin E receptor 4, subtype EP4 [Bos taurus]"
TTCGGGGTGGTGGGCAACCTGGTGGCCATCGTGGTGCTCTGTAAGTCGCGCAAAGAGCAGAAGGAGACGACTTTC
TACACACTGGTATGCGGGCTGGCGGTCACCGACCTGCTGGGCACATTGTTGGTGAGCCCGGTGACCATCGCCACC
TACTTGAAGGGCCAGTGGCCCGGAGACCACCCACTGTGCGAGTACAGCACCTTCATCCTGCTCTTCTTCGGCCTG
TCGGGGCTCAGCATCATCTGTGCGATGAGTATCGAGCGCTACCTGGCCATCAACCACGCCTACTTCTACAGCCAC
TACGTGGACAAG
>Oa132.1 /pf7=0 /pf10=2 /pool=0 /refseq=XP_857073 /eval=0 /description="PREDICTED: hypothetical protein XP_843681 isoform 1 [Canis familiaris]"
GGCGGACTGCCCTTCCTCAAGATGGCGTCGAAGATGGGTTCGCGACGGTGGATGTTGCAGCTGATCATGCAGTTG
GGTTCTGTGTTGCTCACACGCTGCCCCTTCTGGGGCTGCTTCAGCCAGCTCATGCTGTATGCTGAGAGGGCCGAG
GCGCGCCGGAAGCCCGACATCCCAGTACCCTACCTGTACTTCGACATGGGGGCAGCCGTGCTGTGCGCTAGCTTC
ATGTCCTTTGGAGTGAAGCGGCGCTGGTTCGCGCTGGGGGCCGCACTCCAGCTTGCCATTAGCACCTATGCCGCC
TACATCGGGGGCTACGTCCACTACGGGGACTGGCTGAAGGTCCGTATGTACTCACGTACAGTTGCCATCATCGGT
GGCTTTCTTGTGCTGGCCAGCGGTGCTGGGGAGCTGTACCGTCGGAAACCCCGCAGCCGTTCCCTCCAGTCCACC
GGCCAGGTCTTCCTGGGCATCTACCTCGTCTGTCTGGCCTACTCACTGCAGCACAGCAAGGAGGACCGGCTGGCG
TATCTGAACCATCTCCCGGGCGGGGAGCTGATGGTCCAGCTCTTCTTCGTGCTCTATGGCGTCCTGGCCCTGGCC
TTCCTGTCGGGCTACTACGTGACCCTGGCTGCCCAGATTTTGGCTG
>Oa133.1 /pf7=0 /pf10=2 /pool=0 /refseq=NP_057629 /eval=5e-28 /description="immediate early response 5 [Homo sapiens]"
GCGAAACTGGCTGTGTTGCTGTAGTGGGGAGGGCATGGAGGCTGGTGAGCGCGTCGTCAGAGCCGTTTCTCTTCG
GGAGTCTTCACAGACCGAGGGTCCACCCCCCGTGGCGAACTTGTTGGCACTTCTTGTTCCCGTCTCAGCTTCGGA
ACGTGGGCTGGGGCTCACCCCCTCACCTCCGCGCCAGCCCTGGGAAGGAGGAGGTAGGATGGAGTTCAAACTGGA
GGCTCACCGCATCGTCAGCATCTCCCTGGGCAAGATCTACAACTCGCGGGTCCAGCGCGGCGGCATCAAGCTGCA
CAAGAACCTCCTGGTCTCGCTGGTGCTCCGCAGCGCCCGCCAGGTCTACCTGAGCGACCCGTGCCCCGGCCTCTA
CCTGGCCGGCCACCCGGGGGCCCCAGCG
>Oa134.1 /pf7=2 /pf10=1 /pool=0 /refseq=XP_585520 /eval=6e-67 /description="PREDICTED: similar to JM4 protein [Bos taurus]"
CGCTTCTCTGGTCCAGCTACATCGACAGGCAGGATGTCGGAGGTGCGGCTGCCACCGCTACGCGCCTTGGACGAC
TTCGTTTTGGGGTCGGCGCGTCTGGTGGCCCCGGATCCTTGCGACCCACAGCGATGGTGCCACCGCGTCATCAAC
AACCTCCTCTACTACCAAACCAACTACCTTATCTGCTTCGGCCTTGGTCTCGCTTTGGCCGGGTACGTGCGCCCG
CTGCACACCCTCCTAAGCGCGCTGGTAGTGGCGGTGGCCCTTGGCATGCTGGTGTGCGCGGCTGAGAATCGAGCC
GCCGTGCGCCGCTGCCGTCGCAGCCACCCAGCCGCCTGCCTGGCCGCAGTGCTTGCCGTCGGCTTCCTCGTTCTC
TGGGCCGCGGGCGGCGCTGGCACCTTCCTGCTCAGCATCGCCGGGCCAGTGCTTCTGATCCTGGTGCATGCGTCA
CTGCGCCTGCGCAACCTCAAGAACAAGATTGAGAACAAGATCGAGAGCATTGGTCTCAAGCGGACACCAATGGGG
CTGCTACTGGAGGCGCTGGGACAAGAACAGGAGGCTGGATCCTAGGGGCACTAGGATCTGTACCCAAAGGCATGG
AGAATGCCATCCCCACCCTGGCCCGAACCCAGAGCCCTTGCCCAACCCTTAAAATAGGAGCCTCCCACCCAGTTC
AAAAGACAACTGCAACCCTTTCCCCAGATCCCAAACTGGGATATTCCCTCATACCCACCCCACCCCCCATTTAGG
AAACCAGAGTCTTCCCAGCCCTGAACTTGGACCCAGAGACACATCCAGCCCAAAA
>Oa135.1 /pf7=2 /pf10=0 /pool=0 /refseq=NP_001012687 /eval=4e-77 /description="fatty acid synthase [Bos taurus]"
AGCCTCTTCCTGTTTGACGGCTCCCACACATTCGTGATGGCCTACACTCAGAGCTACCGGGCCAAGATGAACCCC
GGCTGCGAGGCAGAGGCCGAGGCCGAGGCCATGTGCTTCTTCATGCGGCAGTTCATGGAAGCGGAGCACAGCAGG
GTGCTGGAGGCCCTCCTGCCCCTCGGGGATCTGGAGGCGCGTGTGGCAGCCACCGTCGAGCTGATCGTGCAGAGG
CACGCAGGCCTGGACCGGCACGCGCTCAGCTTTGCTGCGCGCTCTTTCTACCACAAGCTGCGCGCCGCGGAGCAG
TACGCGCCGCGGGCCACCTACCACGGCAACGTGACGCTGCTGCGCGCCAAGATGGGCGGTGCCTACGGAGAGGGC
CTGGGTGCCGACTACAATCTGTCCCAGGTGTGCGACGGCAAGGTGTCTGTGCACATCATCGAGGGCGACCACCGC
ACGCTGCTGGAGGGCAGCGGCCTGGAGTCCATCCTTAGTATTATTCACAGCTCCCTGGCCGAGCCGCGCGTTAGC
GTGCGGGAGGGCTAGGCCACCGGCCGGCCTCCCACCCGCCGCCCCTGGCACCGCACCCCGCGTGCAGGCGCCCAT
AGGACCAGCACCCCCACGCACAAACACACACCCCACCCCGCGGCTGCCCTGGGCGCGGGGCCGAGACCGGCGCCG
CCGACTCGGAGACCTGCCTGGTCTGTGAAGAGTCGGCTGAGCCGCTAGCCGGGCCGAGCTTCCAGAACCGCACGG
GCTCTGCCGCACTGGTGTGGTTGTCGTTTTTCTGTTTCTCCTATTTATTGCCGTGCC
>Oa136.1 /pf7=3 /pf10=3 /pool=23 /refseq=XP_586730 /eval=1e-64 /description="PREDICTED: similar to ribosomal protein L14 [Bos taurus]"
GGCCATTACGGCCGGGGCTTCTCGCCGAACGCCGCCAACATGGTGTTCAGGCGCTTCGTAGAGGTTGGCCGGGTG
GCCTACGTCTCCTTTGGGCCTCATGCCGGGAAGCTGGTCGCGATTGTAGATGTTATTGATCAGAACAGGGCTTTG
GTGGATGGACCTTGCACTCAAGTAAGGAGACAAGCTATGCCTTTCAAATGCATGCAGCTCACTGACTTCATCCTC
AAGTTCCCACACAGTGCCCGCCAGAAGTATGTCCGGAAAGCCTGGGAGAAGGCAGATATCAATGCAAAGTGGGCA
GCCACAAGGTGGGCCAAGAAGATTGAAGCCAGAGAAAAGAAAGCCAAGATGACAGATTTTGATCGTTACAAAGTC
ATGAAGGCAAGGAAAATGAGGAACAGACTAATCAAGATTGAAGTTAAGAAACTTCAAAAGGCAGCTCTCCTGAAA
GCTTCTCCCAAGAAAGCCCTTGCTGCTAAGGGGGCAGCTGCAGTAGCTGCTGCTGCTGCCAAGGTTCCAGCAAAA
AAGATGACCACTGAGGGTAAGAAGGCTCCAGCCCAGAAGGTTCCTGCCCAGAAAGCTGGAGGCCAGAAGGCAGCA
CCTCCTCCTAAAACTCAGAAGGGTCAGAAAGCTCCATCCCAGAAAGCACCTGCTCCAAAGGCATCTGGCAAGAAA
GCATGAGTGCATAAGAGGCTATTCGAATCAGAATAAAAGTTCTTTTTGACGTGCTGGCAAATT
>Oa137.1 /pf7=0 /pf10=0 /pool=0
GTCTTATTCCAGAAAGCTCTTGTGTGTGAGGAGTGTTCTGGGTTTGTTGGGGCTTTTCCGGTATTCACCAGGTCT
TATTATGAAATGTGTTTGTATGGAAGGGGCTTTAATGGCTGAAATGGCAGGGATGAATACACCACTCTGCCCCCT
GGGTAAGGGGGCCCTTTTGTGTGCACCAGATAGAGGTGTAGGGTGAAAGTCAGTCCTGGCATCTTCCTTTCGGCT
CTGTTAGAAGCTTGTTTATGCCTAGCGATACTTAATGATTTCTGCTCCTTCAAAGCAtttttttttttttAAGTC
TGTATTTGTTACAATACTGCTTTTGTTTTGTTTGGGTTTTTTGGCCGGGAGGCACATGGGATCTTGGCTTCCCAC
TGGACATGGAACCTACACCCCCTGTGTTGGAAAGTGAAGTCTTCTTTTAACTCTCGACATATCTTCACCTCTACC
CATTTGAGCGCCTCTAATGACAACCTATGGCTTAAATGAAGGAAAAACTATTaaaaaaaaaaTATATGGGACATG
CTTGAGGCAGTTTGCCGAGTGAATGTGCTCTGAAAACCCATGCCATCATTCACGCATACCGCCATTATGGTCCTC
ATCGTGATGGCCGTTCATAGGTTTCTCAAGGAGTCAGTATCAGATACTTTAAGATGGATGTAGAAATGTATCAAA
GGAAAAATTGGTAACATTCTTCTTTCCCCTGCCAGAGACTG
>Oa138.1 /pf7=0 /pf10=0 /pool=1 /refseq=NP_955564 /eval=8e-12 /description="p30DU-p13PR-RT-IN [Mouse mammary tumor virus]"
CATCCAGTAATTTTTCTGAAAATTTTTCTATTCAGCCTTTGAAAGGGGCTACGACTTGGCCTCTGGTTAAGTGAA
GATCTCCTTACAGGAGAGTCGAAAGGGCCAGCTATACTGCTAACTTGTGGGAGAGGGTATGCTTGTATTTTTCCC
CAGGGTGCTGAGCCGCCAATTTGGATCCCGGACAGACTGATTCGCCATGTCGCAGTTCACTCAGACTCACGTTCA
TGGAGTCCGTGATGCCATCCAGCCATCTTATCCTCTGTCGTCCGTCCCCTTCTCCTCCTGCCCCCAATCTTTCCC
AGCATC
>Oa138.2 /pf7=1 /pf10=0 /pool=0 /refseq=XP_603887 /eval=8e-21 /description="PREDICTED: similar to endogenous retroviral sequence K, 6, partial [Bos taurus]"
TTTTTGGAAAAGAAGTAACAAATACACTAATTCCATTCAGTAAGGATCAACTGCAAGTCTTACAAAATAGTGATG
ATTGGCAAGTTGCCCTGATAGATTTCAGGGGTCAAATTTTGTTTCATTTGCCCTTAAGTCCCCCATTGCATTTTT
TGAAAACACATCCAGTAATTTTTCTGAAAATTTTTCTATTCAGCCTTTGAAAGGGGCTACGACTTGGCCTCTGGT
TAAGTGAAAAGATCTCCTTACAGGAGAGTCGAAAGGGCCAGCTATACTGCTAACTTGTGGGAGAGGGTATGCTTG
TATTTTTCCCCAGGGTGCTGAGTCGCCAATTTGGATCCCGGACAGACTGATTCGCCATGTCGCAGTCCCTCAGAC
ACCTGGTTCCTCCACTGCTGCAACCACAAAAAGGAGAAAGGACGCTCCTCTGCCCCTGCCTCCGCCGCCCACCTG
AAAAGTCCAGCAGACTCTAAGACAACTGGCAGCAGAGATCCCAGAAGAACCACCCACTGAGCAGAGGTCATGGCT
TTACATAAAAGACCGTGATCCTCCTTCAGTTCAGTTCAGTCGCTCAGTCGTGTCCGACTCTTTGCGACCCTATGA
ATTGCAGCATGCCAGGCCT
>Oa139.1 /pf7=1 /pf10=1 /pool=0 /refseq=XP_592028 /eval=1e-64 /description="PREDICTED: similar to putative transcription factor, partial [Bos taurus]"
TGGGGTCCACGCAGAGCTGCATGCCGAGCGCCAGGGTGATGACTGGAGGGTCAGCCTGGAGAACCACAGCAGCCA
AGGGACTTTGGTCAATAATGTCCGACTCCCAAGGGGTCACAGGCTGGAATTGAATGATGGTGATCTTCTGACCTT
TGGCCCTGAAGGGCCCCCAGGAACCAGCCCTTCAGAGTTCTACTTGTTTCAGCAAGTCCGAGTCAAACCTCAAGA
TTTTGCTGCCATTACTACCCCACGGTCTAGGGGAGAAGAGGGAACCGGGGTTGGTTTCCGGCCCATGCTGCCCTC
CCAGGGGGCTCCACAGCGTCCGCTCAGCACCCTCTCCCCAGCCCCCAAAGCAACGCTGATCCTCAACTCCATTGG
CAGCCTCAGCAAGCTCCACTCGCAGCCCCTCACCTTCTCACGGGAGTGGGGG
>Oa140.1 /pf7=0 /pf10=0 /pool=0 /refseq=YP_260750 /eval=5e-58 /description="aldehyde dehydrogenase family protein [Pseudomonas fluorescens Pf-5]"
TTCAGCATTGGCCGGTTGCGGTGGGGGGTACCGGCGTTGTTGATGACGATATCCAGGCCGCTGAACTGCTCCAAA
GTGCCACGCAGCAGGGCGCCCATGCTTTCATCGTTAGCCACGTTGACCTCGATGAAATGCGCATGGCCGCCGCTT
TCGGCGATTTCATTGACCACCCGCTGACCGCCGACGGCGTTCATGTCGGCGACGATGACCTTGGCGCCCTGGCGC
GCGAAAGTCTTGGCGATGCCCTCGCCAAACCCCGAACCGGCGCCGGTGACGATCGCGACTTTATTGGCTAAACGC
ATGGTGTGTTCTCCGTTCTTGTTGTTGTGAGGAATCAACCGTGTTTGATCGCAATGGTCTTCAAGGTGGTAAAGC
CCAGCAGCGCCTCGAAGCCTTTTTCCCGGCCATAACCGCTGGCCTTCACGCCGCCGAATGGCAATTCAACGCCGC
CACCGGCACCATAGTTATTGATGAACACTTGGCCACAACGCAGGGTGCGCGCCAGGCGCATTTGCCGCGCGCCAT
CGCGGGTCCACACGCCGGCCACCAGGCCGAACCCGGTGCCGTTGGCCAGGCGAATCGCTTCGGCTTCATCGTCGA
AGGGCATCACGGCCAGCACCGGGCCAAAGACTTCGTGTTGCGCCAGGCGACTGTCAGGCGGCACATCGCGAAACA
GCACCGCCTCCTGGAAATACCCGCCGCTGCCGGCC
>Oa141.1 /pf7=0 /pf10=0 /pool=1
GTAGATTTCCTGTTGCGCTTTCTCCTTTGTATTCTTGCCTAACAAGTCGGAGTTCTTTCACATGTCTGGGCTTTG
TGAGACAGAGCAGATGCTGTGTTCTGATATGTCCAGTTCTTCTTTATGCAAAACCAGCGTGAGACTGGCAGACTG
TCAGAATCATGAGGAAAAGTAGGGACAGACCCCAGACTCACACTCTACAAGGTTAGCACCACCACCATTTAAGCT
GGCCATCAAAGGCTGGTCCATATCAGGAAAGGATTGGTCTTGCTAAATGTCAGCAAATTTATATCTACTACATTT
TTTTCATTTCCTCAAAATAAGTGGTTGTGTTGTTATAACCATGTTTAGCTCTGACCTTCCTCCTAACAAATAGCA
GTGTCGTGAAGAACATTCTAGTGTAATGATCATACATGGGGGGAGGGAAATTATAAAATGTGAACTCACGATCTG
AAGGAATGAGAACAAACAGTTATTTAAGAAAGGACATCATTATAAGTAGATTTGTATGTTGAAACTTAACATACA
ACATGGTGCAGCGAGTGAATGCCCTCTAACCACAAAAGCACTCTAGGCATATTAAGTGGATGTTTGGATACTGTG
C**AAAAACTCATTCAGGAAATATTTATATACATCTTTGGCCCAAAAGAGAAAAGCAGTCACGAAACTTATGAAA
ATTACTTTCATAAGGCATGTCGTAGAATAATCTGGTTTGATACATGTGAATTATACT
>Oa142.1 /pf7=0 /pf10=1 /pool=6
TTTTGCTGGAAGGTCTGGGACAGACCGTGTGACAGAGGTCCATGGGCTCTCTCTCTAGTCTTCTTCCCTGTAGGC
AGTTTTAGGTGGAGTCAGGGGACAGGCAGCCTTCTGCTGAGGGGCATGAAACGTCCGTTTCTAAGACAGAAGTGG
TTGGCAGAAGGTGTAAACCCTGAAGTCCCAGTCCCCGAAATCTCATTACCCTCGAGGTCTTCACAGTGATCCAGT
GTCCTGAACCATTGCCTGAGCAATAGAGTAACTGTGCTTTTGAAGTAATATCTGACTGGGAAGGCAGCGCCTGAC
TGCTCCCCCGCGTGCTGGGCTGGTCGCGCCGTCTGGGCTCCCACTTGCTGCTTCTCAGATATACCTCTTGCCCAA
CTGTCGCCTCCGCAGTCCGCCTCATCCACTCAACCATGCCCCACAGACGTTTTAGGTAGAGGCCGGAGAAGCCAA
GGCGCATGCGTAACTGCCCAGTGACTGCGCAGAGAGCTCACATTAGTGGCTGAGGTTGGAAGGACACCAAGAATC
ACCTTTACACCAGAGGTCACCAGCGTGAAGGCAATATTCCTGATGTGGGAGGAGACAGCCAACCTCAGACTTAGC
TAAATGTGTGGGGCTATATTTTAGCAACTGGGCAGTTTTTGGAGGTGGGTCAGACTTCAGAAAAGGAAAGCGACC
GGATGTTGCTTATTCTCAGCATCCATAATGGAGGCAAATACACCTTGAATTGGCTGAACTGAGGAGGCAGCCCCA
GTAGTGTCCTTCTTGCCCAGCACTCTCTGCATTCCCAGCAGCTCCCTACTTGAGTTTTTATCTTCAAAGGCAGAG
GCCATGTGGTTCTTCAAGTATGAGAGAGGTAATTTGTCCTCTTATGCAAGCAGAAAGGTCGATAACCTGATTGGA
GAGACAGACTCCAACCAGCCCTGGACTTGCCACCCTCATTACTGAAGCTGGCTGTCGCTTTATAGCTTGGCTGGA
GAGCAATTAATCTTTCCCATTTCTGAAAGTAGTGCTGCCTGGGGACCTAACCCCTGCTTTGTGGGGTACCACTGG
GATGGGGCCATCTGGGCAGCCATGGGCAGAGACTGCTTGAGGAGAGCTCCCTGCACAGATGCCATTGCTTCCCTG
ATACCGTGTATGCTTTGAAGCAGTTCCCCGAAGAAAGAAGAGGGGATCCTTGAGCTATGTTCTTGGCTCCAGAAC
CTCAAATCCACAAAAGCCAAACCAGCTCATTTCAGCCAAGAAGCTCTGATGTGAGGGGCAAGGCTGCCCCTTGGC
CCAGGGCTCTTCAGAAAGCGTCTGCATGTGGACACCATCGTGCCTCTATAAAGGATCCTTAATACAGGAAAAGCA
TGAGTGGTGGCTAACCCGACCAATAAAGTTATTCTAC
>Oa143.1 /pf7=1 /pf10=0 /pool=1 /refseq=NP_694946 /eval=0 /description="hypothetical protein LOC129804 [Homo sapiens]"
TGGGAGCCGCTGTCAGCATCAGGCCCAGACTGCCGCCCCCGAGGGCAGCGAGGCAGGGGACGCCGCCTTCAGCCG
CGCGCCGCGATGCGCGCAGGTGGAGCGGACGCAGCACTGCAGCTGCGAAGCCGGATTCCACCTGAGCGGCGCCGC
CGCCGACAGCGTCTGCCAGGATGTGAACGAATGCGAGCTCTATGGACAGGAGGGGCGCCCCCAGCTCTGCATGCA
CGCCTGCGTGAACACGCCTGGCTCCTACCGCTGTGTCTGCCCCAGTGGATACCGGACTCTGGCGGACGGGAAGAG
CTGTGAGGATGTCGATGAATGTGTGAGCACACAGCCTGTGTGCCCCCGGGGGACCGTGTGCATCAACACCGGAGG
AGGCTTCCAGTGCGTCAGCCCAGAGTGCCCCGAGGGCAGCAGCAACGTGAGCTACGTGAAGACATCTCCGTTCCA
GTGTGAGCGGAACCCCTGCCCCATGGACAGCAGGCCCTGCCGCCACATGCCCAAGACAATCTCCTTCCACTACCT
GTCTCTGCCCTCCAACCTGAAGACGCCCATCACACTCTTCCGCATGGCCACAGCCTCAGCCCCTGGTCGGCCGGG
GCCCAACAGCCTGCGCTTTGGGATTGTGGGTGGG
>Oa144.1 /pf7=0 /pf10=2 /pool=0 /refseq=XP_536988 /eval=1e-78 /description="PREDICTED: similar to mahogunin, ring finger 1 [Canis familiaris]"
TCTTCTGCAGATCCGGGCGGTGCGCAAGAAGCCGGGGGCCCTGTCCCCCATCTCCTTCAGCCCTGTTTTGGCCCA
GAGCATGGACCATGACGAGCATTCTTGTCCCTTTAAAAAATCAAAGTCGCACCCCGCCTCCCTGGCCAGCAAGAA
ACCTAAAGGGGAAACAAGTGCCGACGGCATCCCGCCCGGCTACGAGCCCATCTCCTTGCTCGAGGCGCTCAATGG
CCTTCGGGCGGTGCCCCCAGCCATCCCCCCAGCCGCTCCCACGGCTCCCCTCTACGAGGAGATCACCTACTCGGG
CGTCTCAGACGGCCTGTCGCAGGCCAGCTGTCCACTTGCTGGGATCGATCGGATGGTGGAAAGCAGCCTGCAGAA
GGGCAAGCCCCGGAGCAAGTCCCCTGACAGCACCCTCCGGTCCCCGTCGTCCCCCATCCACGAGGAGGACGACTC
GGAGGCTCTGCCCGCGCCGGGCGGGGCGGGGCTGGCGCTGAGCAGCTCCCCCGAGAGCTTCATGACTGAGACGGA
GGATGAGACTTCGTCGCTGAAGCAAGGGAGCCGCGTGCCGTCCATCGAGAATGTCCTGCAGGACAGCAACCCCGA
GCCCTGTGGCCGCCAC
>Oa145.1 /pf7=6 /pf10=3 /pool=3 /refseq=NP_002942 /eval=0 /description="ribophorin II precursor [Homo sapiens]"
TGACCTGTGCCTGGTGCCCATCCACACACGGGGTCTGCCGCGAGTCCCTGGCGTCCCCTCCGGAGTCCTTTTGGA
GCCACCCTCCCGAGCGGAAGTCCGCCTGCGGCTCGGGCCCTGGCGGGACCTGCTCGGAGGAATGGCGCTGCGGGG
TTCAAGCACTGTCTTCCTGTTGGCCCTGACAATCATAGCCAGTGCCCAGGCTTTGACGCCCACTCACTACCTCAC
CAAGCATGATGTCGAGAGACTGAAAGCCTCGCTGGACCGCCCTTTCACAAGTTTGGAGTCTGCTTTCTACTCCAT
CGTGGGACTCAGCAGCCTTGGTGCCCAGGTGCCAGATGTAAAGGAAGCGTGCACCTTCATTAAATCAAACCTTGA
TCCCAGCAATGTGGATTCCCTGTTCTACGCTGCCCAGTCCAGCCAGGCCCTCTCAGGGTGTGAGATCTCTGTTTC
AAACGAGACCAAAGACCTGCTGCTGGCAGCTGTGAGCGAAGACTCCTCGGTGGCCCAGATCTACCACGCAGTGGC
AGCCCTGAGTGGCTTTGGCCTCCCCTTGGCTTCCCAGGAAGTGCTTGGTGCCCTTACCGCCCGCCTCAGCAAGGA
GGAGACCGTGCTAGCAACAGTCCAGGCTCTGCAGACGGCCTCCTACCTGTCCCAGCAGGCTGACCTGAGAAGCAT
CGTGGAGGAGATTGAGGACCTTGTTGCTCGCCTGGATGAACTGGGAGGTGTGTATCTCCAGTTTGAAGAAGGACT
GGAAACAACGGCATTGTTTGTAGCTGCCACCTACAAGCTT
>Oa146.1 /pf7=0 /pf10=1 /pool=1 /refseq=XP_583941 /eval=0 /description="PREDICTED: similar to NAD-dependent deacetylase sirtuin 5 (SIR2-like protein 5) [Bos taurus]"
GCCGCGGTCCCCGCCTCCTAC***AGCGCAACACAGAAAACCTTATGCCACCTCTCTGGATCGTCCCGAACCGAT
TGTTTTCCCAGCTGTACTGTGGACTGAAGTCTCCAATCTCCACACAAACCAAGATTTGCCTAACAATGGCTCGTC
CAAGTTCAAATATGGCTGACTTCCGGAAGTGTTTTGCAAAAGCCAAGCACATAGTCGTCATTTCCGGGGCTGGCA
TCAGTGCTGAGAGTGGGGTTCCGACGTTCAGAGGAGAGGGAGGTTACTGGAGAAAATGGAAAGCCCAGGACCTGG
CCACGCCGCAGGCCTTCGCCCGGAACCCGTCCCAGGTGTGGGAGTTCTACCACTACCGGCGGGAGGTGGTGCAGA
GCAAGGAGCCCAACGCTGGGCACCTGGCCATCGCCGAGTGCCAGGCCCGGCTGCACAGGCAGGGCCGACAGGTGG
TGGTCATAACCCAGAACATCGACGAGCTGCACCGCAAGGCTGGCACCAGGAACCTTCTGGAAATCCATGGCAGCT
TATTTAAGACTCGATGCACCTCTTGTGGAGTTGTGGCTGAGAACTATAAGAGTCCAATTTGTCCGGCTTTATCGG
GAAAAGGGGCTCCAGACCCCCCAAC
>Oa147.1 /pf7=1 /pf10=0 /pool=1 /refseq=NP_776622 /eval=0 /description="toll-like receptor 2 [Bos taurus]"
GCTCCTGTGACTTCCTGTCCTTCGCACAGGGACAGCAGGCACTGGCCCGTGTCCTGGTCGACTGGCCAGATGGCT
ACCGCTGTGACGCTCCCTCGCACGTGCGGGGCCAGCGGGTGCAGGACGCCCGGCTCTCCCTTTCGGAATGCCACC
GGGCGGCCGTGGTGTCCGCCGTGTGCTGTGCCCTCTTCCTGTTGCTCCTGCTCACGGGGGTGCTGTGTCACCGTT
TCCACGGGCTGTGGTACATGAAGATGATGTGGGCCTGGCTCCAGGCCAAGAGGAAGCCCAGGAAGGCTCCCCGCA
GGGACCTTTGCTACGACGCCTTTGTGTCCTACAGCGAGCGGGATTCCTACTGGGTGGAGAACCTCATGGTCCAGG
AGCTGGAGCACTTCAACCCTCCCCTTAAGCTGTGTCTTCATAAGCGAGACTTCGTCCCTGGCAAATGGATCATCG
ACAACATCATCGACTCCATTGAAAAGAGCCGCAAAACCATCTTTGTGCTTTCGGAGAGCTTTGTGAGGAGCGAGT
GGTGCAAGTATGAGCTGGACTTCTCCCACTTCCGTCTCTTTGATGAGAACAACGATGCTGCCATTCTGATTCTGC
TGGAGCCCATTGACAAGAAGGCCGTTCCCCAGCGCTTCTGTAAGCTGCGGAAGATCATGAACACCAGGACCTACC
TGGAGTGGCCCACGGATGAGACTCAGCAGGAAGCATTCTGGTTGAATTTGAGAGCTGCAATAAGGTCCTAGGATC
CTTCATTAAGGGTCAGTCTTGGTCTGGTGGTGGTCCTTCTAGCACTAGTTGTAACTGAGTCCATTCTGACTCAGT
TCCATCCAGTGAATATTCATCGGAAGAACTGATGCTGAAGCTGAAGCTCCAATACTTTGGCCACCTGGTGCGAAG
AACTGACTCACTGGAAAAGACCCTGATGCTGGGAAAGATTGAGGGCAGGAGGAGGAGAAGGGGATGACAGAGGAT
GAGATGGTTGGATGGCATCACTGACTCAGTGGACATGAATTTGAGCAAACTCCAGGAAACAGTGAAGGACAGGGA
AGCCTGGTGTGCTGCAG
>Oa148.1 /pf7=1 /pf10=0 /pool=4 /refseq=NP_990555 /eval=8e-42 /description="ARP2 actin-related protein 2 homolog [Gallus gallus]"
GTACCCCGGTCTGCCATCCCGGTTGGAACGAGAGCTTAAACAGCTTTACTTAGAACGAGTATTGAAGGGTGATGT
GGAAAAACTTTCTAAATTCAAGATCCGCATTGAAGACCCGCCCCGCAGGAAGCACATGGTTTTCCTAGGAGGTGC
AGTTCTAGCAGACATCATGAAGGACAAAGACAACTTCTGGATGACCCGACAGGAATACCAAGAAAAGGGTGTTCG
TGTGCTGGAGAAACTCGGGGTGACGGTTCGATAAACTGTGAAGCTGGTTCCCATCACGCCCTAATGTGCTTTCTT
TTTTTCCATTACTGCCAGTCTTTGAACTCATTCAGCTCCAGGACCTGGAAGAGGCCTGTCTGTCTGTGCCCTCTG
ACTGGAAAGGTCAGGTTTTATTCTGGTGTCTTGTGGAAGCTGTGTTAAATTTGGGTTAGTGTGGGTGACTCTGAC
TGTTTAATTCTGCCACTTCCCTGCGAACACAGGAGAGGGCAAGGGTCCTCTCTCTGCTGCTTTGTTTCCTCGGTA
GGCATTTAGATCATTCCTGTAGGCTTCCTATTTTCACTTTACTGCTCTAATGCTGCTAGTTTTAGTCTTTAGCAC
ACTAGGTGGTATGCCTTTATTAGCATAAGAAAAAAACTTCAACAGGAGCTTTTACATATTACTGGGGTGGGGGTG
GTCAGGACTGGGTGGGCGGCTGCGGAACCCTCTGTGGAGTTTCCTCTGTAGTGTGGTGCTTTCTACAGTTACTGC
TGCAGCTTTAAGTACCTTAAAGCTTCTGGTATTAACATTTTAGGGAAATGGTAGGCTCAGAACTAAACTGTTTGG
GTGGGTTTTTGTGTGGAGGACAGGGGTAGTCTTTTGATATTCATTTTTTGATTTTTGAGCTTTTCTGCTCTAGGG
TACGGGAGATGAACTTTATTTACAATACTTTGATTTGGCGGGTTTTCTTCTACTTTTGGTCTGCCTGGAACTGTT
TCTATCTGATGTAAAAAGCAGGTGTAGTGTCCCGTTATTATGTGGTTTGGGGAttttttatttgttttttAAAAT
TAACCATGTCAGCTGGGATTAGACTCCCTAGAATCTATCAGTGGAAAAGTAACATTGAAAAAATGCTTTTGGAAA
TTCAAATTTCAGACAAAAAGTGCTTAAGAGCTGGTATTTTTTCTAAGTGCTTCTGTTTATACCAGAAGCATTAAG
GTAACCCAGTGCCAAGTACCATTCTTAAAAAATTCTTTTATATAACCGACCAGTGCTTATTTAATAAAAACAAGT
AGATACATATAAATAATTACTGGCAGTAGGTTATAATTATTGGGTTAAAAATAACATTGAAATATGGGACTTCCT
GCCA
>Oa149.1 /pf7=0 /pf10=0 /pool=0 /refseq=YP_257570 /eval=6e-72 /description="hypothetical protein PFL_0426 [Pseudomonas fluorescens Pf-5]"
TGCACCAGCCCCGCCTTGCAGCTGTTTATCCTGCCCAGCGATGAAGGCCTGTTGCTGGCGTCCCACTGGGCCGCC
GATGCCGACTGCACTCTGCGCGCTTCCGGCTCAAGCCTGCTGCGCCTGGCCCTGAGCCGGGACAAGACGGCGATC
CTCCACGGCCCGGACGTGGAACTTGAAGGCGACAGCGCGGTGCTGATGGACCTGGCCGCCGTGCTGCAAGACCTG
GAACTGGACTGGGAGTACGAGCTGTCACGCTGGCTCGGCCCGGTGGCCACCCAATTGATCAGCGGTCACCTGCGC
AGCCGCACGCGCTGGTACCAGCAGGGTTTCGCCAGCCTTAACCAGAACCTCGCCGAATACCTGAGCGAAGAATCG
CGCACCCTGGTCGGACAACGGGAAGCGGAAGCGCGCTTTCGTGAACTCGACCAGGCCAAACTCGACCTGGAACGA
CTTGAGGCGCGCTTCGAGCGCCTGAGCCGCTCCCTTGATTCAAGCGATAACGCATGAAGCTGCTCGCCGTCCGCC
GTTTGTTTCGTATCCAGCGCGTCGTAATCCGCTACCGCCTCGATGACCTGCTGTTCGCCCTGCCGCTGCCGTGGT
TCCTGCTGGCAGTGCGCTATGTCCTGCCGTGGCGCTGGTTCCCGCGCAAAACCCTCGAGCTGAGCCGTGGCGCGC
GCCTGCGCCTGGCGTTGCAGGACCTGGGGCCGATCTTCATCAA
>Oa150.1 /pf7=2 /pf10=0 /pool=0 /refseq=NP_079986 /eval=0 /description="ubiquinol-cytochrome c reductase, Rieske iron-sulfur polypeptide 1 [Mus musculus]"
TTTATTTTATGCACTGGTCTACAATTTTTAATTAGAATTAACTATCAAAGACACTGCACCCTTTGAGCATAACAA
TGTTTAATGGTGGCTTTTTTAGGTGAATGCTTGAAAGTATTCAACATTAAATTCAATTTACATGTTTGCAAACAC
ATTATTAGCAATTCTTAAATATTTCAAATCAACTAACTCAAAGCACAGAAGGCATGTTCTCAAGTAACTCTTCCG
AGGTGACATGAAGACTGAAAGAAGCCTTTAACTTGAGTCCAGGTCTCTAACCAACAATCACCATATCATCGCTGG
TGAACTCATATGAGGGAACTTCAAGGTTGAGAGGTGCAGGCCCCTTCCTGATCCTACCAGACGCATCATAGTGTG
ACCCATGGCAAGGGCAGTAATAACCACCAAAATCTCCTGCATTTGCAATGGGTACACAACCAAGATGAGTGCAAA
CACCTATCAAGATAACCCATTCAGGTTTCTTTACTCGTTCTAAGTCATGCTGTGGGTCCCTCAACTGGGACACTT
CAACTGCAGCTTCCTGGTCAATTTCCTTCTTGGTTCGATGGCGCACGAACAGGGGTTTGCCTCGCCATTTGAAAG
CCATGTTCTTCCCCTCTGGAATATCGGATAACTTGATTTCAATTTTCGACATGGCCAACACATCGGCAGAAGCAC
TCATGCTGGAAACAAACTGAGAGACGACATTCTTGGCAGCATATGCAACACCCACAGTAGTTGTTGCAGTTATCA
AATAGGAAAAACCCTTCCGCGCCTCACTGCTCTCTTTTGAAGACTTTGTACTATCTAACACTTCAGGGCGACGAT
AGTCAGAGAAGTCAGGCACTTTGATGTCTGTATGGGAATAACGAACAGAAGCAGGGACATTGAGGCCCACGGAAG
CGACCAAAGGCCGGCCCGCGGCCTGGCCTCTGAGCGACTCCCGGCACAGGACGGGCGCGAATGGGCCCGAGCGAG
CGGCGACCGACAACATGGCGACAGGGGCTCCAAAAGCCAAGCCGGTCACAGGGACGACCTTCCTGCCGCAGCGCA
GGC
>Oa151.1 /pf7=1 /pf10=1 /pool=1 /refseq=NP_942130 /eval=0 /description="serine (or cysteine) proteinase inhibitor, clade B (ovalbumin), member 8 isoform a [Homo sapiens]"
CCAGACCTCCACTGATGGATGCTCTCTGCAAAGCAAATGGCACTTTTGCCATCAACTTACTAAAAATGTTGGGTG
AAGAGGACCACTCGCGAAACGTGTTCTTCTCTCCCCTGAGCCTCTCCTCCGTCCTGACCATGGTCTTAATGGGGG
CCAAGGGGAACACGGCGGCCCAGATGTCCCAGGCACTTTGTCTGAATGAAGGTGGAGATGTCCACCGAGGTTTCC
AGTCACTCCTCAGGGAAGTCAGCACGTCCGGCCCACAGTGCCTGCTCAGAACTGCCAACAGGCTCTTTGGGGAAA
AGACATGTGATTTCCTGCCAGCTTTTAAAGAATCCTGCCAGAAGTTCTATCAGGCTGACCTGGAGGAGTTGTCCT
TTGCTGAAGACACTGAAGAATGCAGGAAACACATAAACGACTGGGTGATGGAGAAGACGGAAGGTAAGATATCAG
AGATACTAGGGTCTGGGACAGTCGGTCCTCTGACTAAGCTGGTCCTGGTGAATGCCATCTATTTCAAAGGCAAGT
GGAATGAGCAATTTAACAGAAAGCACACAAGGGGGATGCCCTTTAAGACTAACCAGGAGAAGAAGACAGTACAGA
TGATGTTCAAGCAAGCCAAGTTTAAAATGGGGCACGTGGAGGAGGTGCCTGCCCAGGTCCTGGAGCTGCCCTACG
TGGGGGCCGAGCTGAGCATGCTCATCCTTCTGCCTGATGAGAACACGGATCTTGCTGTGGTGGAAAAAGCACTTA
CATATGAGAAGTTCAGAACCTGGACGAGCCCAGAAAAGCTGACTGAGGAGAAAGTTCAAGTTTTTCTTCCTAGAT
TAAAGCTGGAGGCGAGTTATGACTTGGAAGCTTTTCTTCGACGTTTAGGAATGACTGATGCTTTCGAGGAAGCCA
AGGCAGACTTTTCTGGAATGTCAGCTAAGAAGAACGTGCCCATGTCCAAGGTTGCACACAAGTGCTTCGTGGAGG
TCAACGAGGAGGGCACAGAGGCAGCCGGGGCCACTGCCGTGGTCAGGAACTCGCGGTGCTGCAGAATGGAACCGA
AATTTTGTGCAGACCACCCTTTCCTCTTCTTCATCAGGCACCGGGAAACCAACAGCATTTTGTTCTGTGGCAGGT
TCTCTTCTCCGTAGGAGGTGCAATTGCTGTACCTTCTCTCTCCTCGCTTCTACACACTCTGCCTTACTCCAAATT
CCGGTGGCCAGACTCACGCACTCGGTTTGACTGCTGAAATAAAATGCGATTATGGGTAACAGATCTCCCCCTCTA
TCATGTCGGCC
>Oa152.1 /pf7=0 /pf10=0 /pool=1 /refseq=NP_037364 /eval=6e-40 /description="programmed cell death 6 [Homo sapiens]"
CTCGGGCATGATCGACAAGAACGAGCTCAAGCAAGCCCTCTCAGGGTACCGGCTGTCTGATCAGTTTCACGACAT
CCTCATTAGGAAGTTCGACCGACAAGGCCGGGGGCAGATCGCCTTCGACGACTTCATCCAGGGCTGCATCGTGCT
GCAGAGGTTGACAGATATATTCAGACGCTATGATACAGACCAGGACGGCTGGATCCAAGTGTCATATGAACAGTA
TCTGTCCATGGTCTTCAGCATCGTATGACCCTGCCTTTCTGCAAACACCAGCATGACTTACGGGAAAAAAGACTG
AAAATGCCAAATCTCCTCCCTTTGATGGAACAAGCACCAGTGCAGTTAGACACTGCTCTTTCTTTAGACTTTGTA
TAACTACTATTTGGGGACCCAACTGTATATATGTGGATAAGCTGGTTAACGTTTCCCAGTTGTAACAATAGTTAT
ATCTTTCCTCAGATACAGACATTTGATATGAGGCTGTTTAATTGTGCCATGAGGTAACATATAATAATGTTTCAG
GTATTCTGCTTGCAAAAACTTATCATGTGCTTTTTCAGACAGCTCTAGTTCTGGAGTGAGATGCTTCCTTAGCCA
ATAGGAACTTCAGACAGTAGGGAACTTGCACAGGAGGCCACTCACGCGCCTTACATTCTAAAGGGGGTTAGCTGT
GCTCACTTGAACGTGCAGCGTAAGCAGTAAAGCACGCGCATCCTTGCGCCTGTCGCCTCAGATGCGCTCACCTGG
AGCCCCAAGGGGTTCGGCAACCTGGGCTGTCCCCTGGCCCTGGTCATGGGAATCCCAAGATTTGTCCACCCTCTG
>Oa153.1 /pf7=0 /pf10=0 /pool=0 /refseq=NP_919242 /eval=0 /description="adrenergic, beta-1-, receptor [Bos taurus]"
GGGGCGCAGCGGAAAGCAAACGCCGGAGGCAAACGGGGCGCAGGAGAGGGGAGATTGGGTGCCGCCGTAGGGGCC
AGGGTGAAAGCCGGGCGCGGACGGGAACCGAGGGGAACTGGGCACTGGAGCCAAGCGGGCTCTGGAAGGGACGCG
CGGGCAGGAACCCGCGAGCGCTGGGGAGGGGCTTGCTTGGCGATCTGCCCCGGACTCCCTAGAGCCGCAGAACCG
CCGGTGGAGGCGGGGTGCTAGGAGTTGGCGGGGCCGGGTGGGGGTGGGGGGGAACCAGAGAGGGGCGTGCCTTCG
CCAGGATTGGCTGCAGGAGCCTGACGCGAGAAACCGGGGGTTGGCTCGGGGGAGTGGGAGCCGGGTGGGGTGGGT
GCTGGGTGCCGGGGCTGCGGGCTCCGCGAGCTCAGAAACATGCTGAGGTCCCGGCAGCTGTTCCAGCAGCGACAC
CACTCCAGCAGCAGCCGCGGCGGCTGCGGCGGCGACAGGCACCGGCTCCGGCGGGGAAGGCGCCCGGCGCCATGC
CTCCGGCCCCGCGCCGCGCTGCGCTGACCTGGCCGCGACCTCCCTCCGCGCGCCCCGCCGTTCGGGCCTCTGGGG
GGTTCCCCAACCGCGGCCCAACTCCGCCACACCCCTCTCCCCCGGCCTCCGCAGCTCGGCATGGGCGCGGGGGCG
CTCGCCCTGGGCGCCTCCGAGCCCTGCAACCTGTCATTCGCCGCGCCGGTCCCCGACGGCGCGGCCACGGCGGCG
CGGCTGCTAGTTCCCACGTCGCCGCTCCGCCTCGCTGCTGACCTCGGCCAGCGAGGGACCCCGCTGCTGTCGCAG
CAGTGGACGGTCGGCATGGGCCTGCTGATGGCATTCATTGTGCTGCTCATCGTGGCGGGCAACGTGCTGGTGATC
GTGGCCATCGCCAAGACTCCGCGGCTGCAGACGCTCACCAACCTCTTCATCATGTCGCTGGCCAGCGCAGACCTG
GTCATGGGTCTGCTGGTAGTGCCGTTTGGAGCCACAATCGTGGTGTGGGGCCGCTGGGAGTATGGCTCCTTCTTC
TGCGAGCTCTGGACCTCGGTGGACGTGCTGTGCGTGACGGCCAGCATCGAGACCCTGTGTGTCATCGCCCTGGAC
CGCTACCTCGCCATCACGTCGCCCTTCCGCTACCAGAGCCTGCTGACCCGCGCGCGAGCGCGGGCCCTCGTGTGC
ACCGTGTGGGCCATCTCGGCGCTGGTGTCCTTCCTGCCCATCTTCATGCAGTGGTGGGGGGACAAGGACGCCAAG
GCGAGCCGGTGCTACAACGACCCCGAGTGCTGCGACTTCATCATCAACGAGGGCTACGCGATCACCTCTTCCGTC
GTCTCCTTCTACGTGCCCCTGTGCATCATGGCCTTCGTGTACCTGCGGGTGTTCCGCGAGGCCCAGAAGCAGGTG
AAGAAGATCGACAGCTGCGAGCGCCGCTTCCTCAGCGGCCCCGCGCGGCTGCCCTCGCCCGCGCTCTCGCCCGGG
GCGCCGCTCCCTGCCGCCGCGGTGGCCAACGGGCGCGCCAACAAGCGGCGGCCCTCGCGCCTCGTGGCCCTGCGC
GAGCAAAAGGCCCTCAAGACGCTGGGCATCATCATGGGCGTGTTCACGCTCTGCTGGCTGCCCTTCTTCCTGGCC
AACGTGGTGAAGGCCTTCCACCGCGACCTGGTGCCCGACCGCCTCTTCGTCTTCTTCAACTGGCTGGGCTACGCC
AACTCGGCCTTCAACCCCATCATCTACTGCCGCAGCCCCGACTTCCGCAAGGCCTTCCAGCGCCTGCTCTGCTGC
GCGCGCCGGGCCGCCTGCGGGAGCCACGGGGCCGCCGGGGACCCGCCGCGCGCCGCGGGCTGCCTGGCGGTGGCC
CGGCCGTCGCCGTCTCCCGGGGCCGCCTCGGACGACGACGACGACGACGACGAAGACGACGTCGGGGCCGCGCCG
CCCGTGCGCCTGCTGCAGCCCTGGGCTGGCTACAACGGCGGGGCGGCGGCGAACAGCGACTCGAGCCCGGACGAG
CCAAGCCGCCCGGGCTGCGGCTCGGAATCCAAGGTGTAGGGACGGGCGCCCCTCCCCGCCTTCCCCGGCTTCCCC
AGTCCGGGAGCGGGCTGTGCGCTCCAGGAGCAAGAGAACCCGGGCGACCCTGAACCGCTTCCCCGGGAAAGAGGT
CTGTGTTTACTCGAGACCGTAAAGCAGGTGAACTCGAAGCCTGCGAACCTCGTCTGCATCATCCAAGGGCAAATA
GGAAAGCCACGGACCGTCGCACAGAAAGGAAAGTTTGGGGAGAGGTGGGAGAAGTTTGGGGAGGGGTGGAAGAGT
GGCTTACTGATTGTTCTTGGGGTTCTTTTTCCTGTTTCTGGTCCAGCCTTCTGTGTGTGCGTGTGATGCATCTTT
AGAGTCCCTCCTCCCCCCGCCCCCCCGCGACGTGGCTTTTAACACTTTCTGCGATGACTGGGAAGGGAAGGGGGA
AGCGTTAGGAGGTAAAAGTCTCTCGACTTAGTTTCCATCCCATTCCTGGGAACAGAAGCGGTCAGCCAGAGAGAG
AGGAGAGAGAATGACACTTTATCAGGACGTTGTTTCCTTTTGCTTTTCAGAGAAATACCATTTTAATTTCTGAGG
AATTATTTCTCCTGTTCTGAAAGCCGAGGGCAAGGATGGATGCAAAAATCGCGTTTCAGGAAGTTTTATGCTCTT
CTTGGAACAAGCCTCACCTTGCTTCCCTTTCGGAGGGCAAGCGGGCTGTCCCTGAACGCCTCCTCGGTGGTCAGG
CTGAGGGGTTCCTACCTCACTCACACGGTGCACATTGCACGGCCAGATAGAGAGACTTGTTTATATTAAACAGCT
TATTTATGTATCAATACTAGTTGGAAGGACCAGGCGCTGAGCCTTCGTGACATGTGACTCTGTCCATTGAAGACA
GGACAGAAAAAGGAAAAAGAAAAAAGGAAAACAATTCAGATTACTGCACATGTGGTATAGACAAAAAATCAAAAC
AAAAAAGCCGTGATTCAAAGTGGCATTTTTTTTGCACAGTATTAGGAACTGTAAAGTCCACAGAAAATGTTATTT
GCACAAAAAGAAATGAAATATTTTTTAATGGGAGTGGGGTGGGGCA
>Oa154.1 /pf7=0 /pf10=0 /pool=0 /refseq=YP_241113 /eval=0 /description="gap-pro fusion [Ovine enzootic nasal tumour virus]"
ATGTTATGGGGCAACACTGCAGGTTCCAAAAGGACCATTGCAGACCTCTGTCGAGCCACAAGAGGCAGCGCGGGA
TTGGACCTCTGTGCCACCTCCTACACAGTATTAACTCCCGAGATGGGGGTCCAAACCCTTGCCACAGGAGTGTTT
GGGCCTTTACCTCCAGGGACAGCTGGACTGCTTTTAGGGCGCAGCAGTGCGTCTTTAAAAGGAATACTTATTCAT
CCTGGTGTGATTGACTCTGATTATACAGGAGAGATAAAAATATTAGCCTCCGCTCCTAACAAAATTATTGTAATC
AATGCAGGACAGCGTATAGCTCAACTTCTTTTAGTTCCATTAGTCATACAAGGAAAAACAATTAACCGAGACCGT
CAAGATAAAGGTTTCGGGTCCTCTGACGCCTATTGGGTGCAAAATGTTACCGAGGCACGACCAGAACTTGAGCTA
CGCATTAATGGTAAGCTTTTCCGCGGAGTGCTTGATACAGGGGCCGATATTAGTGTTATTTCTGATAAATATTGG
CCTACTACATGGCCAAAACAGATGGCTATTTCCACTCTCCAGGGTATTGGCCAAACTACCAATCCAGAACAAAGT
TCGTCCCTTCTTACTTGGACGGATAAGGACGGACATACAGGCCAATTTAAACCTTATATTCTGCCCTATCTTCCA
GTTAATCTATGGGGGCGTGATATATTAAGCAAAATGGGTGTTTATTTATATAGTCCTTCACCCACTGTGACAGAT
TTGATGTTAGATCAGGGCTTACTTCCAAATCAAGGTTTAGGTAAACAACATCAAGGCATCATTTTGCCCCTTGAT
TTAAAATCTAATCAAGACCGAAAAGGCTTGGGGTGTTTTCCCTAG
>Oa155.1 /pf7=1 /pf10=0 /pool=1 /refseq=XP_537703 /eval=0 /description="PREDICTED: similar to RIKEN cDNA 0610013E23 isoform 2 [Canis familiaris]"
GTGTTCTTTTATATTACACCTTTCATTCTCAGTCACTTTACTACAGCTTAATTTTTTTAAATCCTACTTTGGACT
ATTCAAGCTTCTGGGAAGTACTTTGGGTTGTTGGAATTACAGACTTCATTCTGAAATTCCTCTTCATGGGTTTAA
AATGCCTTATTTTATTGGTGCCTTCTTTCATCATGCCTTTTAAATCTAAGGGTTATTGGTATATGCTTTTAGAAG
AATTATGTCAGTATTACCGAACTTTTGTTCCCATACCAGTTTGGTTTCGTTACCTTATAAGCTATGGGGAGTTTG
GTAATGTTACTAGATGGAGTCTTGGGATATTGCTGGCTTTACTCTACCTCATACTAAAACTTCTGGACTTTTTTG
GACACCTGAGAACTTTCAGACGGGTTTTGCGAATATTTGTTACACGACCAAGTTACGGAGTCCCTGCCAGCAAGA
GACAGTGTTCAGACGTGGATGATATTTGTTCAATATGTCAAGCTGAATTTCAAAAGCCAATTCTTCTCATCTGTC
AGCATATATTTTGTGAAGAGTGCATTACCTTATGGTTTAACAGAGAAAAAACGTGTCCGCTGTGCAGAACTGTGA
TTTCAGACCATATAAACAAATGGAAAGATGGAGCCACTTCATCACACCTTCAAATATATTAAGTTTTCAACTTAA
TATTAAGGCCACAAAACACTAATTTTATTTGGTTACAGTGACTACTGGTAAAGACATTAGAATGGATTTTCAGGG
CTGGAAGTTAAGGAAAATGTTCCCAAATGGTTTTAGAGTATTATAGTTAATACTTAAGTGTATAGTCCAGTTTAT
CAAAATATTAAATGAAAGATCCTATATTATATAAGTGATGTTCAGTCAAATGCATATGAAACATTTATTCTATCC
TTATTTGACTTATGATGGCAGTGTTAAATTGTAAATGTGTTTTCTTGTTAATGTTACCAACATGACAATTGGGTA
ATACAACTAGTGGTTTTACAGGAATTCAGGTATT
>Oa156.1 /pf7=1 /pf10=1 /pool=0 /refseq=XP_862972 /eval=2e-53 /description="PREDICTED: similar to collapsin response mediator protein 1 isoform 1 isoform 3 [Canis familiaris]"
GCCTTTGGGGAAGAGAACCCACGGGCCGCTGTCGCGATCCAACCATGGCCTCGGGCCGCAGAGGCTGGGACAGCT
CCCATGAAGACGATCTGCCCGTGTACCTGGCCAGGCCGGGCACCACCGACCAGGTCCCGCGGCAGAAGTACGGCG
GCATGTTCTGCAACGTGGAGGGCGCCTTCGAGAGCAAGACGCTGGATTTCGATGCCCTGAGCGTGGGGCAGCGTG
GCGCGAAGACTCCCCGGAGCAGCCAGGGCAGCGTCCGAAGCTCGGGGAGCCGACCTGGCGCCGAGGGGGATACCC
CGCACCGGGGCCAAGGCCGGGAGGAGAGCCGGGAGCCCGCGCCCGCGTCGCCCGCGCCCGCTGGGGTGGAGATCC
GGAGCGCCACCGGCAAGGAGGTTTTGCAAAACCTCGGCCCCAAGGACAAGAGTGACCGTCTTCTGATCAAGGGAG
GCAGAATTGTCAACGATGATCAATCCTTTTATGCTGATATTTACATGGAAGATGGCTTAATAAAGCAAATTGGAG
ACAATCTGATAGTCCCTGGAGGAGTGAAGACTATCGAGGCCAATGGGAAGATGGTGATCCCTGGAGGCATCGATG
TCCACACTCACTTCCAGATGCCATACAAAGGCATGACCACAGTGGAT
>Oa157.1 /pf7=1 /pf10=0 /pool=0 /refseq=XP_585661 /eval=0 /description="PREDICTED: similar to regulator of G-protein signaling 2 [Bos taurus]"
GAGACGGCGTTCCCAGGTGGAGGGAGATAATGCAAAGTGCTATGTTCCTGGCTGTCCAGCACGACTGCGGACCCA
TGGACAAAGGCGCTGGCACCGGCCCCAAGAACGAGGAGAAGCGAGAGAAGATGAAGCGAACCCTATTAAAAGATT
GGAAGACCCGTTTGAGCTACTTCTTACAAAATTCCTCCTCTCCTGGGAAGCCCAAAACTGGCAAGAAAAGCAAAC
AGCAAACCTTCATCAAGCCTTCTCCCGAGGAAGCCCAGCTATGGTCAGAAGCATTTGATGAGCTGCTAGCCAGTA
AATATGGTCTTGCTGCATTCAGGGCTTTTTTAAAATCTGAATACTGTGAAGAAAATATTGAATTCTGGCTGGCCT
GTGAAGACTTCAAAAAAACCAAGTCACCCCAAAAGCTGTCCTCAAAAGCAAAGAAAATATATACTGACTTCATAG
AAAAAGAAGCTCCAAAAGAGATCAACATAGACTTTCAAACCAAAACTCTGATTGCCCAAAACATACAGGAAGCTA
CCAGTGGCTGCTTCACAACTGCCCAGAAAAGGGTGTACAGCTTGATGGAAAACAACTCTTACCCGCGTTTCTTGG
AGTCAGAATTCTACCAGGACTTGTGTAAAAAGCCACAAATCACCACGGAACCCCATGCCACATGAGATGAAAGCA
GGAGCCCAGAAACG
>Oa158.1 /pf7=1 /pf10=1 /pool=1 /refseq=NP_003020 /eval=8e-22 /description="SHC (Src homology 2 domain containing) transforming protein 1 isoform p52Shc [Homo sapiens]"
CCTGCTCCTGGTGGACCCTGAGGGAGTGGTTCGGACAAAGGATCACCGCTTTGAGAGTGTCAGTCACCTCATCAG
CTACCACATGGACAATCACTTGCCCATCATCTCTGCGGGCAGCGAACTGTGTCTCCAGCAGCCTGTGGAGCGGAA
ACTGTGACCTGTTCCAGTGCTCTCTCTCAGAAGACGGCCTGCGGTCCCTTCCACCCTATTCCCTGACTCTTTGGA
CCTCACTTGGGAGTGTTCGTGGGCTTGGCCTTGTGTAGGACTGGGGATACTGTGGACACTGGGTTCAGCATGCAG
CTGAGTGAGAGGGTTTGAGTCAGGAACCAGGGGTAGAGTCCTGCTTCTCCCCAAACCTCACCAAAGTATTAATGT
ACAGAGTGGCCCCCTTCCCTGGGCCTTTCCTGTGCCAACTTGATACCCTTTTCCCCAAGGTGGGTGCTGGAGGCC
TGGGCAGGATGCTTCCTGGTAATGGAAGATGTTCTGTGGTGATAGGCCCAGTGGAGTAATCACCCTTTCAGGGAA
GGGGAACTGAATCATACCTTTAGTCTACCCCTGGGCTCAGGGTACCCCAGACTCCTCAACAACCCTCCCTCCCAG
CATTCAAATTTTGTGCCTTTGACCATCTCCTAGGTCTGAAGATATTTTATGCAAAGAGTTCTTGGGCCCCTGAAG
TCAAGGATGGGGGTGCTGACAGCTTCTTGGCTTCTGGGACCCCGTCCTCTCCTCGCTCAGCACCTCCTCCAGTTT
AGGTTGGGCCAGCAGAGGCAGGAGTAGCAGCTGTCCCCTCTCCCTGGGATGTGCAGCCCTTAGAGACTGCCGCGG
CACCCTGCTCTCAGCCAGTGGGGAGATGGACCCCTCCCTTGCTCAGTGCCTCCTGGCTGGGGCCCCTCACCCAGG
GCTCTGTATATACATTTCGTAAGCCAcccccccccccccc*ACCATGTTGCATGCATGTTATACTCTACAGCCAA
AGTACAGCCCTTCTTCCTGGCCTCTGCCCTGCCTCCCCCTGCAGGGGTGGTGAGGGGGGTGACGGAGCTGCCATC
CCAGCTGGATTTGGTCGAGGTGGGAACAGGGGCATTGAGACTTTAAAGCAGTAGACAATCCCCAGATACCATTGG
TAGGTTTGGAACTGCGTTTTTTATTTTATATGCATATATTTTAAGGCTGTAGAT
>Oa159.1 /pf7=1 /pf10=1 /pool=0 /refseq=XP_850373 /eval=6e-56 /description="PREDICTED: similar to ubiquitin fusion degradation 1-like [Canis familiaris]"
GCGTGCTCGGCGGCGTCTGTGGCGGCCGGGGGCGGCCCGCGTGCTGGGCAGCGCAGGCGGGAAGGGGGCGCGTCC
GCCTGGTTTCACTCGCGGGAGGCGCTGCGGGGTTAGGCAGGCGTATCGGGACGCGCGCGCCGGCGGCGCTTTTGA
TCCTCGCGCTTCGGCCGCGCTTGCCCGCGCAGCGTCCCTGCGCTCGCGCCTCCCCCGGAAGTGCTTTCCGTCCGT
TCCGGCGAGCGCCGGACTTCCGGCGAGCCCCGGGCTTCCGGCGCACGGCTGAGGCGGCTGCCGCTGCGAGGGGGC
GTCGGCGGCCCGCACCGGCAGCGTTCCCCGGCGCAGCGCTCTGGCCGGGCGCGGCGGAGGCGTCCGCCATGTTCT
CCTTCAACATGTTCGACCACCCGATCCCCCGGGTCTTCCAGAGCCGCTTCTCCACGCAGTACCGCTGCTTCTCCG
TGTCCATGCTCGCGGGGCCCAACGACAGGTCAGACGTGGAGAGAGGAGGGAAGATAATTATGCCGCCCTCAGCCC
TCGACCAGCTCAGCCGACTTAACATCACCTACCCCATGCTGTTCAAGCTGACCAACAAGAACTCGGACCGAGTGA
CTCACTGCGGGGTGCTGGAGTTTGTGGCCGACGAGGGCATCTGCTACCTCCCACACTGGATGATGCAGAATCTGC
TGCTGGAGGAGGGCGGCCTGGTTCAGGTGGAGAGCG
>Oa160.1 /pf7=1 /pf10=1 /pool=0 /refseq=NP_067438 /eval=6e-94 /description="phosphoribosyl pyrophosphate synthetase 1 [Rattus norvegicus]"
GGAGTAGAAACGCGAGTGCTTAGTACTGAGTCTCTGGGCCCACTCGGTTCGGGTCTCGGCGGCGGCAGCAGTGAT
CGTTAAGCAAAGAGAGCCTAGGGTAGTTGGCCAAGATGCCGAACATCAAAATCTTCAGCGGCAGCTCCCACCAGG
ATCTATCCCAGAAGATTGCCGACCGCCTGGGCCTGGAACTGGGCAAGGTGGTGACTAAGAAATTCAGCAACCAGG
AGACCTGTGTGGAAATCGGAGAAAGTGTTCGTGGAGAGGATGTCTACATTGTTCAGAGTGGCTGCGGTGAAATCA
ATGACAATCTCATGGAACTTTTGATTATGATTAATGCCTGCAAGATTGCTTCAGCCAGCCGGGTTACTGCAGTCA
TCCCGTGCTTCCCTTATGCCCGGCAGGATAAGAAGGATAAGAGCCGGGCTCCAATCTCAGCCAAGCTGGTTGCAA
ATATGCTCTCTGTAGCTGGCGCGGATCATATCATCACCATGGACCTTCATGCTTCTCAAATTCAGGGCTTTTTTG
ATATCCCAGTCGACAATTTGTATGCAGAGCCAGCGGTCCTCAAGTGGATAAGGGAGAACATCTCTGAATGGAGGA
ACTGCACAATTGTCTCACCTGATGCTG
>Oa161.1 /pf7=0 /pf10=0 /pool=0 /refseq=XP_615178 /eval=2e-54 /description="PREDICTED: similar to anti-testosterone antibody [Bos taurus]"
GCTCTGCTCAGCTGTGTGGCGGCAGACAGCAAGGACGCCCTGACCGTGTCCACCATGGCCTGGTCCCCTCTGCTC
CTCACCCTGGTCGCTCTCTGCACAGGATCCTGGGCCCAGGCTGTGCTGACTCAGCCGTCCTCCGTGTCTGGGTCC
CTGGGCCAGAGGGTCTCCATCACCTGCTCTGGAAGCTACATCGGTAGTAGTGGTGTAGGCTGGTTCCAACAGGTC
CCAGGATCGGGCCTCAGAACCGTCATCTATGATAATACCAATCGACCCTCAGGGGTCCCCGACCGATTCTCTGGC
TCCAAATCGGGCAACACAGCCACCCTGACCATCAGCTCGCTCCAGGCTGAGGACGAGGCCGATTATTTCTGTGGA
AGTTATGCTGGTAGTAGCTATAATGAAGATTTCGGCAGCGGGACCAGGCTGACCGTCCT
>Oa161.2 /pf7=0 /pf10=0 /pool=0 /refseq=XP_615178 /eval=2e-41 /description="PREDICTED: similar to anti-testosterone antibody [Bos taurus]"
CAGGATGTGCTGACTCAGCCGTCCGCCGTGTCCAGGTCCCTGGGCCAGAGTGTTTCCACCACCTGCTTTGGAAGC
AGCAGCAACGTTGGAGAAGATTATTATGTGAACTGGTACCAACAGGTCCCAGGATCGGGCCTCAGAACCGTCATT
TATTATAATAGCAGTCGACCCTCAGGGGTCCCCGACCGATTCTCTGGCTCCAAATCGGGCAACACAGCCACCCTG
ACCATCAGCTCGCTCCAGGCTGAGGACGAGGCCGATTATTTCTGTGGAAGTTATTCTGGTAGTACCTATGGTGTT
TTCGGCAGCGGGACCAGGCTGACCGTCCTGGGT
>Oa161.3 /pf7=0 /pf10=0 /pool=0 /refseq=XP_583161 /eval=4e-41 /description="PREDICTED: similar to immunoglobulin lambda light chain variable region [Bos taurus]"
CACGCTGGTCGCTCTCTGCACAGGATCCTGGGCCCAGGCTGTGCTGACTCAGCCGTCCTCCGTGTCTAGGTCCCT
GGGCCAGAGGGTCTCCATCACCTGCTCTGGAAGCTACATCGAAGGTAGGACTGTAGGCTGGTTCCAACAGGTCCC
AGGATCGGGCCTCAGAACCGTCATCAGTGGTAGTACCAATCGACCCTCAGGGGTCCCCGACCGATTCTCTGGCTC
CAACTCGGGCAACACAGCCACCCTGACCATCAGCTCGCTCCAGGCTGAGGACGAGGCCGATTATTTCTGTGGAAA
TCATGCTAGTAATAACTATAA
>Oa162.1 /pf7=3 /pf10=0 /pool=1
CCGGCTCCTCCTCCTGCCTGCATCCAGCCAGTGACATTGAGGTGTAATACATGTACCAGCATCTGGGCTCCCTTA
TCTCTGGGGCTCTCAACTGCCAAAACTGAACCCGAGCCCCTGGCAGAGAAAGCTCGGAGTCCTAACCACTGGACC
GCCAGGGGATTCCCTAATTACTGCATTTGGATTGGGATCTTTCTGAAGAAGCCTCGGATGTTCTAGTTACACATT
AGGGGCAAGAGTGGACATCCCTCTCCAAGCACGTGGAGGCCCGGCATAATCCTAGCTACTCCTAGGAGGGGCCCC
GGCCACCGTCCAGGGGCAGGAACCAACCTCCTTGCTTTGCTTTCTGCTCAGCTTCTCCTGTGTGATTggggggag
gggggTGTCAGTGCAGAAGGAAGTTGTTTTAATTTATTAATTACTTTGAGTACAACTGTATGAGGGTGTGGTGGG
GCCCTTCTCCCCCCGCCACAGGGGTGGTAACCCTGGTGGTTGCTGTATTCCTCCCCTCTGCTACTTGCTAGAGGA
TCTTTGTGGCCAAGGAGCTGCTATGCCTGGAGTGGGGCCATACCCTCCTCTCCCTTTGGCCCTCTGCCCCATCCT
CCAGGAGCAGGGGGTGTTGTGGAATGAAGCAGGGGATGACCTGGTGATGACCAAGCCCCCTGTCCAGAGAGGGAG
GCAGGCCCTGTTAACACAGGTCTTTCCTGAGGCCACAAGGTCCAGGCTGGTGGCTGAGGACCATCATGCTACCTT
TATAATAACGTTTCCAGAATAAAACTGAAAAAAAC
>Oa163.1 /pf7=0 /pf10=6 /pool=12 /refseq=XP_536899 /eval=2e-86 /description="PREDICTED: similar to Myosin regulatory light chain 2, skeletal muscle isoform (G2) (DTNB) (MLC-2) [Canis familiaris]"
GCCGCCTTTCCAGCCAGAGCTGCTGCCTTGATCCCAGGAGACCTAAAACATGGCACCCAAGAAGGCCAAGAGAAG
GGCAGCAGCAGAGGGCGGAAGCTCCAATGTCTTCTCCATGTTTGATCAGACCCAAATCCAGGAGTTCAAGGAGGC
CTTCACAGTAATTGACCAGAACCGGGATGGCATTATTGACAAGGAAGACCTGCGGGACACCTTTGCAGCCATGGG
GCGTCTCAATGTGAAGAATGAGGAGCTAGACGCCATGATGAAGGAAGCCAGTGGGCCCATCAACTTCACTGTCTT
CCTGACCATGTTTGGGGAGAAGCTCAAAGGTGCCGACCCTGAGGATGTGATCACTGGAGCCTTCAAGGTCTTAGA
CCCTGAGGGAAAAGGCACCATCAAGAAGCAATTCCTGGAGGAGCTGCTGACCACGCAGTGTGACCGCTTCTCCCA
GGAAGAGATCAGGAACATGTGGGCTGCCTTCCCCCCCGACGTGGGCGGCAACGTAGATTACAAGAACATCTGCTA
CGTCATCACGCATGGCGACGCCAAGGACCAGGAGTAGAGCGGACCCTTTTCGGCCTCTGCTAGTCAAAGCCTTCC
TGCCAGTCCGATCTCCCCACCCAGACTAATAAATTGAAAGGGTCTCGTTTCTTATGAGCCAA
>Oa163.2 /pf7=0 /pf10=1 /pool=0 /refseq=XP_582299 /eval=4e-12 /description="PREDICTED: similar to electrogenic sodium bicarbonate cotransporter NBC4c, partial [Bos taurus]"
GATCACTGGAGCCTTCAAGGTCTTAGACCCTGAGGGAAAAGGCACCATCAAGAAGCAATTGTAAGTGACACGCTC
CAGCTGCTCCCACACAGAAAGCCTCTTTCAATTCCCACCAATAACAGGCACTGCCAGTGATAAGGGTGGCTCAGA
CAGTAAAGAATCTGCCTGCGCAATGCAGGAGACCTGGGTTTGATCCCTGGGTTGGGAAGAACCCCTGGAGGAGGG
CATAGTAACCCATTCCAGTATTCTTGCCTGGAGAATCCCTTGAGAAACTCTTCAGAGGAATCTGGCAGGCTACAG
TCCATGCGGTCTTAAAGAGTCGGACACGACTTAGCGACTAAGCACCGCACAGCACAGGGATAAGGGAAAAATCAG
GACTGTGGAAATGGGCGATGGAACACAGGAAGAAGGGCAAAACGGGAGGTCAGAGTGTTTGGGAGACCAATGAGG
AATCCAGAGTGACCCTGGTTTTCAAGATGAGACTGGGAATGGCAAGGGGGATGAGGTGGGAGGGCGTGGAAAGGA
ATCACGAAGTCCAGTCTCAAACCTCCCGTATATCAATCACCTCTCTCCAGCCTGGAGGAGCTGCTGACCACGCAG
TGTGACCGCTTCTCCCAGGAAGAGATCAGGAACA
>Oa164.1 /pf7=0 /pf10=0 /pool=0 /refseq=YP_259722 /eval=2e-73 /description="acyl-CoA dehydrogenase family protein [Pseudomonas fluorescens Pf-5]"
GCAGGACCGGTCCGGATTCCCGGGTCGACACCGGTATCGCCCTCGGTGCCCTGGAACAAGCAAAAATCCATGCAC
GCCAGGCCCGGCCCTGGATCGACAGCCAGCAGGATCACGGCTGGCAAGACCCGTTCACCATCGCCGCCATCGGCG
ACCTGGAATGGCGGGTCCACGGCACCGAAGCGATCCTCGCCAAGGCCGGCGTTGCCGTAGACCAGGCCCTGGCCA
ACCCCAACGAAGACACCGTGGCCAATGCCTCGCTGGTGGTCGCCCAGGCCAAGGTGCTTTCAGCCGAAACCGCGT
TGCTCGCGAGCAGCAAACTCTTCGAACTGGCCGGCACCCGCTCGGTGTCCGGCAAGCACAACCTCGACCGTTTCT
GGCGCAACGCGCGCACCCACACCTTGCATGACCCGGCCCGCTGGAAATACCACTTGATCGGCAACTTTGTGCTCA
ACGGCGTCAAGCCCGCACGCCACGCCTGGAACTGAGGAGCTTCATCCATGACCGCACTGAATCAGGCGCGCCAAC
TGCTGGAAAGTACCCGGCGCTTTGTCGAGAAAAGTGATGACCCCTACGTGATCAGCCGCTTCGGCGATTTGCAGA
TTCGCGTGGAGGTC
>Oa165.1 /pf7=0 /pf10=0 /pool=0 /refseq=YP_262431 /eval=5e-54 /description="cytochrome d ubiquinol oxidase, subunit II [Pseudomonas fluorescens Pf-5]"
CCTGCTGTACCGGTCCGGATTCCCGGGTCGACCACCGGGATGCCATCGATGAACGCCCCCAGCGCTACGCCCTGG
AAGAACGTCGCCGCCAGCGAGCCGCCGATGAAGGCCTTGTCCCACAAGTGACGCTTGTCGTCCTTGGCCTTGAAG
CGAAATTCAAACGCCACGCCGCGAAAGATCAGCCCGATCAGCATCAGCATCAGTGGCAGGTACAGCGCCGAGAGC
ACCACCGAATAGGCCAGCGGGAACGCGCCAAACAACGCCGCACCGCCGAGTACCAGCCAGGTTTCGTTGCCGTCC
CACACGGGGGCGACGGTGTTCATCATCACGTCACGGTCGGTCTTGCCCGGGATGAACGGGAAGAGAATGCCGATC
CCCAGGTCAAAGCCGTCCATGACCACGTACATCATGATGCCGAAGATGATGATCACGGCCCAGATCAGCGGAAGA
TCAATACCCATGGCTCAGTTCCCCTTGTTCAAGGTGTCGCCGTGATCGGCATCGGCACTGTCATCAGCCGCCGAC
AACGGACGGGCCGGTGTGCGTTTCTGCCCAGGGCCACCGTGAGTAGGCTCGGTGCTTTCGTGGGTCACAGGCCCT
TTGCGCACCAGGCGCATCATGTAGCCCAGGCCCGCGCCGAACAGCGCGAAATACACCACCACAAACAACACCAAC
GTAATGCTCATCTGCGCAAAGCTGTGGTTGGACGAGGCGTCCGCCGTGCGCATCAGCCCGTAGACCACCCACGGC
T
>Oa167.1 /pf7=0 /pf10=0 /pool=0 /refseq=YP_259732 /eval=6e-32 /description="oxidoreductase, Gfo/Idh/MocA family [Pseudomonas fluorescens Pf-5]"
GGGTCGAAACGCGACAACCCCCAGCAACGAGAGCGCTGTGGCCAGCAATGCGACCCTGCGCGTGGCCTTCGGGCG
GAAAAACACCACACCCATGACAGGCTCACTCATAGACCTTTCTCCCATTTATTATTGTTAGGTCGTCTTGCCGTG
GGGAGCCCTGAAACCTGCAATCTAGAGCGCCTTGAGCAAGCTGGGCCATCCTAGCGGGCTTTGGAATCGTCTGAC
AATCGGCGCTACGTTATGTTTTGTTAACTGGAGGGGGTTTGAGCCAGTGCTGAATGTAGCGCTATCAGCAGCGGT
GATCGTAGAGGGGGGCTCCCTCGCCACAGGGTGAATGGGGAGCCCTGGAATGAATTTTTATTCTACGTGTTGAGT
TTTGGGAATATTTATTCCATAAATAGCCCTCTCAAAACAATAATTCGAAGGAACCCGGCTATGCGCGAACTCGGA
ATCGGCCTGATTGGCACAGGCTTTATGGGGCGTGCCCACGCTCTGGCATTCAATAACGCTCGGGCGGTGTTTGAA
CTGCCGGTGAAGCTCACACTGGCCGCCCTGGCCGATGCCGATACCGAACGCGCGACACGCTGCGCCGCGGACTGG
GGGTTTGCCCAGGCCCATGGCGACTGGCAGCAGTTGATCGACAATCCCAAGGTCGATGTCGTCGCCATCACGACC
CCTAACCATTTGCACTTCCCGATGGCCATGGCTGCGCTGGCGGCGGGCAAGGC
>Oa168.1 /pf7=0 /pf10=0 /pool=0 /refseq=NP_851367 /eval=0 /description="peroxisome proliferative activated receptor, gamma [Bos taurus]"
ATGGGTGAAACTCTGGGAGATCCTCTTATTGACCCAGAGAGTGAGCCCTTCGCTGTCACCGTGTCTGCAAGTACC
TCACAAGAAATTACCATGGTTGACACAGAGATGCCGTTTTGGCCCACCAACTTTGGGATCAGCTCCGTGGACCTT
TCTATGATGGATGACCACTCCCATGCCTTTGATATCAAGCCCTTCACCACCGTTGACTTCTCCAGCATTTCTGCT
CCGCACTACGAGGACATTCCGTTCCCAAGAGCTGACCCGATGGTTGCAGATTATAAGTATGACCTGAAGCTCCAA
GAGTACCAAAGTGCAATCAAAGTGGAGCCTGTATCCCCACCTTATTATTCTGAAAAGACTCAGCTGTACAGTAAG
CCTCATGAAGAGCCTTCCAACTCCCTCATGGCCATTGAGTGCCGGGTCTGTGGGGATAAAGCGTCAGGGTTCCAC
TATGGAGTTCATGCTTGTGAAGGATGCAAGGGTTTCTTCCGGAGGACGATCAGATTGAAACTTATTTATGATAGG
TGTGATCTTAACTGTCGGATCCACAAGAAAAGTAGAAATAAATGCCAGTACTGTCCGATTCCAGAAGTGCCTTGC
TGTGGGGATGTCTCATAATGCCATCAGGTTTGGGCGCATGCCACAGGCCGAGAAGGAAAAGCTGTTAGCAGAGAT
CTCCAGCGACATCGACCAACTGAACCCAGAGTCTGCTGACCTCCGGGCCCTGGCAAAGCATTTGTATGACTCGTA
CATAAAGTCCTTCCCGCTGACCAAAGCAAAGGCGAGGGCGATCTTGACGGGAAAGACGACAGACAAATCACCGTT
TGTTATCTATGACATGAACTCCTTAATGATGGGAGAAGATAAAATCAAGTTCAAGCACATCAGCCCCCTGCAGGA
GCACAGCAAAGAGGTGGCCATCCGCATCTTCCAGGGGTGTCAGTTTCGCTCCGTGGAAGCCGTGCAGGAGATCAC
AGAGTACGCCAAGAATATCCCCGGCTTTGTGAACCTTGACTTGAATGACCAAGTAACTCTCCTAAAATACGGCGT
GCACGAGATCATTTACACGATGCTGGCCTCCTTGATGAATAAGGATGGGGTCCTCATATCTGAGGGCCAAGGATT
CATGACAAGGGAGTTTCTAAAGAGCCTGCGAAAGCCCTTTGGTGACTTTATGGAGCCCAAGTTCGAGTTTGCTGT
GAAGTTCAACGCACTGGAATTAGATGACAGAGACTTAGCAATATTTATAGCTGTCATTATTCTCAGTGGAGACCG
CCCAGGTTTGCTGAATGTGAAGCCCATTGAGGACATACAAGACAACTTGCTGCAGGCCTTGGAGCTGCAGCTCAA
GCTGAACCACCCCGAGTCCTCCCAGCTCTTTGCCAAGCTGCTCCAGAAAATGACGGACCTCAGGCAGATTGTGAC
AGAGCACGTGCAGCTGCTGCAAGTAATAAAGAAAACAGAGACGGACATGAGTCTCCACCCACTTCTACAGGAAAT
CTACAAGGACTTGTATTAG
>Oa169.1 /pf7=0 /pf10=10 /pool=8 /refseq=NP_789828 /eval=0 /description="alkaline phosphatase, liver/bone/kidney [Bos taurus]"
CTCCCGCCCCTCTGCGTCCGCGCTCCCAGAGCACCGACCCCGCGTCCCTTGCGCCGGGACAGACCTTCGCCTACG
AACTCTGAGCAGGATTGGAACATCAATTAACTGCTGACCACTGGCAGCCCACCTTTCCCACCCACATCCATCACA
CCTCTGGGCTCCAGAGAGAAAGCAGGTCTTGGAGTACGCCATGATTTCACCATTCTTAGTGCTGGCTATTGGTAC
CTGTCTTGCCAGCTCCTTAGTGCCAGAGAAAGAGAAAGATCCCAAGTACTGGCGAGACCAAGCTCAGCAGACCCT
GAAAAATGCCCTGAGGCTTCAGACTCTCAACACCAACGTGGCTAAGAATGTCATCATGTTCCTGGGAGATGGCAT
GGGCGTCTCCACCGTGACAGCTGCCCGCATCCTCAAAGGTCAGCTCCACCACAACCCTGGAGAGGAGACCAAGCT
GGAGATGGACAAGTTTCCCTACGTGGCCCTCTCCAAGACGTACAACACCAACGCCCAGGTCCCCGATAGCGCAGG
CACGGCCACCGCCTACTTGTGCGGGGTGAAGGCCAATGAGGGCACCGTGGGGGTGAGCGCAGCGACCCAGCGCTC
CCAGTGCAACACCACTCAGGGCAACGAGGTCACCTCCATCCTGCGCTGGGCCAAGGACGCAGGGAAATCCGTGGG
CATCGTGACCACCACGCGCGTGAACCACGCCACCCCCAGCGCCTCCTACGCCCACTCCGCTGACCGGGACTGGTA
CTCGGACAACGAGATGCCCCCGGAGGCCCTGAGCCAGGGCTGCAAAGACATCGCCTACCAGCTCATGCACAACGT
TAAGGACATTGAGGTGATCATGGGGGGCGGCCGGAAGTACATGTTCCCCAAGAACAGAACCGATGTGGAGTATGA
GCTGGATGAGAAGGCCAGAGGCACGAGGCTGGACGGCCTGAACCTCGTCGACATTTGGAAGAGCTTCAAACCGAA
GCACAAGCACTCTCACTATGTCTGGAACCGCACTGATCTCCTGGCCCTTGACCCCCACACCGTGGACTACCTCTT
GGGTCTCTTTGAGCCCGGGGACATGCAGTATGAACTCAACAGGAACAACGTGACTGACCCTTCACTCTCCGAGAT
GGTAGAGATGGCCATCAGGATCCTGAACAAGAACCCCAAAGGCTTCTTCCTGCTGGTGGAAGGGGGCAGGATTGA
CCATGGGCACCACGAGGGCAAAGCCAAGCAGGCACTGCACGAGGCGGTGGAGATGGACCAGGCCATCGGGCAGGC
GGGCGCTATGACCTCCGTGGAAGACACACTGACCGTTGTCACCGCTGACCACTCCCACGTCTTTACCTTTGGCGG
GTACACCCCCCGTGGCAACTCTATCTTTGGTCTGGCTCCCATGGTGAGTGACACAGACAAGAAGCCTTTCACCGC
CATCCTGTACGGCAACGGGCCTGGCTACAAGGTGGTGGGTGGTGAGCGAGAGAATGTCTCCATGGTGGACTATGC
TCACAATAACTACCAGGCGCAGTCCGCGGTGCCCCTGCGCCACGAGACCCACGGCGGCGAGGACGTGGCCGTCTT
TGCCAAGGGCCCCATGGCGCACCTGCTGCACGGCGTCCACGAGCAGAACTACATCCCCCACGTGATGGCCTACGC
AGCCTGCATCGGTGCCAACCGCGACCACTGTGCCTCAGCCAGCTCGTCCAGCAGCCCCTCCCCCGGGCCCCTGCT
GCTCCTGCTGGCCCTGCTGCCCCTGGGCGGCCTGTTCTGAGGGCCCAGGGCCCGGGCACCCACCAGCCCATGACC
GATGGCCGGTGCTGCCCACGGCCTGGCAGCCCACACCTCAAAGAGGCGGGAAGCAGAGACCCCCACCGCCTCTGC
CGCTGCCGGCAAGGGGACCCAGGAAACCAAAGTCTGCCTGCCACCCGCCTGGCTCCCCTCTGGAATCCTCCACTG
CGGCCAGATCAGTTGCTGGCCTCCAGTCTCCCCCGCCACCCGCCGCCCCCTTTTGGCCAACAGGGTAGGCTTCTC
TTGGGCAGGCAGAGAGCATAGACTGCAGACTTCTCAAAGCCTCTTATTTTTCTAGCAACTCTATTTCTGCAGACC
CAGAGGCCCTGGAGCTTCCATGGAACATTCCGGATCTGACCCTGCCCCAGCCCCTTCCCCGTCCCTCTGGAACCC
ACTAGGCTCATGGCCAGTTCCCCAAGCCCATCCCTAAATGCAGGGGAGACCAGGTCTTCCTCAGGAGGGAGGTTT
GCTCACTCACTCATTCTAAGGTCGTGCTGGGGCTCCCAGGAAGTCGGTTCCGAGGACTGGCCATCCAGCCCCGGG
TGACCCAGGCTGGGAAGAGGAGCCTGGCAAAGCGGACACTTCCCGGCTCTAAACACACATGCCAGCTTCTCTCTG
AAGGGACGCTCCTGTTCGAAATAGCCAAAAAATTTTCTCTTT
>Oa170.1 /pf7=0 /pf10=1 /pool=2 /refseq=XP_690914 /eval=0.008 /description="PREDICTED: similar to Collagen alpha 1(VIII) chain precursor [Danio rerio]"
GCCCACTTCCTCACGTGACAGATGGGGAAACTGAGGCCTAGAGAAGGAAAGATGGTGTTCAGAGGTCTTCCAGCA
GCAGAGGCGTGAGTGAATCAGTGTCTTGCCTGCCTGCCCACAGGGCCCATTTGCGCTTTTCTCTCTTCTCTAAAT
CATGTCCCCCCTCCCCTTTCTGGGCTCCCCCTTGTTTCCAAGACTCACATCCTCCGATTTGCGCCCTTTCCCTGT
CATCCCCGGGAGGGCAGGCCAGGGCCTCGAGGGTGGCGCTCTGGGTCCAGTAACTAGCTGTGGCACAGGCTAAGT
CAGTTCACCTCGGAGCCTCTGGAAGCCTCAGGGGTGCCAGTCCCAGTTTCCCACTCGGGTGGCATCCCCCAGCAT
CCAGAACGGAAATGTGCTCCTTGACCCCTGAGGTCCTGCCTCTAGCTGGTTCCCCAGGAGCTGATGCAGTCCTGG
AGCCCCACCAGCTCCAAGGGGCCTCCTGGATCAGCCCCTACTGGCCTTGTGCCCGACAGCCCAGCTCAGCCTACT
GCGAACGCAGCCAAGGAGGCAGGGTAGCCCCCACCCATGCTTATGCTTCCCCACCAGGGTGGCATCTCAGCTTCC
CAGCCCTGGGCTCTTTCCTTAGTATCAGTTTCATAAAAGTTGTTGCCTTTTTAATGGACTATCACTTAGCACCAC
CCCCACCCCCCCATCCAGGTCCCTGCTGGCAGGGGATTGGAAATATGTCATTTTTAAAGAAGGAAGACATTGCAT
TTGTTCACTTTTGTAACACTGTGTCCTGGGGATGAGCTGGGAGAAGAGGCGTTGGGTAGAAGTCAAGCCGTACGT
CGCCATGTGGGCATCCA
>Oa171.1 /pf7=0 /pf10=3 /pool=0 /refseq=XP_591203 /eval=4e-73 /description="PREDICTED: similar to ADAM 15 precursor (A disintegrin and metalloproteinase domain 15) (Metalloproteinase-like, disintegrin-like, and cysteine-rich protein 15) (MDC-15) (Metalloprotease RGD disintegrin protein) (Metargidin), partial [Bos t"
GGCTGCGCCTGGCTGCGAGGTGCGAGAAGCCGACCCGGCAGCCGCGGCTCCTCGGCGCCCGGCCCAGCACCTGCT
GCCCTCGCCCGGCCCCGGGCGGCGCTGCCATGCGCCTGGCGCTGCTCTGGGCCCTGGGGCTCCTGGGCGCGGGCA
GCCCATTGCCCTCCCGGCCGCTCCCAGATATAGGTGTCACTGAGGAGACGCAGGCAAGGCCAGAGAGGGCCCAGA
ATGGACCTCTGGAGCCCCAGATCCTTCAGGACAACCTCACGCTTAGCCTAGCAGAAGCGCTTCAGACCAATCTGC
CTGAGGCTTTGCGGATCAAACTGGAATTGGATGGTGAGAGTCACATCCTGGAGCTGCTGCAGAATAGGGAGCTAG
TCTCAGGGCGCCCAACCCTGGTGTGGTACCAGCCTGATGGCACCCGAGTGGTCAGTGAGGGCCATACTCTGGAGA
ACTGCTGCTACGAGGGGAGAGTACGTGGCCACGCGCACTCCTGGGTCTCTCTCTGCACCTGCTCCGGGCTCAGGG
GCTTAGTGATCCTGTCCCCAGAAAGAAGCTACTCTGTGGAGCTGGGGCCTGGGGACCGTCAAGGTCCGCCAGTGA
GCTCGCGG
>Oa172.1 /pf7=0 /pf10=0 /pool=0 /refseq=YP_261565 /eval=3e-39 /description="flagellar hook protein FlgE [Pseudomonas fluorescens Pf-5]"
TACGGTCCGGATTCCCGGGTCGACACCAGCAAAAGCATGACCGGTTCCGTGGCGGTGACGGCGGCAACGGGCAAC
GTCTCGGTCAAGATCACCGACAAGGACGGCAACGTCGTTCGCACCATCGACATGGGCGCCCAGAGCGCCGGCAAT
TCCAGCTTTGTCTGGGACGGCAAGAACGATGCGGGCGAGACGGCGGCTCCCGGCACCTACACCTTCAATGCCACC
ACCAAGAATGACAAGGGCGACTCGGTTGCCCTGCTCACCTCGCTACCGGCAACGGTGACCAGCGTGACCCTGAGC
CAGACCGGCGGCGAAATGCTGCTCAACCTGGCGGGCGGCATGGGCAGTATCAAGCTGTCGCAAATTCAGACTATC
GGTACATAGAGCCGGCTAAATACGGCAAAAGGAGAGAACAATGTCTTTTAACATCGGCCTTAGCGGCCTCTATGC
GGCCAACAAACAACTGGACGTGACCGGCAACAACATCGCCAACGTCGCGACCACCGGCTTCAAATCGTCCCGTGC
CGAATTCTCGGATATCTACGCGGCGTCCAAGCTGGGCACCGGCCAGAACAGCATCGGCAACGGCGTAAACCTGGC
GGCAGTGTCCCAGCAGTTCACCCAGGGTGACGTCAACAACAGCGGCGGCACGCTGGACATGGCGATCCAGGGCGG
CGGCTTCTTCGTGCAGAAGGGCAGCGACGGTTCGCTGGAGTACACCCGTAACGGTGCCTTCCGCG
>Oa173.1 /pf7=1 /pf10=1 /pool=1 /refseq=NP_659731 /eval=0 /description="mitogen-activated protein kinase kinase 3 isoform B [Homo sapiens]"
GCTGGGGCCCTGCCGCACTGCCCAGTCTGGCCCCGCCGCCTGCTGCGGACACGTCCCTGTTGCCGCCCTGCCCGC
CGCCCGGGCCGTCCGCCTGCCTGTAGCCATGAGCGCACTCCGCCCGGGCCGAGCCCGCCACCCCCTGGACTAGTT
CTGCCGCCGCCCGGACCCGCCCGCACCATGGAGTCTACTGCCCCGAGCCCGCCCGCCGGCGTGCCCACGTCCAAA
GGAAAGTCCAGGAGGAAAAAGGATTTACGAATCTCCTGCATGTCCAAGCCGCCGGCGCCCAGCCCCACGCTCCCC
CGGAACCTGGACTCCCGGGCTTTCATCACCATTGGAGACAGGAACTTTGAGGTGGAGGCGGATGACCTGGTGACC
ATTTCAGAGCTGGGCCGAGGTGCCTATGGGGTGGTGGAGAAGGTGCGGCATGCCCAGAGTGGCACCATCATGGCC
GTGAAGCGCATCCGAGCCACCGTGAACTCTCAGGAGCAGAAGCGCCTGCTCATGGACCTGGATGTCAACATGCGC
ACAGTGGACTGTTTCTATACCGTCACCTTCTACGGGGCCCTCTTTAGAGAGGGAGATGTGTGGATCTGCATGGAG
CTCATGGACACGTCCCTGGACAAGTTCTATCGGAAGGTGCTAGACAAGGGCATGACGATTCCAGAAGACATTCTT
GGGGAGATCGCTGTGTCTATCGTGAGGGCCCTGGAACATCTGCACAGCAAGCTGTCCGTGATCCATAGAGATGTG
AAGCCATCCAATGTCCTTATCAACAAGGAGGGCCACGTGAAGATGTGTGACTTTGGGATCAGTGGTTACTTGGTG
GATTCTGTGGCTAAGACAATGGATGCTGGCTGCAAACCCTACATGGCCCCCGAGAGAATCAACCCAGAGCTGAAC
CAGAAAGGCTACAATGTCAAGTCTGATGTCTGGAGCCTCGGCATCACCATG
>Oa174.1 /pf7=0 /pf10=0 /pool=0 /refseq=NP_001009230 /eval=0 /description="fibroblast growth factor 10 [Ovis aries]"
GGCACGAGCCAGTTTATAATCTGCTGCTTTAAAAGGTTTATCCTCAGCATCTTCTGCTTTCTCCCTCACCCCTCC
CCTCCTGGGAGCGAGGGGaaaaaaaaaaGTCAGCCAAGCACCAGGCTCCAGGTGGCTCTCAAGTACTTCACTGCC
aaaagaaaaaaaaaaaaaaaaTCGTACGGTGGAAAACAAGTGAGAAAGGGGCTCCCCAGAGGAGACTGGTTCAGA
CTGGAAGGCAGCAACATTCGGAAAGCGCGAGGATACAGCTCACACCGGTCACCCGCGCGCCGAGCACAGGGACGC
TTTCGCTGCAACTAGCCCGAGCTGGAGGCGCTGGCGGAGGCTGCAGGCTGCGGCGGCCCCGGGGGCCGGGCAGGG
TCCCGCAGCCCCCAAGCTCCGGGCAAAGGCATCACGCTCCCTTCTCCCGGCTCCCCTGCTCTCCCCCGCTCTCCC
AGCCCCTTCCCCCTCCCTCTTCTTGGCGTTCCCAGCAGCCGAGGGTTTCAGATGTCCCACCGCCGTTTGAccccc
tccctcctaccccccccccccccACCTCCGCTTCTCCACCCCTGCAAATGAGGTTTGACCAGCGGAGGCAGAGCC
CACCTCTGGCTTAGAATCACTGACATTTAGACTCCAGGCTTCAACCTGTTTACAAGCGGGCTTTCCAAAGGAAGG
GGGGTGCGGGGGGAGGGAAAGAGGGCCAAACAAAACACCAACCGCCATCCCCCCCGCCACCCCAAACAAGAAGTG
ACTTTCTGGAGGCTTCAAATCAACAGGCACCACCAAAAAGAGAAAGCAACAGGGAGAAGAAAACAACGGCTACCC
CGGCAGCCGCCTCCGGTTCTGACAACTCCGAGGGACACACTTTCAGAGCTGGCTAGCGAACGGGGGCTGGTGCGG
AGAGGGACTGGACACTGCCAGCCGCACCGGGGCGCAGATAGCTCCCCCAGCCTCCCACCCCAACCCTTTTGGGTT
TTGTTCACCGTGCTGTCATCTGCTTTTCAGACTTTTTTTTTCCCCCTGCATTTAACATGGTGAAGAAAGGAGTGA
AGAAGAGAACAAAGTAAACTCCTGGGGGAGTGAGGAGGGAGACTGACCCACACCACCACCACCACCACCAGCTCC
TGCTACTGCGGCCACCCACGTCCACATTCATCAGGAGACCCAGGGCGCGCGCGGCGGCGGATCCGAGAAAGGAGC
GAGGAGAGGCAGCCGGCCCTTCCGCGGAGTTATGGATGTTGGTGCTTTCACTTCTGGCCAGATCCGAGCCCAGAG
GGAGCTAACCAGTGGCCGCCACCTCCAGCTGTCTCCTTGCCTCGCACCAGGTCTTACCCTTCCAGTATGTTCCTT
CTGATGAGACAATTTCCAGTGCCGAGAGTTTCAGTACAATGTGGAAATGGATTCTGACACATTGTGCCTCAGCCT
TTCCCCACCTGTCCGGCTGCTGCTGCTGCTTCTTGTTGCTCTTCTTGGTGTCTTCCGTCCCTGTCACCTGCCAAG
CCCTCGATCAGGACATGGTGTCACCAGGGGCCACCAACTCCTCTTCTTCCTCCTCGTCCTCGTCCTCCTCGTCCG
TCTCCTTGCCTTCCAGTGCGGGGAGGCATGTGCGGAGCTACAATCACCTCCAAGGAGATGTCCGCTGGAGAAAGC
TGTTCTCTTTCACCAAGTACTTTCTCAAGATTGAGAACGGGAAGGTCAGCGGTACCAAGAAGGAGAACTGCCCGT
ACAGTATCCTGGAGATAACTTCAGTGGAAATCGGAGTTGTTGCTGTGAAAGCTATTAACAGCAACTATTATTTAG
CCATGAACAAGAAGGGGAAACTCTATGGCTCGAAAGAATTTAACAATGACTGTAAGCTGAAGGAGAGGATAGAGG
AAAACGGATACAATACCTATGCATCTTTTAACTGGCAGCACAATGGGAGGCAAATGTATGTGGCATTGAATGGAA
AAGGAGCTCCTAGAAGAGGACAGAAAACACGAAGGAAAAACACCTCAGCTCATTTTCTTCCAATGGTGGTACACT
CATAGAAGAAGGCAGTGTTTGCAGATGCAGTATAACCAAAGGCTCTTTATGAGGCATAGTTGGTATTCTTTATGA
AGACAGTACTTCACAAGGCAAAGACACACTGCAAATGTCTGCTTGCTTGAAAGAAAGGAGGCCTTTGAAGGTTTT
TGTACTCTCTACTGACATATGATGTTCTCTTAATTAGTTCTGTGTCCTGCCTTGTGATCACAATATAAACAGATC
AAATGGATGGAATTTATTCCCAAGTGAACAATATTGTGGCTGAGTTTAGGGGTTAAGTTTTTGTTTATGTTTTTG
TTTTTATCCTCTGAGATAGAACTTAAAGGACAAGGAACAATCTGTTGAATGATCTTCGGGAAAGTTATTTATGGA
ATACGAACTCATATCAAAGACTTTCATTGCTCATTCAAGCCTAATGATTCAATGAGCAGTAAGACATGCAAGCAT
TTACTGGAAAGCACTTGGGTCATATCATATGCACAACCAAAGGAGCTTTGCGTGTGACGTCATGGAAGAATCAGA
TAGGATTATAAAATATAAACATGGTAGTGTAAAACTGTTCTAACCAAACAAATAGTAATGGTATGCTTGTGCATT
CTGCCTTCATCCTTTTCTATTTCCTTCTAAGTTATTTATTTAATAGGATGTTAAATATCTTTTGGGGTTTTAAAG
AGTATCCTCAGCAGCTGCTCTCTGTTTTACCTTTTCTATTTCTTTAGCACACCACATGCATATTCATGACAAAGT
GTTTTTAAAACTTGGCAAACACTTCAAGAATAGGAAATAAAATTGGGGAAAGAGaaaaaaaaaaaaaaaaaaaaa
aaaaaaaaaaaaaaaaaaaaaaaa
>Oa175.1 /pf7=0 /pf10=1 /pool=2 /refseq=NP_999018 /eval=2e-97 /description="folate binding protein [Sus scrofa]"
GTCCTGCGCTGAGGACGGAGACCACAGAGGACAGCCTGGCAGCTTGGAGCTGCCGCCAGCCTGGAGAAAGGCCAG
CCCAGTCAGAGCTGCGCGTGAACCTCGTAGCGAAGGAGGCTCAGGAGCTGCAGTCAGGAGAGTCGGCAGCTGCCT
CTGCAGGAAAGGAAAGAGATGCCTTGGAAACTGACACCACTTCTGCTGTTTCTGGGTTGGATGACCTCTGTGTGC
AATGCCCGGACCCGGACAGACCTGCTCAACGTCTGCATGGATGCCAAGCACCACAAGGCAGAACCTGGCCCTGAG
GACAAGCTACACAACCAGTGCACCCCCTGGAAGAAGAATGCCTGCTGCTCTGCCAGAGTCAGTCAGGAGCTGCAC
AAGGACACCTCCTCCTTGTATAACTTTACCTGGGACCACTGTGGCAAGATGGAACCCGCCTGCCAGCGCCACTTC
ATTCAGGACAACTGTTTGTATGAGTGCTCACCCAATCTGGGGCCCTGGATCCAGGAGGTGAACCAGAAGTGGCGC
AAAGAACGGTTCCTGAACGTGCCCCTGTGCAAAGAGGACTGTCAGAGCTGGTGGGAAGACTGCCGCACCTCCCAC
ACCTGCAAGAGCAACTGGCACAGGGGCTGGGACTGGACCTCAGGATCGAATAAGTGTCCAAATGGGACCACCTGC
CGCACATTTGAGGCCTACTTCCCCACACCTGCA
>Oa176.1 /pf7=2 /pf10=1 /pool=0 /refseq=XP_585788 /eval=1e-91 /description="PREDICTED: similar to hypothetical protein, partial [Bos taurus]"
GAGCATCTTGCGCCCTGACCCGCCCCAGGGGCTGCGGGTAGAGTCGGTGCCTGGCTATCCTCGCCGCCTGCGTGC
TAACTGGATGTACCCTGCCTCCTGGCCCCGCCAGCCCCACTTCCTGCTCAAGTTCCGGCTGCAGTACCGTCCAGC
ACAGCATCCAGCCTGGTCTACGGTGGAGCCAGCTGGATTGGAGGAGGTGATCACTGATGCTGTGGCTGGGCTGCC
CCACGTAGTGCGGGTCAGTGCCCGGGACTTTCTGGACGCTGGCACCTGGAGCTCCTGGAGCCCCGAGGCCTGGGG
GACTCCAAGCACTGAGCCCCTACTGAAGGAGATATCAGTCGGGGACCAGCAACATACACAGACAGAGGAAGAACC
TCAGGCAGACAGCCCTGCTCCCCCAAGGCCGTCCCTTCTACCCGACCCACAGCCACTTGACCACAGAGACCCCCT
GGAACAGGTGGCTGTGCTGGCATCTTTGGGAATCTTCTCTTTCCTGGGACTGGTGGCTGGGGCCCTGGCACTGGG
GCTCTGGCTAAGGTTGAGACCAGTTGAGAAGGATGGACCCCAAAAATCTGGGCTCTTGGCCCCAATGATTTCAGT
GGACAAGCTTCCAGGAGTCCCAAACCTGTAGAGGACCTTGGAGGCCTTCAGCTGATTCCATCCAATGCTGGTGTG
GATGGATGGACAGATGGAACCCAGGCAGGACAGCAGATTCCCATGGAGGCGGGTTCTCAGCTGGAAGTTCTGTTT
GGAGCCCATTTCTATGAGACTCTGTGTTCCCAACTTGCCAGTTGAAAGGTTCCTGGACCTCTGACTTCATCCCAG
AGCTGGAGGTCTACCTGAAGAATGTGTGCAGGTGTGTATGGCTGTGTGTGTCCAAGTGT
>Oa177.1 /pf7=0 /pf10=1 /pool=0
GAGCTGACTTTTTTATGTGCTCTAAACAAATAATTGTGAACTTTTAATATGTTGAGTGCTTTCATTTTGATAACT
GGATCTCCATTTGATACTTTCATTTGTATAACCCATTTGCAGTCCAAAAATTTTTTTAGTGCCAGTCCTTGACAT
ATGGAAAGTTAATTTTCATTACATTTTAAAATATCTGGATCATGAAGAACAAGTGATGAAAATAAATTAAAACTG
AATTACCTTTTCTAATGtttttttttttAGAAGCAGTGTCATTCTACTTTGTGTTTATATATTTATATGCTTTTT
ATTTCTGTTGAAATAGTAGAATTCATTGAAATCTCTCTATATATATGGTAGAAAATTTCTTGTGAACTTGAAATT
TTGCCAGTTATTTATAGAAGACAAATGAGAGATGTTTTATAGGCTTTTAGAACTTAAACAGTAATACTAGTGAAC
ACTTGAACTTCATTATCCATGAAAATAACACACAGGATTAATATTAATATATACTTCTGTCCAAATTTTAAAGAA
CAATTAAAGTGTTTTTGTCTTTAATATAGATCTGAGGAGTAAACTTTAGTTTTTATTTAGAGTGAATATGGATGT
TTAAAATTATGTTAATCATTTATGTGAATCTTAATTCTTTGAGTGTGACAGTCAGGAACATACTGTATGTTGTAA
AGTGGTAATCCTGTCAGGATCAAAGATCTTGTTTTATTTGAAAAAGTATTTCATGAATTTTTTGTTaaaaaaaaa
aaCTGTTCAAGTAGTACCAAAGAGTACGTAGTGAAAGATTTCTTTCCTACCCTAGCCTGTCTCATTTTTTCCCAT
CATTACACTCTTAGAATGTCTTTTATGTCCTTGTAATTTTCTGTGCATATGGGAATGAATATAGCTCCCTTGTTT
TACAGAAATAAGAGCTTACTATATATACTGTTCTGCACTTTGCTTTTTCAAAGATCTTTTGATACAGAACTAAAT
TAATAAGCATTAAAGATTTTATCCTCCTGGCC
>Oa178.1 /pf7=0 /pf10=0 /pool=0 /refseq=NP_540608 /eval=0.002 /description="Hypothetical Membrane Spanning Protein [Brucella melitensis 16M]"
CGCCTCAGAACTGCCGCATGGCGCTAAATTCCTCGGCTTCGAATAGGGAGCAAGTTATGCCTATTGCCAAATTTG
AAATGCCTGATGGTCGCATTGCTCGTTTTGAGATGCCCGAGGGGGCGACGTCGGAGCAGGCCCAAGAAGTCTTTG
CGCAAATGGCGAAAATGAGCGCCCCAGCCCACGAATCCCAGAAGAAAGCTTCGCTCCCAGAAGTTGGCGCTTTCC
GCGCAGGACTGAGAGGGATCAATGATGCGCTGACATTCGGATTTGCAGATGAGATTTCTGGTGGTCTCGCGGCGA
CTCTTGAGCCGCTGACTGGGAGCGGAAACCCCGGCAAGACCTGGCGGGAGCGTTACGACCAGAACGTGGCGGGCG
AGCGTGCGCTTGACGCAGCGTCTCGTGACCAGCACCCCGTTGCCAACATCGGCGGCGGCTTGGTCGGAGGGATCG
TGCCCATGATTGCAACCGGCGGAACGTCTGCTCTACCTGGCCTGGCGAGAACCGCTACCGCTGCAGCTGCGCCAA
CTACCGCTCAAGTTATTGGGCGCTCAGCAGCCACCGGTGCCGCCTATGGAGGCATGTATGGTCTCGGATCGGGGC
AGGGTAATCTTATAGATCGGTTGCCGAGTGCAGTAGAGGGGGCAGCGCTGGGCGGCGCCGTTGGAGGTGCACTGC
CTGTGGTTGCTGTCGGAGCTGGAGCGGTTAAGCGA
>Oa179.1 /pf7=0 /pf10=0 /pool=0
GATTTAAAATTCAGTTTTAAGTTTCAGTTCAGGCAGTGGTTCTGACCATGTGGAGGTGGGAAATGTGCCTTTTCG
AGAATTGACCAGAAGCTTCCAGCTAGGTGGAGGAGAGGCAGGTGTGCCTTGGGGCTTAACACCCAGGGGTAATGA
TCTGTAACTTGACAGAAGCAGCACCGCCCAGCCTGGATGTCCCCTTTGCTCTGTGACTGCAGCAGCCCCGAACAG
ACTAGAATCTGTCTTCTTTTTCAGATACCAGGCTGCCCCCATAGACCCACCCAAGTGAAATGGCCTTTTCCCCCA
CTGTGTCCCTCACAGAGGCCAGATAACTCTTCCACTTCATCTAACTTGATCCTCACAATAACCTTATTAACTTGG
TGTGGGGCTCCTTCATGTATTGGTACCTTTAAGAAAAGGAACTGGGGTTCAGAGTGATTAGGGGTGGGGTGCTCA
GGGCTTCCCAGCTCAAAGGCAGAGCTGAGGTGAAACTTCAGGTTGACTGCTCTCTGAAGCTGAATTCTTCCTCTC
CTACTACTCTCCTCCTCAGGAAATGAGCCCTCGGGAAGGTCTGGGTGCACTGCGCATGCTGTTGACCCAGCCCCC
ATGCACGAGGTCAGTTAGTTTTGTAGCCAGTGGACAAGAGTTCAAGCCGTGGTGCCGGGGGGAGGGGAGGGGCCT
GCTGCAGGAAAAATAAATGTGGGTCCCCGTTTGGGTTAGGATGTGTG
>Oa180.1 /pf7=0 /pf10=1 /pool=1 /refseq=NP_001015643 /eval=9e-73 /description="TBC1 domain family, member 7 [Bos taurus]"
GCGGGAGTTCCTGACGTCTCCCTCCGCCCGGCTGCCTGCCCCGTCAGGTCGCCGCTTACCTGCCGGCCAGTCAGC
GTGTCGGGCTTGGGTTCCGCGGCCTCCCCGGACCTCTTAAGTCTCAACCCGGGTGTGTGTTTCTACTCCTAGAGG
CTCACTTTTTTCCACTCCCTATTCTGTCTCTCCAAAAATGAAACATGACTGAGGACTCCCAAAGAAACTTTCGTT
CAGTATATTATGAAAAAGTGGGGTTTCGTGGAGTTGAAGAGAAGAAATCATTAGAAATTCTCCTAAAAGATGACC
GTCTAGATATCGAGAAACTTTGTACTTTCAGTCAGAGGTTCCCTCTCCCATCCATGTACCGTGCGTTGGTCTGGA
AGGTGTTACTCGGAATCTTGCCTCCACACCATGAGTCCCATGCCCAGGTGATGATGTATCGCAAGGAGCAGTACT
CTGATGTCCTTCACGCCTTGGAAGTCATCCGCTTCATCAGTGATGCCACCCCTCAGGTTGAAGTCTATCTCTACA
TGCACCGGTTGGAGTCTGGGAAGTTGCCTCGAAGTCCCTCGTTTCCACTGGAGCCAGAAGATGAAGTATTTCTTG
CCATTGCGAAAGCCATGG
>Oa180.2 /pf7=1 /pf10=0 /pool=0 /refseq=NP_001015643 /eval=1e-72 /description="TBC1 domain family, member 7 [Bos taurus]"
GGAGTTCCTGACGTCTCCCTCCGCCCGGCTGCCTGCCCCGTCAGGTCGCCGCTTACCTGCCGGCCAGTCAGCGTG
TCGGGCTTGGGTTCCGCGGCCTCCCCGGACCTCTTAAGTCTCAACCCGGGCTCACTTTTTTCCACTCCCTATTCT
GTCTCTCCAAAAATGAAACATGACTGAGGACTCCCAGAGAAACTTTCGTTCAGTATATTATGAGAAAGTGGGGTT
TCGTGGAGTTGAAGAGAAGAAATCATTAGAAATTCTCCTAAAAGATGACCGTCTAGATATCGAGAAACTTTGTAC
TTTCAGTCAGAGGTTCCCTCTCCCATCCATGTACCGTGCGTTGGTCTGGAAGGTGTTACTCGGAATCTTGCCTCC
ACACCATGAGTCCCATGCCCAGGTGATGATGTATCGCAAGGAGCAGTACTCTGATGTCCTTCACGCCTTGGAAGT
CATCCGCTTCATCAGTGATGCCACCCCTCAGGTTGAAGTCTATCTCTACATGCACCGGTTGGAGTCTGGGAAGTT
GCCTCGAAGTCCCTCGTTTCCACTGCCAAAGGCTTTTGAACAATACTTGAATCTGGAAGATAGCCGACTGCTGAG
TCACCTGAAGGCCTGCTGTGC
>Oa180.3 /pf7=0 /pf10=0 /pool=1 /refseq=XP_858003 /eval=5e-25 /description="PREDICTED: similar to TBC1 domain family, member 7 isoform 3 [Canis familiaris]"
GAAATCATTAGAAATTCTCCTAAAAGATGACCGTCTAGGAATCTTGCCTCCACACCATGAGTCCCATGCCCAGGT
GATGATGTATCGCAAGGAGCAGTACTCTGATGTCCTTCACGCCTTGGAAGTCATCCGCTTCATCAGTGATGCCAC
CCCTCAGGTTGAAGTCTATCTCTACATGCAC
>Oa181.1 /pf7=2 /pf10=1 /pool=0 /refseq=XP_228091 /eval=8e-86 /description="PREDICTED: similar to breakpoint cluster region isoform 1 [Rattus norvegicus]"
GCTGCTGCCTGCCCGCTGTCCCATCCACCACGCTGCTGCCTCGCCGCCAGCCCCTTGGGCAGCGGGGCCAAGCAT
GCTGGAGACGCCGGGTGCGGCCGCGCTAGAGACGCTCCTGCGGCACCTCCACCCTGGCCTGGCGGGCCGCAACCG
GGCTTGCAGCACCTCCCTGTGGACCCACATCCGAAGCCTCGTGCACAAGGGCAAGCTGGACCCTCAGACCCTGCA
GGACAGAGACTGGCAGCGGACCGTCATCGCCATGAACGGGATTGAAGTGAAGCTGTCAATCAAGTTCACCAGCAG
GGAGTTCAGCCTGAAGAGGATGCCTTCCCGAAAACAGACGGGCGTCTTCGGAGTCAAGATTGCCGTGGTCACCAA
GAGGGAGCGGTCCAAGGTGCCGTACATCGTGCGCCAGTGCGTCGAGGAGATCGAGCGCCGGGGCATGGAGGAGGT
GGGCATCTACCGCGTGTCCGGAGTGGCCACGGACATCCAGGCCCTGAAGGCGGCCTTTGACGTCAACAACAAGGA
CGTGTCGGTGATGATGAGCGAGATGGACGTGAACGCCATTGCTGGGACACTGAAGCTCTACTTCCGCGAGCTGCC
CGAGCCCCTCTTCACCGACGAGTTCTACCCCAACTTCGCTGAGGGCATTG
>Oa182.1 /pf7=1 /pf10=2 /pool=0 /refseq=NP_075054 /eval=2e-84 /description="hypothetical protein LOC64925 [Homo sapiens]"
AGGCGGCGCAGAGGCGCGTCCTGGGTCCCCGCGGCGTCGCCGGTGCCAGGTGCTGATTTGTGGATCCCCAGGCAG
ACCTGCAGTGCCTAATGCCATGAGCGTGGTGGTGCAGCATGTGGAGGAGAAAGCTGTGCACTCCTGGTCACGGAT
CTCCACAGCGGGGAAGAAGGCCCTGGAGGAAGCGCTGCTTGTCTTCAACCCCATGAGCCAGGATCTCAGTGCCAC
TGAGGCCCAGCTTGTGGCCTTCCTGCAGGGCCTGCGGGATGATGGCTTCCAGCCTACCATCCTGCGCAGCGGTGA
TGTCTATGGCTATAGTTCGTGCACAGCCAACCCCCCAAGCCAGACAAAACTTCAGGCTCGTGCCCCTACCCCAGC
TGCCACATCACCTCCAGCCAGTGCTCCCCAAACTGCCATGCGGCTGCCTGCGGGCCGGGCCACGCTGCTCCCCAT
GCCACTGTCTGGCAGGCTGGCCAAAGCGTCCACCCCAGCCCTCGCCAAGCATGCTACCACCAACCTGCTGCTGAG
CTCCCTGAAGCAATCAAGTGCCGGCCGTGCCCAGGGTGCGGCGGTGGGCTTTCCCACCCACCTCTACCCAGGTGT
TTACCCTGCCATGCGACTCTCCGTTGTCCTTGAGGCCCTAGTTCCCCTCAAAA
>Oa183.1 /pf7=1 /pf10=0 /pool=0 /refseq=NP_001009465 /eval=0 /description="interleukin 1 beta [Ovis aries]"
GGCACAGCAAGCCATCCAGGGATCCTATTCTCTCCAGCGAACCTTCATTGCCCAGGTTTCTGAAACAGCCATGGC
AACCGTACCTGAACCCATCAATGAAGTGATGGCTTACTACAGTGATGAGAATGAGCTGTTATTTGAGGTTGATGG
CCCCAAACAGATGAAGAGCTGCACCCAACACCTGGACCTCGGCTCCATGGGAGATGGAAACATCCAGCTGCAGAT
TTCTCACAAGCTCTACAACAAAAGCTTCAGGCAGGCAGTGTCGGTCATCGTGGCCATGGAGAAGCTGAGGAGCCG
TGCCTACGAACATGTCTTCCGTGATGATGACCTGAGGAGCATCCTTTCATTCATCTTCGAAGAAGAGCCTGTCAT
CTTCGAAACATCCTCCGATGAGCTTCTGTGTGATGCAGCCGTGCAGTCAGTAAAATGCAAACTCCAGGACAGAGA
GCAAAAATCCCTGGTGCTGGATAGCCCATGTGTGCTGAAGGCTCTCCACCTCCTCTCACAGGAAATGAGCCGAGA
AGTGGTGTTCTGCATGAGCTTCGTACAAGGAGAGGAAAGAGACAACAAGATTCCTGTGGCCTTGGGTATCAGGGA
CAAGAATCTATACCTGTCTTGTGTGAAAAAAGGTGATACACCGACCCTGCAGCTGGAGGAAGTAGACCCCAAAGT
CTACCCCAAGAGGAATATGGAAAAGCGATTCGTCTTCTACAAGACAGAAATCAAGAACACAGTTGAATTTGAGTC
TGTCCTGTACCCTAACTGGTACATCAGCACTTCTCAAATCGAAGAAAAGCCCGTCTTCCTGGGACGTTTTAGAGG
TGGCCAGGATATAACTGACTTCAGAATGGAAACCCTCTCTCCCTAAAGAAGCCATACGCAGGGGTCCACGTGGGC
TGAATAACCCCGAGGACTGGCAGAAGGGAAGGGAAGAACACCAGCCGCAGCCTGAACCTCACTGTTGTGTGATCC
ATGCCCAACTGCCTCCCCTGTATTCGTGCTGAGACGCTCTC
>Oa184.1 /pf7=0 /pf10=1 /pool=5 /refseq=NP_077180 /eval=1e-58 /description="ribosomal protein L24 [Rattus norvegicus]"
GGCCATTACGGCCGGGGCTTTTCGCCATCTTTCTTTCTCCCCGGAGCTAGCAGCCATGAAGGTCGAGCTGTGCAG
TTTCAGCGGTTACAAGATCTACCCAGGACATGGGAGGCGCTACGCCCGGACTGACGGGAAGGTTTTCCAGTTTCT
TAATGCAAAATGTGAGTCGGCATTCCTTTCCAAGAGGAATCCTCGTCAGATCAACTGGACTGTCCTCTACAGAAG
GAAACACAAAAAGGGACAGTCGGAAGAAATTCAAAAGAAAAGAACTCGCCGTGCAGTCAAATTCCAAAGGGCCAT
AACTGGTGCTTCTCTTGCTGATATAATGGCCAAGAGGAATCAGAAACCTGAAGTTAGGAAGGCTCAACGAGAACA
AGCTATCAGGGCTGCCAAGGAAGCAAAAAAGGCTAAGCAAGCATCTAAAAAGACAGCAATGGCTGCTGCAAAGGC
TCCCACAAAGGCAGCACCTAAGCAAAAGATTGTGAAGCCTGTGAAGGTTTCTGCTCCTCGAGTTGGTGGAAAACG
CTAGGTTGGCAGATTGGATGTTTAATAAAGATCTGACTATAACTAG
>Oa185.1 /pf7=0 /pf10=0 /pool=0 /refseq=XP_343327 /eval=0.005 /description="PREDICTED: similar to Myeloid/lymphoid or mixed-lineage leukemia protein 2 (ALL1-related protein) [Rattus norvegicus]"
TACGGCCGGGGGAAGACGGCGAAGGGGTCGCCGGCGCTCCGGCTCTGGGAGTCGGCGGT**CCTCAGGCGCTGCG
ACGCGGACGTA*CACCTGGAGGGC*GGTGGCTGTGGTTCCCGGGGGGCACGCTCAGCTTCGGGCGGAGGCGACAT
GAGTGCTGCGGGGCTTTTGGCGCCTGCTCCGGCCCCGGCTGGAGCGCCGCCGGCCCCGGAGTACTACCCGGAGGA
GGACGAAGAACTGGAGAGCGCCGAGGATGACGAGCGCAGCTGCCGGGGCCGCGAGTCGGACGAAGACACTGAGGA
TGCTAGTGAAACTGACCTGGCAAAGCATGATG
>Oa186.1 /pf7=0 /pf10=0 /pool=1 /refseq=NP_776657 /eval=0 /description="adrenergic, beta 3, receptor [Bos taurus]"
CTTCACTCCCCCACCCCCATCCCCTCCCCAGCGGTGGCACCCAAAGGGTGGGGGTGGCGCGGAGACTGTGTGTTC
TCGCCGGTCAACTGGGGAAGATGGCTCAGGCCGGGGGAATCGCTCCCACGCCCCGATGCCCCCGCCGCTGAGCAG
GGTGAGCTGGGAGACCCTTCCCCTCATTCCTTCCCGCCCCACGCGCGACGCGGGGATGGCTCCGTGGCCTCCCGG
GAACAGCTCTCTGACCCCGTGGCCAGATATCCCCACCCTGGCACCCAATACTGCCAACGCGAGTGGGCTGCCAGG
GGTGCCCTGGGCGGTGGCGCTGGCGGGGGCGCTGTTGGCGCTAGCGGTGCTGGCCACCGTGGGAGGCAACCTGCT
GGTAATCGTGGCCATCGCCCGGACGCCGAGACTCCAGACCATGACCAACGTGTTCGTGACTTCGCTGGCCACAGC
CGACCTCGTGGTGGGGCTTCTGGTCGTGCCCCCGGGGGCCACGTTGGCGCTGACCGGCCACTGGCCCCTGGGCGT
CACCGGTTGCGAGCTGTGGACCTCGGTGGACGTGCTGTGTGTGACCGCCAGCATCGAAACCCTGTGCGCCCTGGC
GGTGGACCGCTACCTGGCCGTGACCAACCCGCTGCGCTACGGCGCACTGGTCACCAAACGCCGCGCCCGAGCAGC
CGTGGTGCTGGTGTGGGTCGTGTCCGCCGCGGTGTCGTTTGCGCCCATCATGAGCAAATGGTGGCGCGTTGGGGC
AGATGCCGAGGCGCAGCGTTGCCACTCCAACCCGCGCTGCTGCACCTTCGCCTCCAACATGCCCTACGCGCTGCT
CTCCTCCTCGGTCTCCTTCTATCTTCCGCTTCTGGTGATGCTCTTCGTCTACGCGCGAGTTTTCGTGGTGGCTAC
GCGCCAGCTGCGCTTGCTGCGCCGGGAGCTGGGTCGCTTCCCGCCAGAGGAGTCTCCGCCGGCTCCTTCTCGCTC
CGGCTCCCCTGGGCCGGCGGGGCCGTACGCCTCGCCTGCGGGGGTGCCCTCCTACGGCCGGCGGCCGGCGCGCCT
TCTGCCTCTGCGGGAACACCGCGCCCTGCGCACCTTGGGGCTCATCATGGGAACCTTCACTCTCTGCTGGTTGCC
TTTCTTTGTGGTCAACGTGGTGCGCGCCCTCGGGGGCCCCTCTCTGGTGTCCGGCCCCACTTTCCTCGCCCTTAA
CTGGCTGGGCTATGCCAATTCTGCCTTCAACCCGCTCATCTACTGCCGCAGCCCGGACTTTCGGAGCGCCTTCCG
CCGCCTGCTGTGTCGTTGCCCGCCGGAGGAGCACCTCGCCGCTGCCTCCCCGCCCCGAGCCCCCTCCGGCGCCCC
CACGGTCCTGACCAGCCCCGCTGGCCCCAGGCAGCCCTCACCGCTCGACGGGGCTTCCTGCGGACTTTCTTAGGC
CTTGAAGAAACAGCTCCATTGATCCGGAACCTTTGGAAAGCCTCTGGCCGGCATCGGTTCAGAATGAGCCCCGTG
GAGTTTCCCAGCTGGAAAACTCTGCCCTTCCCCAGCCTGCCGACTGGGTCCTGGGGAGGAGGCGGGGGGACTGAC
TCGGGAGGGGAAATCCTTACCAAGTGGGTTTTCGCCGGCTCTCTTTCTTTCTGAGAGAAGTCTTCTAAACCCCAG
CCCTGAACTTCACCGCTACCTCAGCAGCTCGCGCGTTCGCTTCCCGTTCCCAGGTGCACGGGCAGGAGCTGGGCT
GCGTTTAGTCCCGCACCCGCCCCTGTCTCACTCGGGTGCTGTGTGCGCGGGGGCAAGGCGGGCACCTTCATTCTG
TTCCTTCAGCCTCCCAGACCCTGAGGAACCCACCGGGGTGCTGGAGGCCCAGGCTGAGAAGAGGAAGGGGGAAGG
TCACGGTTTGGGCCTCTGTCCGTGGCCTCCTCACTGTAGACACACCTACCTCACAGCAGTTTCAGGACTTCAGAG
TTTGGGGTGGGGAGGGGGCGCTCCTGGTTTCCTGGGAAGGTGAACCGTTAGAATGGGTCCCTTTTCCTTTTGAAA
TCAAATGAATAAATGTTACTGAATGC
>Oa187.1 /pf7=0 /pf10=1 /pool=2 /refseq=NP_776406 /eval=0 /description="aggrecan 1 [Bos taurus]"
CGTCTGAGTTGGTGGAGGGTGTTACTGAACCAACCGTTTCCCAGGAACTGGGCCAGAGACCCCCCGTAACATACA
CCCCCCAACTTTTTGAATCCAGTGGTGAAGCCTCTGTGTCTGGGGATGTGCCAAGGTTCCCTGGATCTGGGGTAG
AAGCGTCACCAGTCCCAGAATCCAGCGGTGAGACATCAGCCTATCCCGAGGCTGAGGTGGGAGCGTCTGCTGCCC
CCAAGGCAAGTGGAGGAGCTTCCGGGTCCCCTAACCTGAGTGAAACCACCTCCACCTTCCATGAAGCTGATCTGG
AGGGAACCTCAGGCCTGGGAGCAAGTGGCAGCCCCTCAGCCTTTCCAGAAGGCCCCACAGAGGGCTTGGCCACCC
CAGAAGTGAGTGGAGAGTCAACCACCGCCTTTGACGTGAGTGTAGAGGCATCAGGCTCACCTTCCGCCACTCCCC
TGGCTTCTGGAGACAGGACTGACACCAGCGGAGACCTGTCTGGCCACACCTCAGGGCTGGATATTGTCATCAGCA
CCACCATCCCAGAATCCGAGTGGACTCAGCAGACCCAGCGCCCTGCAGAGGCGCGTCTAGAAATCGAATCCTCAA
GCCCTGTGCACTCAGGAGAAGAGAGTCAAACAGCCGACACAGCCACCTCCCCAACTGATGCTTCTATCCCAACCT
CCACAGGAGG
>Oa188.1 /pf7=0 /pf10=1 /pool=1 /refseq=NP_776438 /eval=6e-60 /description="CD44 antigen [homing function and Indian blood group system] [Bos taurus]"
GCAAACCAGAGAATACCTCGGATACCAGAGACTATGGTTCGTCCCACGACCCCAGTGGAAGGTCCTATACAACTC
ATGCATCTGAATCAGCTGGACACTCAAGTGGGAGTGAAGACCATGGGGCAAACACAACCTCAGGTCCTATACGGA
AACCTCAAATTCCGGAATGGCTGATCATCTTGGCATCTCTCCTGGCCTTGGCTTTGATTCTCGCGGTTTGCATTG
CTGTCAACAGTAGGAGAAGGTGTGGGCAGAAGAAAAAACTGGTGATCAACAATGGGAATGGAACCATGGAGGAGA
GAAAGCCTAGCGGACTCAACGGAGAAGCTAGCAAGTCTCAGGAGATGGTGCATTTGGTGAACAAGGGGTCGTCAG
AGACCCCAGACCAGTTTGTGACGGCAGATGAGACACGGAACCTGCAGAATGTGGATATGAAGATTGGGGTGTAAC
ACCTACTCTGTGACCTTGGAAATAAACCACCATTGGAGACACAACCATTACAGGGAGCTGGGACACTTCACAGAT
GCAGTGTGCTACTGATTGTTTCATTGGGGATCtttttttttAGCATAAAATTTTCTATTCCTTTTTTGGGAGTTT
TTTGTGTTTTATTTTTAAAAGTCAGATCCAGTTGATAAAAACCTCATTGCTTTCTGAAATGAGGGCCCAGTTAAT
AATCAGCAAGAATTGGACTGTTCTAGTCTATGGGGTCGCACAGAGTCGGA
>Oa189.1 /pf7=1 /pf10=1 /pool=0
AACTAGTCTTGGGTCGGGTTAACATTACCAAGACAATTATTTTTTTAAGAAATGGGATGGAAAGGTTTTCTTCCC
AGACGCTGTCTGCAGCACAGCATTCTTCCGAGGGGCCAGGTCCTGTCACCGGATTCCGGATGGTGGCCTGGACAC
ATGTGCTCGGCTTCCCTGTTTCTCCGTTGTTGTAGATGCAGTGACTTTCGTGAAACTAACCTCCGGGCTTACGTC
TCATTGCCTTAAAGCCCTGCGCTAGCTCCCTACCCTCCCCCGGAGAAGAGAAAGAACGCCTAGAGGCTTGTAGAA
GCAGGGCCTTCAGGCTGGTGGACAGCGGTGCCTTGGCACCTGCTGTGGACAGGGGGCTCCAAGCAGAGATCAGGG
GCAGCTGGGCCTCCCGTCAGTACATGCAGTTGTGGGGGGTGCGGGGGGCTACACCCTGTCACTCAGAACATCTCC
AGGGTCCTGTCTGTACACCCAACCCTGAACGCCAGCCTGAGCAGAGGCCCGAGGAGTCCAGTGGCTCCTGTGGCA
GATGGTGGGCAGTGCGGCCTCAGGCCTGTTCTGCATCAGTTTTGCAATCAAGCTCTAGCTCTTTCAAAGCCTCAC
ACTTGAAATCTGTAAGCAGACACCTCGACCCCT
>Oa190.1 /pf7=5 /pf10=3 /pool=0 /refseq=XP_593524 /eval=0 /description="PREDICTED: similar to hypothetical protein, partial [Bos taurus]"
TGTCGGGGCCAGAGCTCCCATGGGCCAGGGCTTCCTACTCTCTTACAGCCAAGATTGGCTGATGTGCCTGCAGGA
GGAGTTCCAGTGCCTGAACCACCGCTGCGTGCCCCTGTTCCAGCGCTGTGATGGGGTCGATGCCTGTGGCGACGG
CTCTGATGAGGCAGGTTGCAGCTCAGACCCATTCCCTGACTTGGACCTAGCCCCTGTCCTCACCCCACCCTGCAA
TCACACCTTAGAAGACTTCTATGGGGTCTTCTCCTCCCTCGGATACTCACACCTGGCCTCAGTCTCCCAGCCCCA
GTCTTGCCGCTGGCTGCTGGACCCACGCGATGGCCGGCGCCTGGCAGTGCGCTTCACGGCCCTGGATCTAGGCTA
CGAGGATGCAGTGCGTGTATATGACGGCGCGGGGCCCCTGGAGACCCTCCGGCTGCTGCGAAGCCTCACCCACTT
CAGTAATGGCAAGGCTGTCACTGTGGAGACGCTGTCTGGCCAGGCCACAGTGGACTACCGCACAGTCCCTTGGAG
CACTGGTCGGGGCTTCAATGCCACCTACCACGTGCGGGGCTACTGCTTGCCTTGGGACCGACCGTGTGGCTTAAG
CTCTGGCTTGGGGGCTAGCGAAGGCCTCGGCGAGCGCTGCTACAGCGAGGCACAGCGCTGCGACGGCTCATGGGA
CTGTGCGGATGGCACGGACGAGGAGAACTGCCCCAGCTGCCCACCTGGACACTACCCCTGTGGGGCTGCTGGCAC
CCCTGGGGCCACAGCCTGCTACCTGCCCGCTGACCGCTGTAACTACCAGACCTTCTGTGCCGATGGAGCAGATGA
GAGACGCTGTCGCCACTGCCAGCCGGGCAACTTCCGGTGCCGGGATGAGAAGTGCGTGTATGAGACGTGGGTGTG
TGATGGGCAGCCGGACTGTGCTGATGGCAGTGACGAGTGGGACTGCTCCTACGCCCTGCCCCGCAAGGTCATTAC
TGCCGCCGTCATTGGCAGCCTCGTGTGCGGCTTGCTGCTGGTCATCGCCCTGGGCTGCACCTGCAAGCTCTATGC
CATTCGCACCCAGGAGTACAGCATCTTCGCCCCCCTCTCCCGGATGGAGGCCGAGATTGTGCAGCAGCAGGCTCC
TCCCTCCTATGGGCAGCTCATTGCCCAGGGCGCCATCCCCCCTGTAGAGGACTTCCCTACAGAGAACCCTAATGA
TAACTCTGTTCTGGGCAATCTGCGTTCTCTGCTACAGATCCTTCGCCAGGACATGACTCCAGGGAGCACCTCCGG
TGCCCGCCGCCGCCAGCGGGGCCGCTCTATGCGCCGCCTGGTGCGCCGTCTTCGCCGCTGGGGCTTGCTTCCCCG
AACCAACCCCCCAGCCCGGACCCCTGAAACCAGATCCCAGGTCACACCATCTGCTGCTCCTCCTGAGACCTTAGA
TGGCAGCACAGGTCCAGCCCATGAGGGCGGGGCAGTGGGTGGGCAAGATGGGGAACAGGCACCTCCGCTGCCTGT
CAAGGCTCCACTGCCACCTTCCAGCATATCCCCAGCCTTCCCTACTGTCCCTGAAGCCCCAGGGCCACTGCCTGC
GGTGCCCTTAGAGCCATCACTGCTGTCTGGAGTGGTACAGGCCCTGCGAGGCCGCCTTCTGCCCAGCCTGCGGCC
CCCTGGACCAACCCGGGTGCCACCTGGGCCCCACACAACAGTCCTGTCCCCAGAGGATGAGGACGATGTGCTGCT
GGTGCCACTGGCTGAACCTGGGGTCTGGGTGGTCGAAGCGGAGGATGAGCCACTGCTGGCCTGAGGTGACCTAGC
TCCCTTGGGCACTCTGTTCACAGAGACAGCAACCCTATAGAGGGCAGCTCAGCTTCCCATCCACTACTTCCCTCC
CTGTCCCTCAGTCTGAGGGGACTTGATGGGCCTCTCGTTGATCCCAGGTAGCTTCTATCAAGTTAGGTGTCCCTC
CGACAGGAAGAGGGCCCTCACAGAGCCCCGTCTCCACATGGCCAGAGGCCACAGTCCACCATCACCC*TCTCCCC
ACACTGCCACCAGTTAGTGGCTGTTTTTAAAAAGTAAAGTTCTTAAAGGGTCATGGGCCTGGACACTCCATCCTT
GCCAAACCCACCCAAAAGTGGCCTTAAGCACCAGAATGCCAAGTGGCTGGAGACCTCCAGCCCCCAAGGGAGGAT
TTGGGCAGGGCCTGAGGTTTTGCCAACAGTGATCCCTCCTACAAGGCCTGGCTCATAAGAGCACAACAAATGCTC
CTGTCCCATAGCTAGGTTGTTGCCCAGGAAGCCAAGGTTGAAAATAAAGGAATCAGAAACT
>Oa191.1 /pf7=1 /pf10=0 /pool=1 /refseq=NP_569053 /eval=0 /description="vacuolar protein sorting 4a [Rattus norvegicus]"
GGGCTCTCCGCGCCGGACCAGCTCCTCGGCTCCCGGGGCAGGACCGAGGCCGCAAGCAGCGCCGCGGGGTGTGGG
GCAGCCCCAGGAGATGAAATGACAACGTCAACCCTCCAGAAAGCCATTGATCTGGTGACAAAAGCCACAGAAGAG
GATAAAGCCAAGAATTACGAGGAGGCGCTCCGGCTCTACCAGCATGCCGTGGAGTACTTCCTGCACGCTATCAAA
TATGAAGCACACAGTGACAAAGCCAAGGAGAGCATTCGAGCCAAGTGCATGCAGTACCTGGACCGGGCGGAGAAG
CTGAAGGATTACTTACGAAACAAAGAGAAGCATGGCAAGAAGCCAGTCAAGGACAATCAAAGCGAGAGTAAGGGC
AGCGATAGTGACAGTGAAGGGGATAATCCAGAGAAAAAGAAATTGCAAGAGCAGCTGATGGGTGCCGTCGTGATG
GAGAAGCCCAACATCCGGTGGAATGATGTGGCTGGGCTGGAGGGAGCCAAGGAGGCCCTCAAAGAAGCTGTCATT
TTGCCAATTAAATTCCCGCACTTGTTCACAGGCAAGCGTACCCCTTGGCGGGGGATACTGCTCTTTGGACCGCCC
GGCACAGGGAAATCCTACCTGGCCAAAGCAGTGGCAACGGAGGCCAACAACTCCACCTTCTTCTCTGTGTCCTCC
TCAGACTTGATGTCTAAGTGGCTGGGGGAGAGCGAGAAGCTAGTCAAGAACCTGTTCGAGCTGGCCCGGCAGCAC
AAGCCCTCCATCATCTTCATCGACGAGGTGGATTCGCTCTGCGGATCCCGCAACGAGAATGAGAGCGAGGCTGCC
CGCAGGATCAAAACGGAGTTCCTAGTCCAGATGCAGGGGGTGGGGAACAACAATGATGGGACTCTGGTGCTAGGT
GCCACAAACATCCCGTGGGTGTTGGACTCAGCCATTAGAAGGAGGTTTGAAAAGCGAATTTATATCCCATTGCCG
GAGGAGGCTGCCCGTGCCCAGATGTTCCGATTGCATCTGGGGAGCACTCCTCACAACCTCACAGAGGCCAACATC
CACGAGCTGGCCCGGAAGACA
>Oa192.1 /pf7=1 /pf10=0 /pool=1 /refseq=XP_535284 /eval=0 /description="PREDICTED: similar to CG30493-PB isoform 1 [Canis familiaris]"
GCGGCGTTTTCTGGCGCCCTACGCCGGGCGGGCTGGAGGCTCCTTCAGCTGCGGTGCCTGCCCGTGTCCCGCTGC
CGACCAGCCCTGGCACCACCTGCCTTCCATGCTTCAGCTATGCAGCTAAGATCTTCGGATCAGCAGAAGAATCAA
CCCCCGCCCTCTTCTCAGCAACAGTCTGAGGCGCAGGGCGCAGAGGAACCCAATCCAGAGGCTCTGCGTTCACCC
CCCAGGTACACCGACCAGGGCGGGGAGGAGGAGGAGGACTACGAGAGTGAGGAGCAGCTGCAGCACCGCATCCTG
ACCGCAGCCCTGGAGTTCGTGCCCGCCCACGGCTGGACGGCAGAGGCCATTGCAGAAGGAGCCCAGTCCCTGGGT
CTCTCCAGTGCAGCCGCCAGCATGTTTGGGAATGACGGCAGTGAGCTGATCCTGCATTTCATGACCCAGTGCAAT
GCTCGGCTCACCCGTGTCCTGGAGGAGGAGCAGAAGCTGGTACAGCTGGGCCAGGCAGAGAAAAAGAAGACAGAC
AAGTTCCTGAGGGATGCTGTGGAAACCAGACTGAGAATGTTGATCCCGTACATTCAGCATTGGCCCCGGGCCCTC
AGCATCCTCATGCTCCCTCACAACATCCCACCCAGCCTGAACCTCCTGACCAGCATGGTGGATGACATGTGGCAT
TACGCTGGGGACCAGTCCACTGACTTTAACTGGTACACCCGCCGAGCGGTGTTGGCTGGCATCTACAACACCACT
GAGCTGGTGATGATGCAGGACTCCTCCCCAGACTTCGAAGATACCTGGCGCTTTCTGGAAAACCGAATCAGCGAT
GCAATGAACATGGGCCACACTGCCAAGCAGGTCAAGTCCACCGGAGAGGCCCTGGTGCAAGGACTCATGGGCGCA
GCAGTGACGCTCAAGAACCTGACAGGTCTAAACCAGCGCCGGTGAGCAAGAAGAGCTGTAAGCTACAGTACCTGG
AAGAAAACCCATGGATATATTTAAAGGGCTTTGAAACGTACAAGGTGCCATCCATGGAACAGGGTGTCAACGAGA
AAGCGCCAAAGGACTCTGCAACACTACCACAGCCACCTGGGAACCACAGGGCACTGGGCAACACAGGTGTAGCCC
AGGGTTGGGCCACTTCTTCAGTTCCTAATGCCAGGCCAGGCCTCCTGATGCCTTTTGGCACCATAGCTGTGGGAC
TGAAAAACGCAACACTCACTCAAGCATTCAAATCATGGAAACCCAACACATCACTTTGACCATGTCTTAACCTGC
CTCTGGGGCTCCCAAGTCAGAGTCCGGATCTGAGGCCACCCCAGGTGGCAGCTCCCCCACAGCACAGCACAGGCC
TGTGGGTTCCATGCTGCCCTTTCATGCTCCAGTGTCCTGAGTCATTGCACCTGGAAACCCCCTGGGCAGGCTGCC
TCACCTGAGACAGGTGCCTGCTGGTGCTCAGCCTGGCCAGAGATGTGGTCCCAGGCCCTGTGTCATGTTAAAACA
GCACTCATTGCAGGATTATTAGTGAACTTAG
>Oa193.1 /pf7=0 /pf10=2 /pool=0 /refseq=NP_001028794 /eval=0 /description="similar to nucleolar protein 5A (56kDa with KKE/D repeat) [Bos taurus]"
GTATCACTTTCCTGAGCTGGTAAAGATCATCAATGACAATGCTACGTACTGCCGCCTTGCTCAGTTCATTGGAAA
CCGGAAGGAGCTTAATGAAGAAAAGTTGGAGAAGCTGGAGGAGCTGACAATGGATGCAGCCAAGGCTAAGGCTAT
TTTGGATGCCTCGCGGTCTTCCATGGGCATGGACATATCAGCCATTGACTTGATAAACATCGAGAGCTTCTCCAG
TCGTGTGGTGTCTTTGTCAGAGTACCGCCAAAGTCTGCACACTTACCTGCGATCCAAGATGAGCCAAGTAGCGCC
CAGCCTGTCTGCCCTAATTGGGGAAGCGGTAGGTGCACGTCTCATTGCTCACGCTGGCAGTCTCACCAATCTGGC
CAAGTATCCAGCATCCACAGTGCAGATCCTTGGGGCTGAAAAGGCCCTGTTCAGAGCCTTGAAGACAAGGGGTAA
CACCCCAAAGTACGGACTCATTTTCCACTCTACCTTCATTGGTCGAGCAGCTGCCAAGAACAAAGGTCGCATCTC
CCGATACCTGGCAAACAAATGCAGTATTGCCTCACGAATCGATTGCTTCTCTGAGGTGCCCACCAGTGTCTTTGG
GGAGAAGCTTCGAGAACAAGTTGAGGA
>Oa193.2 /pf7=0 /pf10=1 /pool=0 /refseq=XP_357943 /eval=1e-17 /description="PREDICTED: similar to Nol5a_predicted protein [Mus musculus]"
GGGCTCCCTGACCTATACAGGCCTCTGCTATGGGGGTGATGGCCAGTCCTGGTGTCTGAGTGATTCCCTGGGCCC
AGCAAAGGGACCAAGTTTCCAGAGCCTTGAAGACAAGGGGTAACACCCCAAAGTACGGACTCATTTTCCACTCTA
CCTTCATTGGTCGAGCAGCTGCCAAGAACAAAGGTCGCATCTCCCGATACCTGGCAAACAAATGCAGTAT
>Oa194.1 /pf7=6 /pf10=3 /pool=0 /refseq=NP_004308 /eval=0 /description="PREDICTED: similar to arsA arsenite transporter, ATP-binding, homolog 1 [Bos taurus]"
GTGAGCCGGTTCCAAGATGGCGGCAGGGGTGGCCGGGTGGGGGGTTGAGGCAGAGGAGTTCGAGGATGCCCCTGA
TGTGGAGCCGCTGGAGCCCACGCTTAGCAACATCATCGAGCAGCGCAGCCTTAAGTGGATCTTCGTTGGGGGCAA
AGGTGGAGTTGGCAAGACGACCTGCAGCTGCAGCCTAGCAGTCCAGCTGTCCAAGGGGCGGGAGAGTGTTCTAAT
CATCTCCACCGACCCAGCCCACAACATCTCCGATGCATTTGACCAGAAGTTCTCCAAGGTGCCTACCAAGGTCAA
AGGCTATGACAACCTCTTTGCCATGGAGATTGACCCCAGCCTGGGCGTGGCGGAACTGCCGGACGAGTTCTTTGA
AGAGGACAACATGCTGAGCATGGGCAAAAAGATGATGCAAGAAGCTATGAGCGCATTCCCAGGCATCGATGAGGC
CATGAGCTACGCAGAGGTGATGAGGCTGGTGAAGGGCATGAACTTCTCCGTGGTGGTGTTCGACACGGCGCCCAC
AGGCCACACGCTGAGGCTGCTCAACTTCCCCACCATCGTCGAGCGGGGGCTTGGCCGCCTCATGCAGATCAAGAA
CCAGATCAGCCCCTTCATCTCACAGATGTGCAACATGCTGGGCCTCGGCGACATGAACGCAGACCAGCTGGCCTC
CAAGCTGGAAGAAACGCTGCCTGTCATCCGCTCTGTCAGCGAGCAGTTCAAGGACCCTGAGCAGACAACCTTCAT
CTGTGTGTGTATCGCGGAGTTCCTGTCCCTGTATGAAACCGAACGGCTGATCCAGGAGCTGGCCAAGTGCAAGAT
TGACACGCACAATATCATCGTCAACCAGCTCGTCTTCCCTGATCCCGAGAAGCCCTGTAAGATGTGTGAGGCCCG
CCACAAGATCCAAGCCAAGTACCTGGATCAGATGGAGGACCTATACGAAGACTTCCACATTGTGAAGCTGCCGCT
GCTGCCCCATGAGGTTCGGGGAGCAGACAAGGTCAACACCTTCTCCTCTCTCCTCCTGGAGCCCTACAAGCCCCC
CAGTGCGCAGTAGCACCTCCACCAGCCCCAGCTGCCATTTCACACCCACCCGCCACCCACCGGGGCAGAGTTTGC
ACAAAGTTCCCCCTCTAATACAGGGGAACCACTTGGGGGATGGGAGGCGGGGAGGGGGTCTTTTCCCCCTGTTGG
GGCTGGGGGAACTCCA
>Oa195.1 /pf7=0 /pf10=3 /pool=0 /refseq=NP_078813 /eval=0 /description="hypothetical protein LOC79587 [Homo sapiens]"
GCTGGGGACGCGCCGGGTCTGCGCGGCCGCTTGGCTGCTCCGGGCCGCGCCGGGCCCTGAGCCGGGCCGCTCGGC
GTCGGGGGCGCGCGGGCAGGGCTGGCTGCAGCCCGCGGGCTACGACACGGGCGTCAAGGTGTACAACAGCCTCAC
CCGGAGGAAGGACCCGTTGATTGTGAGCCGCGCGGACGCCGCCTCCTGGTATAGCTGTGGACCAACTGTCTACGA
TCACGCACACCTGGGTCATGCTTGCTCCTACGTCAGGTTTGATATAATCCGAAGGATCCTCACCAGGGTGTTTGG
ATGCGGCGTCGTCATGGTGATGGGAATCACGGACGTGGATGATAAGATAATCAGGCGCGCCAACGAGATGAGCGT
GTCGCCCGCGTCCCTGGCCCGTCTTTACGAAGAAGACTTCAAACAGGACATGGCAGCCCTGAAGGTCCTCCCACC
CACCGCCTACCTACGGGTTACCGAGCACGTGCCTCAGATCGTCACCTTCATCGAGAGACTCATCGCCAACGGGCA
TGCTTACTGCACAGCAAAAGGCAACGTCTACTTCGACCTGCAGTCGCGAGGCGACAGGTACGGCAAGCTGGTTGG
CGTGGCACCCGTGCCGGCGGGAGAGCCAGTTGACTCCGACAAGCGGCATGCCAGCGACTTCGCACTGTGGAAGGC
GGCGAAGCCCCAGGAACCTTTCTGGGGCTCCCCGTGGGGCAACCGGAGGCCCGGCT
>Oa196.1 /pf7=0 /pf10=2 /pool=0 /refseq=NP_002817 /eval=1e-93 /description="quiescin Q6 isoform a [Homo sapiens]"
CTGATCTTTGAAAAGGAAGGCTCCTACCTGGGTAGAGAGGTGACGCTGGACCTGTCACAGCACCAGGGCATAGCA
GTGCGCAGGGTCCTGAACACGGAGCGTGACGTGGTGAACAAGTTTGGTGTCACCAACTTCCCGTCTTGCTACCTG
CTGTCTCGGAACGGCTCCTTCTCCCGGGTCCCCGCGCTTACAGAATCCAGATCTTTCTATACCACATACCTGCGG
AAGTTTTCCGGGACCACCAGGGGGGCTGTCCAGACCACAGCTGCGCCAGCCACCACCAGCGCCGTAGCTCCCACC
GTGTGGAAGGTTGCAGATCGCTCCAAGATCTACACGGCTGACCTGGAATCAGCACTGCACTACATCCTCCGGATA
GAAGTGGGCAAGTTCTCCGTCCTGGAGGGGCAGCGCCTGGTGGCCCTGAAAAAGTTCATGGCAGTGCTGGCCCAG
TACTTCCGTGGCCGGCCCTTAGTCCAGAACTTCCTGCAGTCCATGAACGACTGGCTCAAGAAGCAGCAGAGAAAG
AAAATTCCCTACGGTTTCTTTAAAAATGCGCTGGACAGCAGGAAGGAGGGCACTGTGATCGCGGAGAAGGTGAAC
TGGGTGGGCTGCCAGGGCAGTGAGCCGCATTTCCGGGGCTTTCCCTGCTCCCTGTGGATCCTGTT
>Oa197.1 /pf7=0 /pf10=0 /pool=0 /refseq=NP_418060 /eval=8e-74 /description="COG1620: L-lactate permease [Escherichia coli HS]"
AGCACGCCTTCACTCACCAGTTTTGCCAGCGCCTCGCGCAGTGAATTACGTGATACGCCGAGTTGCATCGCCAGT
TGGCGCTCAGCGGGCAACTTCATGCCCGCTTCCAGGTTTTTTTCATCAATCAGCGCCCGCACACGATCGGCAACC
TCGTCTGACAGGCGTCTGGGTAAAACAATCATTAAGGAATCATCCACGTTAAGACATAAGCCTGAAGCGTGGTGA
TCACGCCCACTATACAGGTGAAGATCAGGCTGTGTTTGACAGTAAAGCGGAACAAATCAGACTCTTTGCCCACCA
GGCCTACCGCCGCACAGGCGATAGCGATAGATTGCGGGGAGATCATCTTACCGGTGACGCCACCGGTGGTATTGG
CGGCAACCAGCAACAGATCAGAGACGCCAATTTGTTGTGCTGCGGTGGCTTGCAGCGCGGCGAACAGGGCGTTAG
ATGAGGTATCCGACCCGGTCAGGAATACCCCCAGCCAGCCGAGGAACGGCGAGAAGAAGGTGAATGCATGACCGG
TGTGCGCCAGTGCCAGCGCCAGTGTTGATGACAGTCCGGAATAGTTCGAAATAAAGGCGAATGCCAGCACCATAC
CGATGGAGTAGATGGGCAGAGCCAGTTCTTTCAGCGTGCTGCCGAAGGTGCTGATAGCGTCAGACGGTTTCATCT
TCAGCCAGACAATCGAGAGCAGTGCAGCA
>Oa198.1 /pf7=0 /pf10=0 /pool=0 /refseq=XP_586615 /eval=0 /description="PREDICTED: similar to T cell receptor gamma C1, partial [Bos taurus]"
ATTCACTCGTGTCTGACTCTTTGCTACCCCATGGACTGTAGCCTGCCAGGCTCCTCTGCCCATGGAATTTTCCAG
GCAAGAGTACTGGAATAGAAACCTTGCTACAGACCTTTCACCCAAGCCCATTATTTTTCTTCCTTCAATTGCTGA
AATCAACCACAGTAAAACTGGAACATACCTTTGTCTTCTGGAGAAATTTTTCCCTGATATTATTAAGGTTTATTG
GAAAGAAAAGGATGGCAACAGAGCTCTGCCATCCCAGCAGGGAAATACCATGAACACCACTGACACATACATGAA
GCTCAGCTGGCTGACCGTGACTGAAAACTCCATGGATAAAGAACATATCTGTGTCGTCCAACATGAGAGAAATAT
AAGAGGAATTAATCAAGAGATTCTTTTTCCTTCAATAAATGAAGTTGTCAGCTCAATTGTCCCTACCACTGAGTC
TCCCAGTGACTGTTTAAACCAGGAAAGCAAAGTTACCGGCACTGGTTCTAAAAAAGCTTGTCTGAAAGATGAAAG
CGAAGTCACTGCTGATAATAATTCTACAAAAGTGTGTCTGGAAGATGAAAGCAATACCCTGCAGCTGCAGCTCAT
GAACACCTCTGCCTATTACACATACCTCCTCCTCCTCCTCAAGAGTGTGGTCTACTTTATCATCATCACCTCCTG
TGTGTTTCGGAGAACAGGCATGTGCTGTGATGGGAAGAACTTGTGACAGAGGGTCCCTGAAGGAGTCAGCTTTCC
TTAATCATCTGTCATTACTGAAATTCTCTGCTTGGTTTTTGGATTTGGGTTATCTCAGTGCATATGTGATTTTTC
CCCTTTTATGTCATTATTGTGTAACAATTTTTCAAACACTGGGCAAACAGACAGTTCTACCCTGTGACAAG
>Oa199.1 /pf7=1 /pf10=3 /pool=4 /refseq=XP_575113 /eval=5e-36 /description="PREDICTED: similar to Hypothetical UPF0184 protein C9orf16 homolog [Rattus norvegicus]"
CGGAGTTCCATTCACAGCCTCCGCCTTCCGCCCCGCGCCGGCTGTCGGCTAGACCATCGCCGCGTTCCATCGTCG
CGCGGCCCTTGCGGCGCCCGAGCCCGCAATGTCGGGCCCCAACGGGGACCTGGGCACGCCGGTGGAGGCGGGCGC
GGAAGGCGAGGAAGACGGCTTCGGGGAAGCAGAATACGCCGCTATCAACTCCATGTTGGACCAGATCAACTCCTG
TCTGGACCACCTGGAGGAGAAGAATGACCACCTCCATGCCCGCCTCCAGGAACTGCTTGAATCCAACCGGCAGAC
GCGCCTTGAGTTCCAGCAGCAGCTTGGGGAGACCCCCAGCGATGCCAGCCCCTAGGCTCTGGGAGCCCCCAGCCA
GGCCCCAACCCTGCCTTGCTGGGTCAGGCTCTGGCCTGAACACTCACCACCTGGCTTAGATACCTTCTTAAGGGC
TGGCCAACAGATCTCCTGGGGGTTCTGCCTGCCTAGGCCACCTTTCTGGTACTTCCTTTGGTGTGCCTAGGCCAG
CCCCCACCTCCCAGCATACCCTCTTGGAGCCAGGTGTGGGCCAGTGGCTCACCCACCATGCCTGCCTGTCCAACT
CCTGGATGCTCCCCACTCTGCCCAGGCCTTGAGTGTCTACATTAAACGGGTCTCCAACACCAAAAA
>Oa200.1 /pf7=1 /pf10=1 /pool=0 /refseq=XP_614399 /eval=8e-12 /description="PREDICTED: similar to FLJ00380 protein, partial [Bos taurus]"
GGCGACTTGGTCCCAGCCGGACTCGGGTTTCTCTGGAAACCCCCCTGGTAAGTGTGGAGGAGGCGGGACACTCTG
ACCCAAGACAAAAGGCCTGTAGCTCCAGCCAAAGAAAATAAACCTTAGGAAGGAGAAGGAGAAAAAAAAAATCAT
CAGCTGTTTCTGAGAACAGCCTGCAGTGGAATCTACAGAATCTACAGAGAGGACAACTAATGTGAGTGAGGAAGT
GACTGTATGTGGACTGTGGAGACAGTAAGTCACGTGGGCCTTGAGGGCCTGGACTGGGTTAGCAACAGTTGTACT
TTCAGAGGTGAGGTGTCAAGAAGGGAAAAGTGAATGTGGTCTGGAGTGTGGCCTTGGCTCCAAGGGGCGTGTTTT
CCTCTGAGGCCATCAGGGAGCTCAGCCCCTGTGTTCTGCCAGGGTGGGGTACAGGGTTTGGCACTGAGGAGGGTG
ACTTGCTGGCTGGAGCAGCAGAGCAGTGGCCTTGATTTGTCTTTCAGAAGATTTAAAAACCAAAAAACATAAACA
TTCTGGTCCTTCAGCAATGCTTTCTCTGAAGAAATACTTAACGGAAGGACTCCTCCAGTTCACCATTCTGCTCAA
TTTGATTGGGGTACAGGTGGACCTGAATACTTACCTGACCTCACAGCTCCCCCCG
>Oa201.1 /pf7=3 /pf10=8 /pool=10 /refseq=XP_587008 /eval=6e-76 /description="PREDICTED: similar to chromosome 20 open reading frame 149 [Bos taurus]"
GTCTGGTTTGCGGAGTGGCAGACTGCTTTTTCTTACGCAGATGGGCTCTGTGGCCTAGCGCCCCCGTGCCCACCG
TCCGTGATCTCACGCCGAGGCCCTCGAGGGGTCGCCGCCGAGGTTTCCACCAGCCCGCAAGCAAGAGCATGGCAG
CCATCCCCTCCAGCGGCTCGCTCGTGGCCACCCACGACTACTACCGGCGCCGCTTGGGCTCCACTTCCAGTAACA
GCTCCTGTGGAAGTGCCGAGTACCCTGGGGAAGCCATCCCCCACCACCCAGGTCTCCCCAAAGCAGACCCCGGAC
ACTGGTGGGCTAGCTTCTTCTTCGGGAAGTCCACTCTCCCGTTCATGGCCACAGTGCTGGAGTCTCCAGAGCACT
CGGAGTCTGCCCAGGCCTCCACCAGCACGATCACCTGTGACCTGGCTCGGGAAGCTGTGGGGAAGCAGCAGCCCA
GCGGCCAGCCTGGCAAAACCAACTGCAGGCCCCCGTCCTGAGTCACCACCACCAGCTGCCAGGCTTCCTTCCAAG
GCGCTAGGCTCATCAGAGCCCTCTTCCTCCCCCTCCCCTGTACCCTCCCTTCCCCTCCTTTCCCCAAGACCAAGC
AGGCTGCAGTCAGGGGAAGCAGTTTGGTTTTTAATATCAAAACAGCAAAACACCAAAAAGGAAGTTGAGAGAATA
CCACTCTCTGCTATCCGAGCCACACGAACGCGCCTTCCTCACACCCCATGACCCTGTGCCTTGCACCAAGTGGAC
AATAAACTCCAGGAGTGAGC
>Oa201.2 /pf7=2 /pf10=2 /pool=0 /refseq=XP_587008 /eval=3e-39 /description="PREDICTED: similar to chromosome 20 open reading frame 149 [Bos taurus]"
GTCTGGTTTGCGGAGTGGCAGACTGCTTTTTCTTACGCAGATGGGCTCTGTGGCCTAGCGCCCCCGTGCCCACCG
TCCGTGATCTCACGCCGAGGCCCTCGAGGGGTCGCCGCCGAGGTGGGGCCCGGGCGGCGCGTGGATGAAGTCGAG
CGGCCTGAATGGGCGGCAGGGGGCGGCCGGTGCGCGACGGCTGGCGGGGCTGACCGCCGGGCGACCGGGAAGTCG
GAAGGGCGCGGGTGGGCAGGGGGCGACGGATAGGACCAGGGGCACGGAGCTAGGGGCGCGCCAGCCACAGGTAGG
GCCGCTTTCCGGAGCCCCAGGCCTGCCGCCCAGCGCACAAAGCGCCTTTGTTGTCCCTCGCGGCCGGTTCGGGCT
GGTTGGAGCCGCCCGCGCGGAGAGGGCGGGCCGAGAGTTCCGGATCCCCTCCTCGACTTGGTTTCCACCAGCCCG
CAAGCAAGAGCATGGCAGCCATCCCCTCCAGCGGCTCGCTCGTGGCCACCCACGACTACTACCGGCGCCGCTTGG
GCTCCACTTCCAGTAACAGCTCCTGTGGAAGTGCCGAGTACCCTGGGGAAGCCATCCCCCACCACCCAGGTCTCC
CCAAAGCAGACCCCGGACACTGGTGGGCTAGCTTCTTCTTCGGGAAGTCCACTCTCCCGTTCATGGCCACAGTGC
TGGAGTCTCCAGAGCACTCGGAGTCTGCCCAGGCCTCCACCAGC
>Oa201.3 /pf7=0 /pf10=0 /pool=0 /refseq=XP_587008 /eval=2e-12 /description="PREDICTED: similar to chromosome 20 open reading frame 149 [Bos taurus]"
GCGGCCGCGTCGACCTCAGCCCGGGTGGGGAGCGCCCTTCTGCGGAGGCAGCAGTGACCGAAGGGGCTCTCCGAC
CCCCGCGTGCGCAGGTTTCCACCAGCCCGCAAGCAAGAGCATGGCAGCCATCCCCTCCAGCGGCTCGCTCGTGGC
CACCCACGACTACTACCGGCGCCGCTTGGGCTCCACTTCCAGTAACAGCTCCTGTGGAA
>Oa202.1 /pf7=0 /pf10=2 /pool=0 /refseq=XP_853085 /eval=0 /description="PREDICTED: similar to nuclear receptor co-repressor 2 [Canis familiaris]"
CCCTGGCACCCCCCGGCTCCAGCCACGCGGCCATCGCCCGTGCCCCAGCGAAGAGCCTCGCATCCCACCACGCCA
GCCCAGACCAGCCGGCGCCCCCCGCCTCAGCTGCGGACCTGCACCGGGAAAAGACTCAAAGTAAACCCTTTTCCA
TCCAGGAATTGGAACTCCGTTCTCTGGGTTATCACGGCGGCAGCTACAGCCCCGACGGTGTGGAGCCCGTGAGCC
CCGTGAGCTCGCCCAGCCTGACCCACGACAAGGGGCTCCCCAAGCAGCTGGAGGAGCTCGACAAGAGCCACCTGG
AGGGAGACCTGCGGCACAAGCAGCCAGGCCCTGGGAAGCTCAGCGGCGAGGCGGCACACCTCCCACACCTGCGGC
CGCTGCCCGAGAGCCAACCCTCGTCCAGCCCGCTGCTCCAGACCACCCCAGGGGTCAAAGGTCACCAGCGGGTGG
TCACCCTGGCACAGCACATCAGTGAGGTCATCACACAGGACTACACGCGGCACCACCCGCAGCAGCTCAGCGCGC
CCCTCCCTGCCCCCCTCTACTCCTTCCCCGGAGCCAGCTGCCCTGTCCTGGACCTTCGCCGCCCACCCAGCGACC
TCTACCTCCCACCCCCAGACCACGGGACCCAGGCCCGTGGCTCACCCCACAGTGAAGGGGGCAAGAGGTCTCCAG
AGCCAAGCAAGACGTCAGCCCCGGGCAGCGGTGAGGATGGTATCGAACCTGTGTCCCCGCCGGAGGGCATGGTGG
AGCCTGGGCATCTGCGGGGCACCATGTACCCGCTGCTGTACCGGGACGGGGAACAGGCGGAGCCCAGGATGGGCT
CCAAGTCTCCAGGCAACACCAGCCAGCCGCCGGCGTTCTTCAGCAAGCTGACCGAGAGCAACTCGGCCATGGTCA
AATCTAAGAAACAGGAGATCAATAAGAAGCTGAACACCCACAACCGGAACGAGCCAGAATACAACATCGGCCAAC
CGGGGACAGAGATCTTCAACATGCCCGCCATCACCGGAGCAGGTGGCGGCGGGAAGGCCAAAGTCTCCGGCAGAC
CCAGCAGCCGAAAAGCCAAGTCCCCAGCCCCAGGCCTGGCATCTGGGGACCGGCCACCCTCCGTCTC
>Oa202.2 /pf7=0 /pf10=0 /pool=1 /refseq=XP_853085 /eval=2e-69 /description="PREDICTED: similar to nuclear receptor co-repressor 2 [Canis familiaris]"
AACAGGAGATCAATAAGAAGCTGAACACCCACAACCGGAACGAGCCAGAATACAACATCGGCCAACCGGGGACAG
AGATCTTCAACATGCCCGCCATCACCGGAGCAGGCCTCATGACCTGCAGAAGCCAGGCGGTGCAGGAGCATGCCA
GCACCAACATGGGGCTGGAGGCTATTATTAGAAAGGCGCTCATGGGTGGCGGCGGGAAGGCCAAAGTCTCCGGCA
GACCCAGCAGCCGAAAAGCCAAGTCCCCAGCCCCAGGCCTGGCATCTGGGGACCGGCCACCCTCCGTCTCCTCGG
TGCACTCGGAGGGAGACTGCAACCGCCGGACTCCGCTCACCAACCGCGTGTGGGAAGACCGGCCCTCGTCTGCAG
GGTCCACCCCATTCCCCTACAACCCCCTGATCATGCGGC
>Oa203.1 /pf7=2 /pf10=1 /pool=1 /refseq=XP_593100 /eval=0 /description="PREDICTED: similar to arginyl-tRNA synthetase, partial [Bos taurus]"
CTTGGAGGTTAGGACGCTGACGCGAGGATGGACGCCTTAGTTGCTCATTGCTCCGCGAGGCTGCTGCAGCAGGAA
AAAGAGATTAAGTTTCTGACTGCTGAAATTGATCGGTTGAAAAACTACAGCTGTTCAGAAGCTTCTGCAGATTTG
GAGAAGTTGCGGGAAGAAAATTTAAAATTAAAGTATCGACTGAATATCCTTCGAAAAAGTCTTCAAGCAGAAAGG
AACAAACCAACCAAGAATATGATTAACATCAATAGCTGCCTAGAAGAAGTCTTTGGTTGCGCCATTAAGGCTGCC
TATCCAGTTTTGGAAAATCCTCCACTGATAGTGACTCCAAGTCAGCAGCCCAAGTTTGGGGACTATCAGTGTAAT
AGTGCTATGGGCATCTGTCAGATGCTTAAAACCAAGGAACAGAAAGTTAACCCAAGAGAAATTGCTGAAAACATT
GTTAAACACCTCCCAGACAATGAATATATTGAGAAAGTTGAAATTGCTGGTCCTGGTTTTATTAATATCCACTTA
AGAAAGGGCTTTGTATCACAACAGTTGACCAATCTCTTGGTGAATGGTGTTAAAATACCTGCCATTGGAGAGAAC
AAAAAGGTTATAGTTGACTTTTCCTCTCCCAACATAGCTAAAGAGATGCATGTAGGCCACCTCCGGTCA
>Oa204.1 /pf7=2 /pf10=2 /pool=0 /refseq=NP_068811 /eval=0 /description="retinoid X receptor, beta [Homo sapiens]"
AGAGTGACCAGGGCGTGGAGGGTCCTGGGGGGACTGGGGGCAGCGGCAGCAGCCCAAATGACCCCGTGACCAACA
TCTGCCAGGCAGCTGACAAACAGCTCTTCACGCTTGTTGAGTGGGCGAAGAGGATCCCCCACTTTTCCTCCTTGC
CTCTGGATGACCAGGTCATATTGCTACGGGCAGGCTGGAACGAGCTGCTGATCGCCTCCTTCTCTCACCGATCCA
TCGATGTCCGAGATGGCATCCTCCTCGCTACAGGTCTCCATGTGCACCGCAACTCGGCCCATTCCGCAGGCGTGG
GAGCCATCTTTGATAGGGTGCTGACAGAGCTAGTGTCCAAAATGCGGGACATGAGGATGGACAAGACAGAACTTG
GCTGCCTGCGGGCAATCATTCTGTTCAATCCAGATGCCAAGGGCCTCTCCAACCCCAGCGAGGTCGAGGTCCTGC
GAGAGAAAGTATATGCATCCCTGGAGACCTACTGTAAACAGAAGTACCCTGAGCAACAGGGCCGGTTTGCCAAGC
TGCTGCTTCGTCTTCCTGCTCTCAGGTCCATAGGCCTTAAGTGTCTAGAGCATCTGTTTTTCTTCAAGCTCATCC
GGTGACACCCCCATCGACACCTTCCTCATGGAGATGCTTGAGGCTCCCCACCAGCTGGCCTGAGCCCACACGCAG
ATGTGCTGTTCCTCACGCTGGGGGAGGGCACAGCGGCAAGGGACTCTGGGCCTTGGGGCAGGGTGGGGAGGGACT
GTGTTCCTAGAATCTTGATGGGATGGAGGAGCACAGGGCAGAACTGATGCCTCCAGGGGGTGTCCCCTAACCCTG
TAAAGGTTTGCT
>Oa205.1 /pf7=1 /pf10=0 /pool=1
TCATGGTGTTTGATAGATGTTCACATAGAGATTTGAAGTCTTGAACAAATAGCTATGACCCTCCCCCCTCACTCT
TATTAAGAAGCTACTATACTGACTTCTTTCAGCTAAAAAAAATAAGAATATTTATAATACAGTCTATCCTCTGTT
TTCTCAGTTCTGCATGTTATTCCTAAAGTGCATCCCATTTTCTGTGTTCTAATAAGGGTCGCTCAGAATCCCTGA
AGATTAGAATTACTAAAGACAGCATGATAAAGGCTAACCTGTCTATAGATTTTAATTTATACAAACGTTTGAGGC
AAAGGGACATAATAACATGTAGATTATAAGAAAACGTAGACAAAGGAGAAGGGAATAATTTGATCCTCTAATTAT
AACTTTTCTAGGCTTACATGCAAGCCCTACTTGTCAGCACCCTCACTTCTCAGCTGACCCTTAGAGCTGGCCTTC
AGACCATGCTGTCTTCAGCGTTCCCTCCGCAGCCCTGAGTGCCTCTCCCACCCTCCGCCCCATACTTTCTAAGTA
CACGTGGACTCTGCTGAGTCTCCACTGCTACCTGCTGTATGTGGTCTTTTTACGATCACTTTGTGTCTCAAGAAT
CAGCATATTAATGAGAAATTGGCCTAACAGAAGTCTGGAGATGCAAACTCTACATTAAAATAACTCTTTGTCAAG
TTGCCTTATACCTTGTCTTATCTAGGTGGCATATTTGCATTTTAATATGCCTTTCATGGAATATACTATCTTGTC
CAACTTTGTGATACTGGTGCTGGAAATTCCAGGTTCCTCAGAAGTGGCTTTGATTTTGCATCTTAACCTATACCC
CTTCTGGGCAACTTGGTCCTCCTGCTGGTGGGTCTC
>Oa206.1 /pf7=0 /pf10=1 /pool=1 /refseq=NP_001478 /eval=3e-52 /description="PREDICTED: similar to Biogenesis of lysosome-related organelles complex-1, subunit 1 (BLOC-1 subunit 1) (GCN5-like protein 1) (RT14 protein) [Rattus norvegicus]"
GACCCAGGCCCCGCGGGAGCCGAGCGGCGAGTTCCAGTTCCGCGAGTCGGAGGGGGGCTGGGCACGCCCTGCCCA
GAGCCCGCCGCGACCATGCTGTCCCGCTTGCTGAAAGAACACCAGGCCAAGCAGAATGAACGCAAAGAGCTGCAG
GAGAAGAGAAGGCGAGAGGCCATCACTGCAGCGACCTGCCTGACAGAAGCTTTGGTCGATCACCTCAATGTGGGT
GTGGCCCAGGCCTACATGAACCAGAGGAAGCTTGACCATGAGGTGAAGACCCTGCAGGTCCAGGCAGCCCAGTTT
GCCAAGCAGACAGGCCAGTGGATCGGGATGGTGGAGAACTTCAACCAGGCACTCAAGGAAATTGGGGATGTGGAG
AACTGGGCTCGGAGCATCGAGCTGGACATGCGCACCATTGCCACCGCGCTGGAGTACGTCTACAAAGGGCAGCTG
CAGTCGGCCCCCTCCTAGCCTGCCTGCTCTCCCTGCCCCTACTCCTCCCACCTGCCCCAGGTGGGCAGGAGGGAG
GCTGACAGCCCATGAATAAAACACAAGCCTCCATTTC
>Oa207.1 /pf7=0 /pf10=0 /pool=0 /refseq=NP_001009754 /eval=0 /description="Hyal2 protein [Ovis aries]"
GCAAATGACACTGACTTCCTGCAGCCCCCAGCATGTGGACAGGCCTGGGCCCCGCCGTCACACTGGCCCTGGTGT
TGGTGGTGGCATGGGCCACAGAGCTGAAGCCCACAGCACCACCCATCTTCACGGGCCGGCCCTTTGTGGTTGCAT
GGGATGTGCCCACACAGGACTGTGGCCCACGCCACAAGATGCCATTGGACCCAAAGGACATGAAGGCCTTTGATG
TGCAGGCCTCACCTAACGAGGGTTTTGTAAATCAGAACATCACCATCTTCTACCGTGACCGGCTGGGCATGTATC
CACACTTCAACTCGGTGGGGAGGTCAGTCCATGGTGGTGTGCCACAGAATGGCAGCCTCTGGGTACACCTGGAGA
TGCTGAAGGGACACGTGGAACACTACATTCGTACACAGGAGCCTGCAGGGCTGGCAGTCATCGACTGGGAGGACT
GGCGGCCAGTGTGGGTGCGCAACTGGCAGGACAAGGATGTGTACCGCCGATTATCACGCCAGTTGGTGGCCAGTC
ACCACCCCGATTGGCCACCAGAGCGCATAGTCAAGGAGGCGCAGTATGAGTTTGAGTTCGCTGCACGGCAGTTCA
TGCTGGAGACACTGCGATTTGTCAAGGCGTTTCGGCCTCGGCACCTATGGGGCTTCTACCTCTTCCCTGACTGTT
ACAACCATGATTATGTGCAAAACTGGGAGACCTATACAGGCCGCTGCCCTGATGTTGAGGTCTCCCGAAATGACC
AGCTGTCCTGGCTCTGGGCCGAGAGCACAGCCCTCTTCCCCTCTGTCTACCTGGAAGAGACGCTGGCTTCCTCCA
CTCACGGCCGCAACTTTGTCAGCTTTCGTGTCCAGGAGGCTCTTCGCGTGGCTGACGTCCACCATGCCAACCATG
CACTCCCAGTCTACGTCTTCACGAGGCCCACCTACAGCCGTGGACTCACAGGGCTTAGCGAGATGGATCTCATCT
CCACCATTGGTGAGAGTGCTGCCCTGGGTGCAGCCGGCGTCATCCTCTGGGGTGACGCAGGGTTTACCACCAGCA
ACGAGACCTGCCGACGCCTCAAGGATTATCTGACTCGGTCACTGGTACCCTATGTCGTCAATGTGTCCTGGGCTG
CCCAGTACTGCAGCTGGGCCCAGTGCCATGGCCATGGGCGCTGTGTGCGCCGGGACCCCAACGCTCACACCTTCC
TGCACCTCAGTGCCAGCAGCTTCCGTCTAGTGCCTAGCCACGCACCTGATGAGCCGCGGCTGCGACCAGAGGGGG
AGCTCAGTTGGGCCGACCGCAACCACCTACAGACGCACTTTCGCTGCCAGTGCTACTTAGGCTGGGGCGGTGAGC
AGTGCCAGTGGGACCGCAGGCGGGCAGCTGGGGGTGCCAGTGGGGCCTGGGCTGGGTCCCACCTCACTGGCCTGC
TGGCAGTGGCAGTCCTGGCCTTCACCTGGACTTCGTAAGGGTCTCACCCAGCTGCCAGGCCAGCTGGCCTCTGCC
ACAAGGGGTCTGCCAGGCATGTAGCAGCCCACAAGGG
>Oa208.1 /pf7=0 /pf10=0 /pool=0 /refseq=NP_478061 /eval=7e-61 /description="hypothetical protein LOC54059 isoform 1 [Homo sapiens]"
TCGGCCCGAA*TCGAGATGAGCCTGGCGCTGCGCAATCTGCA*CGGGCGGGGCCCCTGCGGCGCGCGCTGCTGCG
CCAGAGGCTGCAGGCAGTGCGCGGGGCCCTGGGCGTGCGGGCCTTCGACGTGGGCGTTGTCTGCGTCGACAACCG
GAAGATCCAGCAGATGAACAGGATCTACCGAGAGCAAGACACCCCGACTGACGTGCTCTCCTTCCCCTTTCACGA
GAATCTGAAAGCAGGTGAAATCCCCCAGCCCGACTTTCCAGATGACTATAATTTAGGAGACATTTTCCTGGGCGT
GGAGTTTATCTTCCAGCAGTGCAAGGAAGATGAAGATTACTATGACATCCTGACTGTGACTGCCACCCACGGGCT
CTGTCACCTCCTGGGCTTCACACACAGCACGGAGGCCGAATGGCAGAAGATGTACCAGAAGGAGAAGCAGGTTCT
CCAAGAGCTGAACAAGCACATGGGGACCAGGCTGCAGCCCCTGAGCAGAGGCCTCTTCTGACGGAGGTGATACAC
>Oa209.1 /pf7=0 /pf10=0 /pool=2 /refseq=NP_542786 /eval=1e-30 /description="hypothetical protein LOC67067 [Mus musculus]"
CTCGGATCTCGAGTGCGCTCCAGCTCGCGTTCCGCGTAAGACGTAGATCTGAGCGACCGAAGCCACGAGCGAGAT
GCCGGTGGCCGTGGGTCCCTATGGACAGTCCCAGCCAAGCTGCTTCGACCGCGTGAAGATCGGCTTCGTGATGGG
TTGCGCCGTGGGCATGGCGGCGGGGGCGCTCTTCGGCACCTTTTCCTGTCTCAGGATTGGAATGCGGGGTCGGGA
GCTGATGGGCGGCATCGGAAAAACCATGATGCAGAGTGGCGGCACCTTTGGCACATTCATGGCCATCGGGATGGG
CATCCGATGCTAATCAGGACAGTGGTTGCCCACAACATCCACCCCCTCCCATCAGTTCCATCCCATGTGTACTAT
AATAAAGCAAGTCTTTGAGTATTCG
>Oa210.1 /pf7=7 /pf10=22 /pool=12 /refseq=NP_036555 /eval=0 /description="PREDICTED: similar to ribosomal protein L13a; 60S ribosomal protein L13a; 23 kD highly basic protein [Pan troglodytes]"
TATTCCAGGCGGCTGCCGAAGATGGCGGAGGGGCAGGTCCTGGTGCTCGATGGCCGAGGCCATCTCCTGGGCCGC
CTGGCGGCCATTGTGGCCAAGCAGGTGCTTCTGGGTCGGAAGGTTGTGGTCGTGCGCTGTGAGGGCATCAACATT
TCTGGCAATTTCTACAGAAATAAATTGAAATACCTGGCCTTTCTCCGTAAGCGGATGAACACCAACCCCTCCCGT
GGCCCCTACCACTTCCGAGCCCCCAGCCGCATCTTCTGGCGGACAGTGCGAGGCATGCTGCCCCACAAGACCAAG
CGGGGCCAGGCTGCTCTGGAGCGCCTCAAGGTGTTTGATGGGATCCCACCACCCTATGACAAGAAAAAGCGAATG
GTGGTTCCTGCTGCCCTCAAGGTTGTGCGTCTGAAGCCTACTCGCAAGTTTGCCTACCTAGGGCGCCTGGCTCAT
GAGGTTGGCTGGAAGTACCAGGCAGTGACAGCCACCCTGGAGGAGAAGCGAAAGGAGAAAGCCAAGATCCACTAC
CGGAAAAAGAAGCAGCTCATGAGGCTACGGAAGCAGGCCGAAAAGAACATCGAGAAGAAAATTGGCAAATTCACA
GAGGTCCTCAAGACTCACGGATTCCTAGTCTGAGCCAAATAAAATTGACTGTTTATTCTTCATGCTTGGCCTGGC
CTGCCCTTCCTCCATCGCCACCCTAGGAATGTGGGGGCCCCCAGGGGCTGCCATGCAGGTGCCACAGGCAGACGG
GGTATAGCCGAGGGGCATTAGTCAGTGTAGGCAGGTCCAGGGGCTGTGCAGGCATCGCTGGTCTGC
>Oa211.1 /pf7=1 /pf10=0 /pool=1 /refseq=NP_001658 /eval=3e-98 /description="ADP-ribosylation factor-like 2 [Homo sapiens]"
GGCCCGTCTGACCATACTGAAGAAGATGAAGCAGAAAGAGCGGGAGCTGCGACTGCTCATGCTGGGCCTGGACAA
TGCCGGCAAGACGACCATCCTCAAGAAGTTCAACGGCGAAGACATCGACACCATCTCCCCCACACTAGGCTTCAA
CATCAAGACCTTGGAGCACCGAGGATTCAAGCTGAACATTTGGGATGTGGGCGGCCAGAAGTCCCTGCGGTCCTA
CTGGCGGAACTACTTTGAGAGCACTGACGGCCTCATCTGGGTGGTGGACAGCGCCGACCGCCAACGCATGCAGGA
CTGCCAGCGGGAGCTCCAGAACCTGTTGGTGGAGGAGCGCCTGGCCGGAGCGACCCTCCTCATCTTTGCCAACAA
GCAAGACCTGCCCGGAGCACTGTCCTCTAACGCCATCCGCGAGGCCCTGGAGCTGGACTCTATCCGTAGCCACCA
CTGGTGCATCCAGGGCTGCAGCGCCGTCACCGGGGAGAACCTGCTGCCTGGCATCGACTGGCTCCTGGATGACAT
CTCCAGCCGCATCTTCATGGCCGACTGAGCCGCTTCTGATGCCCCCCCACTCAGCTCACAGTCTAGGTACCCCCC
ACCCCTCCACCAAGCACCATCCCTGGAAGGGTGGGAGTCCGCCAGCCCAACTAACAGcccccgcccccccTCATA
CCCTGCTGCTGCTACTGCTGCCCACTGCTGCCCTGTGGGCAGCCGG
>Oa212.1 /pf7=4 /pf10=2 /pool=4 /refseq=NP_663723 /eval=0 /description="tyrosine 3-monooxygenase/tryptophan 5-monooxygenase activation protein, zeta polypeptide [Bos taurus]"
TGTAGCCTGTGAGCAGCGAGATCCAGGGACAGAGTCTCAGCCTCGCCGCTGCCGCCCAGAGACTGCTGAGCCCCA
TCCGTCCGTCGCCACCTACTCCGGACACAGAACATCCAGTCATGGATAAAAACGAGCTGGTACAGAAGGCCAAAC
TGGCCGAGCAGGCTGAGCGATATGATGACATGGCAGCCTGCATGAAGTCTGTAACTGAGCAAGGAGCTGAATTAT
CCAATGAGGAGAGGAATCTTCTCTCAGTTGCTTATAAAAATGTTGTAGGAGCCCGTAGGTCATCTTGGAGGGTCG
TCTCCAGTATTGAGCAAAAGACGGAAGGTGCTGAGAAAAAACAGCAGATGGCTCGAGAATACAGAGAGAAAATAG
AGACCGAGCTAAGAGATATCTGCAATGATGTACTGTCTCTTTTGGAAAAGTTCTTGATCCCAAACGCTTCACAAG
CAGAGAGCAAAGTCTTCTATTTGAAAATGAAAGGAGACTACTATCGCTACTTGGCTGAGGTTGCAGCTGGTGATG
ACAAGAAAGGGATTGTGGATCAGTCACAGCAAGCATACCAAGAAGCTTTTGAAATCAGCAAAAAGGAAATGCAAC
CAACACATCCTATCAGACTGGGTCTGGCCCTTAACTTCTCTGTGTTCTATTACGAGATTCTGAACTCCCCTGAGA
AAGCCTGCTCTCTTGCAAAGACAGCATTTGATGAAGCCATTGCTGAACTTGATACATTAAGTGAAGAGTCATACA
AAGACAGCACGCTAATAATGCAGTTACTGAGAGATAACTTGACATTGTGGACATCGGATACCCAAGGAGACGAAG
CTGAAGCAGGAGAAGGAGGGGAAAATTAACCTGCCTTCCACCTTTTGTCTGCCTCATTCTAAAATTTACACAGTA
GACCATTTGTCATCCATGCTGTCCCACAAATAGTTTTTTGTTTACGATTTATGACAGGTTTATGTTACTTCTATT
TGAATTTCTATATTTCCCATGTGGTTTTTATGTTTAATATTAGGGGAGTAGAGCCAGTTAACATTTAGGGAGTTG
TCTGTTTTCATCTTGAGGGGGCCAATATGGGGATGTGGGATTTTTATACGAGTTATAAACGTTTGGCATAGTACT
TCTGGTACATTGTGGCTTCACGAGGGCCAGTGTTAAAACTGCTTCCATGTCTAAGCAAAGAAAATTGCCTGCATA
TTGGTATGTCCTGGTGGGGAATAAAAGGGATAATTGGTTCCAATCACAGGTGTAGTTGTGGGTACTTTTT
>Oa213.1 /pf7=3 /pf10=2 /pool=0 /refseq=XP_540458 /eval=0 /description="PREDICTED: similar to Septin-9 (MLL septin-like fusion protein) (MLL septin-like fusion protein MSF-A) (Ovarian/Breast septin) (Ov/Br septin) (Septin D1) [Canis familiaris]"
GCTGGGACTCCCGCCTGCTGCTAAATATATCCGTAATGATGGAGAGAGACCGGATCACAGCCTTGAAAAGATCTT
TTGAGGTCGAGGAGGTCGAGACGCCCAACTCCACCCCACCCCGGAGGGTCCAGACGCCGCTGCTCCGATCCTCGG
TGGCCAGCTCCACACAGAAATTCCAGGACCTGGGTGTGAAGAACTCAGAGCCTGCAGCCCGCCATGTAGACTCCC
TGAGCCAGCGATCCCCCAAGGCCGCCCTGCGGAGGGTCGAGCTCTCCGGGCCCAAGGCCGAGCCCGTGTCTCGGC
GCACCGAGATCTCCATCGACATCTCGTCCAAGCAGGTAGAGAACGCCGGCACCGCCGGGCCATCCCGGTTCGGGC
TCAAGCGGGCCGAGGCCCTGGGCCACAAGACGCCGGAGCCCGCCCCCCGGAGGACGGAGATCACCATAGTCAAGC
CCCAGGAGTCAGGCCACCGGAGGATGGAGACCCCCGCCTCTAAGATGCCCGAGGTGCCCACTGCCCCTGCTGCTG
ACACAGCCCCCAAGAGGGTCGAGATCCAGGTGCCCAAGCCAGCCGAGGGGCCCGCCTCCCCCATCCCACCCCAGA
CCCTGGAGAATTCAGAACTCGCCCCGATGTCTCAGCTGCAGAGCAGGCTGGATCCCAAGCCCCAGCCCCCCGTGG
CC
>Oa213.2 /pf7=0 /pf10=0 /pool=0 /refseq=XP_613829 /eval=2e-48 /description="PREDICTED: similar to Septin 9 (MLL septin-like fusion protein) (MLL septin-like fusion protein MSF-A) (Ovarian/Breast septin) (Ov/Br septin) (Septin D1) [Bos taurus]"
CCACACAGAAATTCCAGGACCTGGGTGTGAAGAACTCAGAGCCTGCAGCCCGCCATGTAGACTCCTGCCCCCAAG
GCCGCCCTGCGGAGGGTCGAGCTCTCCGGGCCCAAGGCGCGACGCCCGTGTCTCGGCGCACCGAGATCTCCATCG
ACATCTCGTCCAAGCAGGTAGAGAACGCCGGCACCGCCGGGCCATCCCGGTTCGGGCTCAAGCGGGCCGAGGCCC
TGGGCCACAAGACGCCGGAGCCCGCCCCCCGGAGGATGGAGACCCCCGCCTCTAAGATGCCCGAGGTGCCCACTG
CCCCTGCTGCTGACACAGCCCCCAAGAGGGTCGAGATCCAGGTGCCCAAGCCAGCCGAGGGGCCC
>Oa214.1 /pf7=0 /pf10=2 /pool=0
GCCAGCGCTCCGGCGCCACCTCGGGCCGGCAGTCCTCCGCGGGAGGGAGCGAGGCGGCGGGCGGCCGGGCGAGCG
GCTGACGGGGGCGGCGGGGCGGCCGGCGGGTCCTTTAGCGCTCGGCGGCGGCGCGTTGTCTCCATGGGGTTGGCC
CGCCGCGCCCCTGCGCTCTGAGGTGGACAGCAGATTGTGTGTTTATCGAACATTTCCACTGCTGTACAGAGAGCA
CACGCATCTTCCGTGGACTTGGAATTCCTGGAGAATTGCCTTTGTGAAAAGTTGGCATAATCCCTTTAAATTCCA
TCTCTTACATTTTCTACTTTGCTGTGCCTCAAAAAGACATCCCGAGACCATGAACAGCT
>Oa215.1 /pf7=0 /pf10=1 /pool=7
GGGAATTCTCTGGAGAAAAGATCAGTAGGCAGAACTCTAGGGGATAGAGCTCAAAGGCAAAGAGAATGCTAGTTA
ATAGTACATTGTTAATGATAGTTAAATTGTTACTTGAAGTTTCTACAGTGCTTCAAACTGCTAAGGGTGGGGAAG
GCAAAAAGCAAAATTGTTTTGCTTTGCTATAAGAAGGGGAAGGCTGAAAAGGTAACTGAAACCTCAGTCTCTTGA
AAGATGGGTGTCAGGGACTTGCATCAGCAGATTAACATCTTTCACTCCTTTGCAAATTTCTTAAGTGGTTTATCT
GAAGGTGTGCAATGTTCAGGGACTAGTTTCAGAAAATACTTACCCAAATTGTGGGCTTTTAAAGTATTTTGAGAT
TTTGGTACGCATTTAGATGCCCTCTTCTGGGTTTGTAACATTTTTGTTCACTTGGTATTTTGCAGTTGAAAGTTT
GAGCAAAGTGAAAACAATGATTTCTAAAGGAATTTTGTATGTTACTTCTTGCTCTATAAACATCTTATCTTTTCT
TTGTGATGAGTAATTAGTAATAGCCAAAGCTTTTTCTTTTCATCCTCATTGTAACAAGGAGAACTTAAATCGTGA
TCACTCTCTAATTACTGTAATATTTGGTAGCAAACAATCTATGTACCCTTGCTAAGGTTCCAGTTAATAGTTCAC
ACCATCTTCAGTTTGAATGTTTGTGTTAAGTGAAGGAGTACTAGAGG
>Oa216.1 /pf7=0 /pf10=0 /pool=2 /refseq=XP_613297 /eval=2e-65 /description="PREDICTED: hypothetical protein XP_613297, partial [Bos taurus]"
ATTACGGCCGGGGGCCGGAAATCTCGCGATGGATGGAGGAGGAGGAGGGC**CACCTA*CAACACTTGAGGAAGG
ACGGCCGCCAGAATGCGTTCCACCTGCAAGTCTTGAAGCCAGCAGTTTGAAGAAAAGCAGCTGGGGGGCCTTATT
TACTGGCATTGTTGGGGGGACGCTGGTGGCTGTGTATGCTGTGGCCACACCATTTATAACACCAGCCCTCCGAAG
AATTTGTTTGCCTTTTGTACCTGCAACTACGAAACAGATCGAAAATGTTGTGAAAATGTTGCAGTGCAGGAGCGG
ACCCCTGGTGGACATTGGTAGTGGTGACGGACGTATTGTGATCGCAGCTGCAAAGGAAGGGTTCACAGCTGTGGG
TTATGAGTTGAACCCCTGGCTCGTCTGGTACTCCAGGTACCGCGCCTGGAGGGAAGGGGTGCAGGCATCGGCCAG
ATTTCACATCTCAGACTTGTGGAAGGTCACCTTTTCGCAGTACTCAAAT
>Oa217.1 /pf7=6 /pf10=1 /pool=0 /refseq=NP_001989 /eval=0 /description="fibulin 2 precursor, isoform b [Homo sapiens]"
GGGGACGCGGCCGTGTGCTCCTGCTTGCCCGGCTTTGCCATCATGGCGGACGGCGTGTCCTGTGAAGACATCAAC
GAGTGCGTGACAGACCTGCACACGTGCAGCCGCGGCGAGCACTGTGTGAACACGGTGGGCTCCTTCATCTGCTAC
AGCGCCCTGAGCTGCCAGCCAGGGTACAAGGTCGAGGAGGGCCGGTGTACAGACGTGGACGAGTGTGAGCTGGGC
ACGCACAACTGCCCGGCGGGCGCCGTGTGCCGTAACACCGAGGGCTCCTTTCACTGCCAGGCTCGGGAGCGCTGC
CTGGAGGGCTTCCTGCAGGACCCCGAGGGCAACTGCGTGGACATCAATGAGTGCACGTCTCTCTCCGAGCCATGT
CGGTCCGGCTTCAACTGCATCAACACGGTGGGCTCCTACACGTGCAGACGGAGCCTGGTGATCTGTGGACGTGGC
TACCACGCCAGCGAGGACGGGACCAAGTGTGTGGACGTGAACGAGTGTGAGACGGGTGTGCACCGCTGCGGCGAA
GGCCAGACGTGCCACAACCTCCCCGGCTCCTACCGCTGCGACTGCAAGCCTGGCTTCCAGCGGGACGCCTTCGGC
CGCGCCTGCATCGACGTGAACGAGTGCTGGACATCACCCACGCGTGTCTGCCAGCACACGTGCGAGAACACGCTG
GGCTCCTACCGCTGTTCCTGCGCCTCCGGCTTCCTGCTGGCGGCCGACGGCAAGCACTGTGAAGATGTGAACGAG
TGTGAGGCCCAGCGCTGCAGCCAGGAATGCGCCAACATCTACGGCTCCTACCAGTGCTACTGCAGGCACGGCTAC
CAGCTGGCCGAGGACGGGCATACCTGCACAGACATTGACGAGTGCACCCAGGGCGCCGGTGTCCTCTGCACCTTC
CAGTGCATCAACGTGCCAGGGAGCTACCAGTGTGCATGCCCGGAGCCCGGCTACACCATTACGGCCAACGGCAGG
TCCTGCAAGGACCTGGACGAGTGCGTGCTGGGCACCCACAACTGCTCCGAGGGTGAGACCTGCCATAACGTCAAG
GGCGGCTTCCGCTGCCTGCGCTTCGACTGCCCTCCGAACTACGTCCGAGTCTCCGAAATGAAATGCGAGCGCACG
CAGTGCCACGACTTCCTGGAGTGCCAGAACGCGCCCGCGCGCATCACGCACTACCTGCTCAACTTCCAGACCGGG
CTGCTGGTGCCCGCGCACATCTTCCGCATCAGCCCCGCGCCCGTCTTCGCCGGCGACACCATCGCGCTGACCATC
ACCAGGGGCAACGAGGAGGGCTACTTCGGCACGCGCCGCCTCAACGCCTACACGGGCGTGGTCTTCCTGCAGCGC
GCCGTGCGCGAGCCGCGCGACTTCGCGCTGGACGTGGAGATGAAGCTCTGGCGGCAGGGCTCCGTCACCACCTTC
CTGGCCAAGATGCACATCTTCTTCACCACCTTCGCCCTGTGAGGCGGCGCCCGCCGTGGGCAGCGCGTGGAGCCC
GGGTCCCCCCGCTGGTCCGGCGCCCTGGCCGCGCGCCCGCCTCCACGCTCCCGCCGGCCGCGTGGGGGACCGGCG
CTGTGGCCGGTTTCCTCCGACGCTGTAAATTAACTTAATTTTGCTGACTTCCTTCCTCGCGGTCTGGCCTCTCCT
GGGCCCGGGACGGGGCTTTAAGGGCAGTTGCAGGCCATCGCTGGTGCCCCGTGGAAGGGGTCGGAGGATCGGAGG
CTGGACATGGCGACCGAGACTGGAAACCGCGTTGGAGCTTTTGGACTCAACTGGGTGACCTGTCCCCAACGATGA
TATTCTG
>Oa218.1 /pf7=2 /pf10=1 /pool=0 /refseq=XP_591597 /eval=2e-29 /description="PREDICTED: similar to F-spondin [Bos taurus]"
GAGCTCAGTGCTGGAGCAGCATCTGCTCCGCGTCAGAGCCGGCGGGCAGCCAGGCCAGCACGGAGGTCCGGCTCT
CTCCCCGCGTCCCGTCTGCCGTGGTGCAGGGCCTGGGGCCTCATTGGCCGGCCGGGGGGCCGTCTGTGGCATAAA
TTGGAGCCCTGGGCTCTTGCTGGGACTTCAGCTGCCCACAGCCCAGCACCAGCCCTTCCACCTCCTGCTGGGTGA
TGGGAGCCCCGCGTCCGGTGTTCCCCTGGGGGGCCGCCCTCTGGGCCTTCCTCCTGGCCTCGCTGGGCGGCGCGG
CCGGCCAGCCACTGGGGGCAGAGCCCATGTGCACGGCCCAGCCCCTGGCCAGGTACAGCGTCACCTTCACGGGCA
AGTGGAGCCAGGCGTCCTTCCCCAAGCAGTACCCGCTGTTCCGCCCGCCCGCACAGTGGTCCTCCCTGCTGGGGG
CAGCGCACATCTCAGACTACAGCCTGTGGCGGAAGG
>Oa219.1 /pf7=2 /pf10=7 /pool=2 /refseq=NP_776957 /eval=1e-48 /description="DnaJ (Hsp40) homolog, subfamily B, member 6 [Bos taurus]"
GTTGTTGGAGAAAGGAGAGAAAGGAAAGCGCGAGGACCGTCGCCGCCTCCGCCACCGCGCCGGAGCCGAGGAGCC
CCGGCCGTAGCCCCAGCGCGCCTTCAGCCGCCGGCTCCCGCGTCCTCGGACTTGTTCCAGCAGCCTGTTAAAACA
TGGTGGATTACTATGAAGTTCTAGGCGTGCAGAGACACGCCTCGGCCGAGGATATTAAAAAGGCATACAGGAAAC
TGGCACTGAAGTGGCATCCAGATAAAAATCCTGAGAACAAAGAAGAAGCAGAGAGAAAATTCAAGCAAGTAGCTG
AGGCGTATGAAGTGTTGTCAGACGCTAAAAAACGGGACATCTATGACAGATACGGCAAAGAAGGATTAAACGGTG
GCGGTGGAGGTGGAAGTCACTTCGACAGTCCATTTGAGTTTGGCTTCACATTCCGAAACCCAGATGAAGTCTTCA
GGGAATTTTTTGGTGGAAGGGACCCATTTTCATTCGACTTCTTCGAAGACCCGTTTGAGGACTTCTTTGGGAATC
GAAGGGGCCCCCGTGGAAGCCGGAGCCGAGGCACGGGCTCGTTCTTCTCTGCTTTCAGCGGATTTCCCCCCTTTG
GAGGGGGGTTTCCTTCCTTTGATGCAGGGGTTCCTTCGGCTC
>Oa219.2 /pf7=0 /pf10=1 /pool=0 /refseq=NP_776957 /eval=1e-48 /description="DnaJ (Hsp40) homolog, subfamily B, member 6 [Bos taurus]"
GAGAAAGGAAAGCGCGAGGACCGTCGCCGCCTCCGCCACCGCGCCGGAGCCGAGGAGCCCCGGCCGTAGCCCCAG
CGCGCCTTCAGCCGCCGGCTCCCGCGTCCTCGGGTGTATGGCAGTTTATATAACTGAAGTTTCTGTCAAGTTTTG
CCCAAGACTTGTTCCAGCAGCCTGTTAAAACATGGTGGATTACTATGAAGTTCTAGGCGTGCAGAGACACGCCTC
GGCCGAGGATATTAAAAAGGCATACAGGAAACTGGCACTGAAGTGGCATCCAGATAAAAATCCTGAGAACAAAGA
AGAAGCAGAGAGAAAATTCAAGCAAGTAGCTGAGGCGTATGAAGTGTTGTCAGACGCTAAAAAACGGGACATCTA
TGACAGATACGGCAAAGAAGGATTAAACGGTGGCGGTGGAGGTGGAAGTCACTTCGACAGTCCATTTGAGTTTGG
CTTCACATTCCGAAACCCAGATGAAGTCTTCAGGGAATTTTTTGGTGGAAGGGACCCATTTTCATTCGACTTCTT
CGAAGACCCGTTTGAGGACTTCTTTGGGAATCGAAGGGGCCCCCGTGGAAGCCGGAGCCGAGGCACGGGCTCGTT
CTTCTCTGCTTTCAGCGGATTTC
>Oa220.1 /pf7=0 /pf10=0 /pool=0 /refseq=YP_263117 /eval=2e-61 /description="ribonuclease PH [Pseudomonas fluorescens Pf-5]"
CCCGGGTCGACTGCGACGTGATCCAGGCTGACGGTGGCACTCGCACGGCGTCCATCACCGGCGCCATGGTTGCCC
TGGTCGATGCGCTCAAAGTCATCAAGAAGCGTGGCGGCCTGAAAGGCGGCGATCCGCTCAAGCAGATGATCGCGG
CTGTATCGGTAGGCATGTATCAGGGCGAGCCAGTGCTGGATCTGGACTATCTTGAAGATTCGGCTGCCGAAACCG
ACCTGAACGTGGTGATGACCAGCACCGGTGGTTTCATCGAAGTGCAGGGCACCGCCGAAGGCGCGCCATTCCAGC
CGGCGGACCTGAATGCCATGCTGGCATTGGCCCAGAAAGGCATGACCGAGATCTTCGAACTGCAGAACGCCGCCC
TGGCCGACTGATTCAACCCCAAGGAGCTACGCCATGAGTGACAGTCAACTTCCGCTGCCGACACCGTCCAAGGAA
GTTCGCCAGTGGGCGATGCTCTGTCACTTCGCGGCGTTTTTCGGCTTGATGTTCCCGTTCGGCAGCCTGCTGGGG
CCTTTGATTCTCTGGCAGGTGAAGAAGGACACGGACCCGTTCATTGATGATCAGGGCAAGGAGGCGCTGAATTTC
CAGATCACCGTGGGCATTGCCTGGGCGGTCTGCTTCCTGCTGGGCTTTATCGTGATCGGCTTCGTGTTGATGACC
GTCCTGGTCATCGGCGCGGTGGTGATGACGATCATTGCGGGCATCAAGGCCAA
>Oa221.1 /pf7=0 /pf10=0 /pool=0
GTACGTGGCAGGCGGGTGGGCAGCTGGGAGTGTCCCGTGTGGTGGCCACGGCTCACACCCCGGAGGAGCCGGATT
GGCGCGTGCGGAGAAGGGACGGGGGGGGCGAACTCGGCCGGGCCTCGGGGGTCCCGCAGCGGCGCCCCCACAACC
TGCTTCCTACGGAGCCCGGCCGGAGGGCGGAGGCGGCGCAGCTCAGAGCGGTGGCAGGACGTTCCGGGAGCCTCG
CGGTGGCCGCGGCCACCGCGGGCGCGAAGGTGACAGGTGGCATGCTCGGCACGGCGGTGCGCACAGCGAACACTA
ACCCTTGGGGAGAGATAACCAGCCCACCCGCTTCCTCCCAGAAACCCGCTGACCAGCACACTGGCTTTTCCCGAA
TCGCTGCCGGGCTGGGTGCAGGCCCCAGTGAGGATGGGGAGGGGTCCTCTATCCCACTCTTTTCTAACCCCAGCT
GATATCTCCCGTGCTTCCCCCATAACCTACTGATTCCCACCTTTTGATTTCAGCCTCTCTCCCACCAGACCCCCA
CGAAGTCCCCACACTGGCGTCACAACCCCCCTTAGGATGAAAATGAGGAATAGTCAATGTAACGCCCAAACGTGG
CTCTTTAATCCCCTTCTAATTCTGAATATTTCGCGTGGGTTTACTATAATGTCTATTAATACGTAGCCTCAATGA
TGAGAGGATAAGAAAAAAAATTTTTCAGAAACAAAATCTCCAAATTGCTCGACACACACACTGCGTCTCTGAGCT
GGTTGTGACTGAGTGACCTCCATTCGTGGCCACACCCAACAATGAGAGCTGTGACCACAGGTCTCAAGGAAAGTA
TGCATTGTTCTTGAGTATTGAAATAAAGTAATACACTTTTAATGAT
>Oa221.2 /pf7=0 /pf10=0 /pool=0
GCTTGGAGATCAGCGAGGTCCCCGAGGGTCCAGGGTGGGCGACCCTCCACGCCCACCCTCTGCCCTGGGACGGCC
GTGGGAGCAGCCCTGGGGACCCTGGCGCCGGGCCCCCACGCAGGATGTGGAGACCGACCTTGGCTCTGAGCTTCC
TTTGGTTTCTTTCCCGCCTCCTCTCACCTCTTAAAGCACTTCCTTTCCTAACTGATCACAGTGGAGCGGCGCCCC
CACAACCTGCTTCCTACGGAGCCCGGCCGGAGGGCGGAGGCGGCGCAGCTCAGAGCGGTGGCAGGACGTTCCGGG
AGCCTCGCGGTGGCCGCGGCCACCGCGGGCGCGAAGGTGACAGGTGGCATGCTCGGCACGGCGGTGCGCACAGCG
AACACTAACCCTTGGGGAGAGATAACCAGCCCACCCGCTTCCTCCCAGAAACCCGCTGACCAGCACACTGGCTTT
TCCCGAATCGCTGCCGGGCTGGGTGCAGGCCCCAGTGAGGATGGGGAGGGGTCCTCTATCCCACTCTTTTCTAAC
CCCAGCTGATATCTCCCGTGCTTCCCCCATAACCTACTGATTCCCACCTTTTGATTTCAGCCTCTCTCCCACCAG
ACCCCCACGAAGTCCCCACACTGGCGTCACAACCCCCCTTAGGATGAAAATGAGGAATAGTCAATGTAACGCCCA
AACGTGGCTCTTTAATCCCCTTCTAATTCTGAATATTTCGCG
>Oa222.1 /pf7=2 /pf10=4 /pool=2 /refseq=NP_055121 /eval=0 /description="hypothetical protein LOC51493 [Homo sapiens]"
GGCGGTGTTTAAGTCAGCGGGACAACGCGGCCAGTGGCTCCTCAAGCGAAGCCGGGAGTTTTCGCCACCATGAGT
CGCAGTTATAATGATGAGCTGCAGTTCTTGGAAAAGATCAATAAGAACTGCTGGAGAATCAAGAAGGGCTTCGTG
CCCAACATGCAGGTTGAAGGAGTTTTCTATGTGAATGATTCTCTGGAAAAATTAATGTTTGAAGAATTAAGGAAT
GCCTGTCGAGGTGGTGGTGTTGGTGGCTTCCTGCCAGCCATGAAACAAATTGGCAATGTGGCCGCCCTGCCTGGG
ATTGTTCATCGATCCATCGGTCTTCCTGATGTCCATTCAGGTTATGGGTTTGCTATTGGAAATATGGCAGCCTTT
GATATGAATGACCCTGAAGCAGTGGTATCCCCAGGTGGTGTCGGATTTGACATTAACTGTGGTGTCCGCTTGCTG
AGAACCAATTTAGATGAAAGTGATGTTCAGCCTGTGAAAGAGCAACTTGCCCAAGCTATGTTTGACCACATTCCT
GTGGGAGTGGGGTCAAAAGGTGTCATCCCAATGAATGCCAAAGACTTGGAGGAGGCCTTGGAGATGGGTGTGGAC
TGGTCCCTGAGAGAAGGCTATGCCTGGGCAGAGGACAAGGAGCACTGTGAGGAGTATGGAAGGATGCTGCAAGCT
GATCCCAATAAAGTCTCAGCCAGGGCTAAAAAAAGAGGCCTTCCCCAGTTGGGGACTCTGGGAGCAGGAAACCAC
TATGCAGAAATCCAGGTTGTGGATGAGATTTTCAACGAGTATGCTGCTAAGAAAATGGGCATTGACCATAAGGGA
CAGGTGTGTGTGATGATCCACA
>Oa223.1 /pf7=3 /pf10=1 /pool=0 /refseq=XP_602657 /eval=3e-42 /description="PREDICTED: similar to alpha 1 type XVIII collagen isoform 2 precursor, partial [Bos taurus]"
GCAGCATCCCGCTGCACAGAAGTCCGGCTCGCGGAGCATGGCGCCGAGGTGGCCTTGGCTGCAGCCGCGGCGGCG
TCGCCTCCTGGACTTGCTCGCCCACCTGGTCCTGCTTCTCGTGGTCAGCACAGCGTCCGCCGAGCCAGACGGCGA
GGTCGTGGAGGTGGGGCTCCAGCAGCTGCTCGGTGAGCCCCCGCCCTGGCAGGTGGCCGTGGTGCACGACCCCGC
TGTGGGGCCCGCCTATGAGTTTGGCGAGGACGGCAGCGGTGGAGGCCAGGCGGCCCGGAGCCTCCTGCCCAGCGC
GTTCTTCCAGGACTTCTCGCTGCTGGTGCGTGTGCGGCCGGCCTCGGCGCGTGCGGGCGTGCTCTTTGCAGTCAC
AGACCCTGCGCAGGCGGTGGTCTCGGTGGGCGTGAAGCTG
>Oa224.1 /pf7=1 /pf10=0 /pool=4 /refseq=NP_001012698 /eval=0 /description="major histocompatibility complex, class II, DRB3 [Bos taurus]"
GAGAGGGACTTGCCTGCTCCTCTCCCTCTCTATCCTCTGCTGTTCTCCAGCATGGTGTGCCTGTATTTCTCCAGA
GGCTCCCGGATGGCAGCTCTGATAGTGATGCTGATGGCGCTGAGCCCTCCCCTGGCCTGGGCCAGGAAGATCCAA
CCACATTTCTTGGAGTATnnTAAGAnnGAGTGTCnTTTCTnCAACGGGACGGAGCGGGTGCGGTTCCTGGACAGA
TACTTCTATAATGGAGAAGAGTACGnGCGCTTCGACAGCGACTGGGGCGAGTnCCGnGCGGTGGCCGAGCTGGGG
CGGCCGGACGCCnAGTACTGGAACAGCCAGAAGGAnnTCCTGGAGCGGAnGCGGnCCGnGGTGGACACGTACTGC
AGACACAACTACGGGGTCnnTGAGAGTTTCAnTGTGCAGCGGCGAGTGGAGCCTATAGTGACTGTGTATCCTGCA
AAGACCCAGCCCCTGCAGCACCACAACCTCCTGGTCTGCTCTGTGAATGGATTCTACCCAGGCCACATTGAAGTC
AGGTGGTTCCGGAACGGCCACGAAGAGGAGGCTGGGGTGATCTCCACAGGCCTGATCCAGAATGGAGACTGGACC
TTCCAGACCATGGTGATGCTTGAAACAGTTCCTCAGAGTGGAGAGGTCTACACCTGCCAAGTGGATCACCCCAGC
CGGACGAGCCCTATCACAGTGGAATGGAGGGCACGGTCTGACTCAGCTCAGAGCAAGATGATGAGTGGAGTTGGG
GGCTTTGTTCTGGGTCTGCTCTTCCTTGCGGTGGGGCTCTTCATCTACTTCAGGAATCAGAAAGGACGCCCTACC
CTTCAGCCAACAGGGCTCCTGAGCTGAAGTGACGATGGTCACACTCAAGGAAGAACCTTCTGTCCCAGCTTCTTC
ACAGCATGGAAAGGTTTCCTGCTTAGCGCTGACTCTTCCACGATGAAGTACTTTCTCAGGATCTCATTTGCTCCT
GGCTCAGTGACCCTGTAGAAACTGTCCTCAATGGCTTTCTCAGTCACCCCCACTCCCTTGCCCTCAGCCTTTGAC
CTGGAAGTTCTCAGTATTGATTCCAGTACCTTATGTTCTTTCTTCCTTCGTTCCCTTTGTTTGCAACTTCTGTTT
CCTGTGCATCTGAGCTCATCTGTTCATTTTACTTTATAATGTGTTCCCTCAAATAAATACGGAGTGAAAATCA
>Oa224.2 /pf7=0 /pf10=0 /pool=0 /refseq=XP_614528 /eval=4e-37 /description="PREDICTED: similar to MHC class II DRB3 [Bos taurus]"
CATTTCCTGGAGTATCCTAAGAGCGAGTGTCGTTTCTnCAACGGGACGGAGCGGGTGCGGTnCCTGGACAGATAC
TTCTATAATGGAGAAGAGTACGTGCGCTTCGACAGCGACTGGGGCGAGTACCGAGCGGTGGCCGAGCTGGGGCGG
CCGGACGCCAAGTACTGGAACAGCCAGAAGGAnnTCCTGGAGCGGAAGCGGGCCAATGTGGACACGTACTGCAGA
CACAACTACGGGGTCGGTGAGAGTTTCACTGTGCAGCGGCGAGGT
>Oa224.3 /pf7=0 /pf10=0 /pool=0 /refseq=XP_614528 /eval=5e-38 /description="PREDICTED: similar to MHC class II DRB3 [Bos taurus]"
GGAGTATCATAAGAGCGAGTGTCATTTCTTCAACGGGACGGAGCGGGTGCGGTTCCTGGACAGATACTTCTATAA
TGGAGAAGAGTACGTGCGCTTCGACAGCGACTGGGGCGAGTTCCGGGCGGTGGCCGAGCTGGGGCGGCGGAGCGC
CGAGTACTGGAACAGCCAGAAGGAGCTCCTGGAGCGGAGGCGGGCCGAGGTGGACACGTACTGCAGACACAACTA
CGGGGTCATTGAGAGTTTCAGTGTGCAGCGGCGAG
>Oa224.4 /pf7=0 /pf10=0 /pool=0 /refseq=NP_001012698 /eval=3e-35 /description="major histocompatibility complex, class II, DRB3 [Bos taurus]"
GGAGTATCATAAGAGCGAGTGTCGTTTCTCCAACGGGACGGAGCGGGTGCGGTACCTGGACAGATACTTCTATAA
TGGAGAAGAGTACGTGCGCTTCGACAACGACTGGGGCGAGTACCGAGCGGTGGCCGAGCTGGGGCGGCGGAGCGC
CGAGTACTGGAACAGCCAGAAGGACTTCCTGGAGCAGAAGCGGGCCGAGGTGGACACGTACTGCAGACACAACTA
CGGGGTCATTGAGAGTTTCAGTGTG
>Oa224.5 /pf7=0 /pf10=0 /pool=0 /refseq=NP_001012698 /eval=0 /description="major histocompatibility complex, class II, DRB3 [Bos taurus]"
GGAGTATTATAGGAGCGAGTGTCATTTCTTCAACGGGACCGAGAGGGTGCGGCTCCTGGAAAGATACTTCCATAA
TGGAGAAGAGTTCGCGCGCTTCGACAGTGACTGGGGCGAGTTTCGGGCAGTGACCGAGCTGGGGAGGCCGGGCCG
CTGAGCAATGGAACAGCCAGAAGAACATCCTGGAGCAGAAGCGGGCCGAGGTGAACACGGTGTGCAGACACAACT
ATGGGGTCTTTGAGAGTTTCGCTGTGCAGCGGCGAGTGGAGCCTATAGTGACTGTGTATCCTGCGAAGACCCAGC
CCCTGCAGCACCACAACCTCCTGGTCTGCTCTGTGAACGGATTCTACCCAGGCCACATTGAAGTCAGGTGGTTCC
GAAACGGCCATGAAGAGGAGGCTGGGGTGATCTCCACAGGCCTGATCCAGAATGGAGACTGGACCTTCCAGACCA
TGGTGATGCTTGAAACAGTTCCTCAGAGTGGAGAGGTCTATACCTGCCAAGTGGAGCACCCCAGCCGGATGAGCC
CTATCACAGTAGAATGGAGGGCACGGTCTGACTCTGCTCAGAGCAAGATGATGAGTGGAGTTGGGGGCTTTGTGC
TGGGTCTGCTCTTCCTTGCAGTGGGACTCTTCATCTACTTCAGGAATCAGAAAGGACGCCCTACACTTCAGCCAA
CAGGGCTCCTGAGCTGAAGTGAAGATGGTCACACTCAAGGAAGAACCTTCTGTCCCAGCTTCTTCACAGCATGGA
AAGGTTTCCTGTTTAGTGCTAACTCTTCCACAATGAAGTACTTTCTCAGGACCTCGTTTGCTCCTGGCTCAGTGA
CCCTGTAGAAACTGTCCTCGATGGCTTTCTCAGTCACCTCCACCCCCCTGCCCTCAGCCTTTGACCTGGAAGTTC
TCAATATTGATTCCAGTACCTTATGTTCTTTCTTCCTTGGTTCCTTTTGTTTTCAACTTCTGTTTCCTGTGCATC
AGAGCTCATCTGTTCATTTTACTTTATAATGTGTTCCCTCAAATAAATACGGAGTGAAAATCATCTGCTTCATAC
ATCTTCAAAGAAAGAAGTCAACGAAAAGATAAAGGGAAGATTACATCACACAGCAATAACTTTTTTATTTATATT
CCTGAATTTCAGTCACCTGTGGATCTCGAAAGTTTCCGTTCTTTCTTTTTCTCTTGGGTTTTCTGCATTCTGTTA
TTAGACATGTTTTCCTGAGCTAGCCCTTAATGAACCCATTTTCCTGAGAAAGCCCTTAAAGAACCCATTTCATGA
TGGTCCTCTACATCTCTGCATTTTCAAAGACAAGTTCCTTTACACTATTGGATACAGAATTGGGACGACAAATGT
AAGAAATGCAGGTAACTTGTAAGAATGTGCTGCCCTCAACATTTTTGTAATCATGCTCTTTTTGTCTCTTTTTCA
CTGATTTTTTAAAAAGAAGTATATAAACTAGAGTACTTCTTGAACTATT
>Oa224.6 /pf7=0 /pf10=0 /pool=0 /refseq=XP_614528 /eval=2e-38 /description="PREDICTED: similar to MHC class II DRB3 [Bos taurus]"
CACATTTCCTGGAGTATTATACGAGCGAGTGTCATTTCTTCAACGGGACCGAGCGGGTGCGGTTCCTGGACAGAT
ACTTCCATAATGGAGAAGAGTACGCGCGCTTCGACAGCGACTGGGGCGAGTACCGAGCAGTGGCCGAGCTGGGGA
GGCCGGACGCCAAGCAATGGAACAGCCAGAAGGACATCCTGGAGCGGAGGCGGACCGAGGTGGACACGTACTGCA
GACACAACTACGGGGTCTTTGAGAGTTTCAGTGTGCAGCGGCGA
>Oa224.7 /pf7=0 /pf10=0 /pool=0 /refseq=XP_614528 /eval=1e-36 /description="PREDICTED: similar to MHC class II DRB3 [Bos taurus]"
GGAGTATTCTACGAGCGAGTGTCATTTCTTCAACGGGACGGAGCGGGTGCGGTTCCTGGACAGATACTTCTATAA
TGGAGAAGAGACCCTGCGCTTCGACAGCGACTGGGGCGAGTACCGAGCGGTGGCCGAGCTGGGGCGGCCGGACGC
CAAGTACTGGAACAGCCAGAAGGAGATCCTGGAGCGGAAGCGGGCCGCCGTGGACACGTACTGCAGACACAACTA
CGGGGTCGGTGAGAGTTTCACTGTGCAGCGGCGAG
>Oa224.8 /pf7=0 /pf10=0 /pool=0 /refseq=XP_614528 /eval=9e-38 /description="PREDICTED: similar to MHC class II DRB3 [Bos taurus]"
AGTATACTAAGAAAGAGTGTCGTTTCTCCAACGGGACGGAGCGGGTGCGGTTCCTGGACAGATACTTCCATAATG
GAGAAGAGACCCTGCGCTTCGACAGCGACTGGGGCGAGTACCGAGCGGTGGCCGAGCTGGGGCGGCCGGACGCCA
AGTACTGGAACAGCCAGAAGGACTTCCTGGAGCGGGCGCGGGCCGCCGTGGACACGTACTGCAGACACAACTACG
GGGTCGGTGAGAGTTTCACTGTGCAGCGGCGAGGT
>Oa224.9 /pf7=0 /pf10=0 /pool=0 /refseq=XP_614528 /eval=2e-31 /description="PREDICTED: similar to MHC class II DRB3 [Bos taurus]"
GGAGTATTCTACGAGCGAGTGTCATTTCTCCAACGGGACGGAGCGGGTGCGGTTGCTGGACAGATACTTCCATAA
TGGAGAAGAGTTCGTGCGCTTCGACAGCGACTGGGGCGAGTTCCGGGCGGTGGCCGAGCTGGGGCGGCCGGACGC
CGAGTATTGGAACAGCCAGAAGGACTTCCTGGAGAGCAGGAGGACCGCGGTGGACACGTACTGCAGACACAACTA
CGGGGTCATTGA
>Oa224.10 /pf7=0 /pf10=0 /pool=0 /refseq=XP_614528 /eval=1e-34 /description="PREDICTED: similar to MHC class II DRB3 [Bos taurus]"
GGAGTATACCAAGAAAGAGTGTCATTTCTTCAACGGGACCGAGCGGGTGCGGTTCCTGGACAGATACTTCCATAA
TGGAGAAGAGTACGCGCGCTTCGACAGCGACTGGGGCGAGTACCGAGCGGTGGCCGAGCTGGGGCGGCGGAGCGC
CGAGTACTGGAACAGCCAGAAGGAGATCCTGGAGCAGACGCGGGCCGAGGTGGACACGTACTGCAGACACAACTA
CGGGGTCATTGA
>Oa224.11 /pf7=0 /pf10=0 /pool=0 /refseq=NP_001012698 /eval=3e-35 /description="major histocompatibility complex, class II, DRB3 [Bos taurus]"
AGTATTATAGGAGCGAGTGTCATTTCTTCAACGGGACCGAGAGGGTGCGGCTCCTGGAAAGATACTTCCATAATG
GAGAAGAGTACGCGCGCTTCGACAGCGACTGGGGCCGGTTCCGGGCAGTGAGGCCGCTGGGGCGCCCCGCCGCTG
AGCAATGGAACAGCCAGAAGAACATCCTGGAGCAGAAGCGGGCCGAGGTGAACACGGTGTGCAGACACAACTATG
GGGTCTTTGAGAGTTTCGCTGTGCAGCGGCGAG
>Oa225.1 /pf7=1 /pf10=1 /pool=1 /refseq=XP_485460 /eval=3e-05 /description="PREDICTED: hypothetical protein XP_485460 [Mus musculus]"
GCAACTATGGCGGTGGTCCTGGTTATAGTAGTAGAGGAGGTTATGGTGGTGGTGGACCAGGAGGATATGGAAACC
AAGGTGGTGGATATGGTGGCGGTGGTGGAGGATATGATGGTTACAATGAAGGAGGAAATTTTGGAGGTGGTAACT
ATGGTGGTGGTGGAAACTATAATGATTTTGGAAATTATAGTGGACAACAGCAGTCAAATTATGGACCCATGAAAG
GGGGTAGTTTTGGTGGAAGAAGCTCGGGCAGTCCCTATGGTGGTGGTTATGGATCTGGTGGTGGAAGTGGTGGAT
ATGGTAGCAGAAGGTTCTAAAAACTCAGAAGAAAAGGGCTACAGTTCTTAGCAGGAGAGAGAGCGAGGAGTTGTC
AGGAAAGCTGCAGGTTACTTTGAGACAGTCGTCCCAAATGCGTTAGAGGAACTGTAAAAATCTGCCACAGAAGGA
ACGATGATCCATAGTCAGAAAAGTTACTGCAGCTTAAACAGGAAACCCTTCTTGTTCAGGACTGTCATAGCCACA
GTTTGCAAAAAGTGCAGCTATTGATTAATGCAATGTAGTGTCAATTAGATGTACATTCCTGAGGTCTTTTATCTG
TTGTAGCTTTGTCTTTTTCTTTTTCTTTTCATTACATCAGGTATATTGCCCTGTAAATTGTGGTAGTGGTACCAG
GAATAAAAAATTAAGGAATTTTTAACTTTTCAATATTTGTGTAGTTCAGTTTTTCTACATTTTAGTACAGAAACT
TTAACAAAATGCAGTTTTGAAGGTGTTTCCTTGTGAGTTAACAAGTAAAGAAGATCATTGTTAATTACTATTTTG
TATGAATTTTGC
>Oa225.2 /pf7=0 /pf10=0 /pool=1 /refseq=XP_866044 /eval=7e-07 /description="PREDICTED: hypothetical protein XP_860936 isoform 1 [Canis familiaris]"
TTATGGAGGAGGTGATGGTGGATATAATGGATTTGGAGGTGATGGTGGCAACTATGGCGGTGGTCCTGGTTATAG
TAGTAGAGGAGGTTATGGTGGTGGTGGACCAGGAGGATATGGAAACCAAGGTGGTGGATATGGTGGCGGTGGTGG
AGGATATGATGGTTACAATGAAGGAGGAAATTTTGGAGGTAACTATGGTGGTGGTGGAAACTATAATGATTTTGG
AAATTATAGTGGACAACAGCAGTCAAATTATGGACCCATGAAAGGGGGTAGTTTTGGTGGAAGAAGCTCGGGCAG
TCCCTATGGTGGTGGTTATGGATCTGGTGGTGGAAGTGGTGGATATGGTAGCAGAAGGTTCTAAAAACTCAGAAG
AAAAGGGTAGGTATCTTTTAAGTTTTTATAATGATGATAAAAGAATATGTGGAATTGTTCACTGAGTGTAATAAT
TTTTTTATCCTGTATTATTCAACAGGCTACAGTTCTTAACAGGAGAGAGAGCGAGGAGTTGTCAGGAAAGCTGCA
GGTTACTTTGAGACAGTCGTCCCAAATGCGTTAGAGGAACTGTAAAAATCTGCCACAGAAGGAACGATGATCCAT
AGTCAGAAAAGTTACTGCAGC
>Oa226.1 /pf7=4 /pf10=1 /pool=0 /refseq=XP_541741 /eval=4e-28 /description="PREDICTED: similar to H1 histone family, member X [Canis familiaris]"
GCTGACGACTGCCGAGGGGGCGGCCAAGAAGGCGGCGAAGGCCGGAGGCTCGGCCGCATTGTCCCCGTCCAAGAA
GAGGAAGAATAGCAAAAAGAAGAATCAGCCGGGCAAGTACAGCCAGCTGGTGGTGGAGACCATCCGCCGGCTAGG
CGAGCGCAACGGCTCATCGCTGGCCAAGATCTACGCGGAGGCCAAGAAGGTGGCCGTGGTTCGACCAGCAAAACG
GGCGCACCTACCTCAAGTATTCCATCAAGGCGCTGGTGCAGAACGACACCCTGCTGCAGGTGAAGGGCACCGGCG
CCAACGGCTCGTTCAAGCTCAACCGCAAGAAGCTGGAGGGTGGCGGCGGCGAGCGGCGCGGTGCCCCGGCGCCCG
CCTCGGCCCCGGCGCCCGCTGCGCACAAGGCCAAGAAGGCGGCCCCGGGCGCGGCCGCCCCGCGACGCGCGGACA
AGAAGCCGGCTAAGGGCCCACAGCCCGAGAAGCGCTCGCACAAGAAGGGCGCCGCTTCCAAGAAGGACAAAGGCA
GCAAAGCCAAGAAGGCGGCGGTCGCGGGGGGCAAGAAGGTGAAGAAGGCGGCCAAACCCAGCGTCCCCAAAGTGC
CCAAGGGCCGCAAGTGAGCGCGGGGCCCCGGCGCGCACTTTTCCACCCCCCAGTGCACGTAGGTTTTGCGCGGAG
CCCGAACCGCCGTGCGCGCTTCGACATCAGTGGGCCCGGGCCCCGCCGGCCTGCCCATCCCCCAACGTGGGAGCG
ttttttttttttgtttcgtttttGGTTATTGTTTGCTTTAGATTTTTGAAACGGCCCTGGCGACGCCCTTATTGG
CTCTCGCCCTTGGCCCGGGCTGTCGCCTTGGTTACCGGCTCTGGGGCGCCAATGGCCGGGCTGCGCCTGCCCGCC
CCGTCCCTGCGCACGAGGACGCCACGGCGGCGCAGCCCTTCCCGCCTCTGGGCGCGCGCCGGGTAATGGCGCGGG
AGCGCGCGT
>Oa227.1 /pf7=0 /pf10=0 /pool=1 /refseq=XP_537289 /eval=4e-40 /description="PREDICTED: similar to Protein TRS85 homolog [Canis familiaris]"
CCACGCGTCCGGGCATAAAACAACAAGCCCAGAAGCTTTGGAAATCCATGGATCATTTACATGGCTGGGACAAAC
ACAGTATAAACTTCAGCTTAAAAGCCAGGAGATTCACAGTTTGCAGCTGAAAGCATGCTTTGTCCACACAGGTGT
TTATAACCTTGGAACTCCGAGGGTATTTGCCAAGTTATCGGACCAAGTCACGGTGTTTGAAACAAGTCAGCAGAG
CTCCATGCCTGCCCTGATCATCATCAATAATGTGTGACAACTTACAGATTTGTACTGAAATGCACAGGAATCAGT
TTTATTTTACTGAATGGGTTTTACAGCAGTATTTGAAATACCTAACTTGTTCGGGAGGTTGGTGTCGGATCACCG
CAGAATACTTTTGGTTTGTCTATTTGTTGATGATGCAAAGCACGTAGGACTGAGAATACTTAAATTCTTTTTTTG
TATTTCTTTAAACCCTGGTAATAATTTACATGCTCATAATACAGAATTTCAGCATATCCATGCACCTTATTAAGC
CCCATCTTAAAACCAGTGTCTGAGTCTGCTGTTACAACTTACTGATGGTATGTGAACATTAGGAGATGATCTGAG
AAAGAAAAGGCCTTGTTGGCAATCCTCCTGTTAAGCCATTAGTCTATAAATTCCAGCTTTACTGTGAAGTTCTAT
AGAGTGGCAGATACACGGTTTCTTGTCTTACTTC
>Oa228.1 /pf7=2 /pf10=0 /pool=8
ATGAATCCTTATCTTTCATGCTGTGAGGCTCCTTTGGATATTCTGTGATTAAGGAAAAGCCTTTCCTTTTTCATT
TGTTTCAGCATCATTCTCTGAAGTATGTTTTTAAAAGATTTTGTAAGAGTCTTTTCCGTGTTGAAATTAGTGCTA
TTTTTTTTCTTCTTTTTAAAAATGAATCTTGTACTGTATCTTCCTGTATGTCCATAACAGATGTTAAGAATTGAA
ATAGTTTTATTCTTAGCCTCATGTGATCCAATCTGTATATACCATATATAAACATTTTACATGAATCATTTAGTT
TTTTAATTCATTTACTAAATGCTATAAACTTTCCTGTATTTACCCTAGTAACTTGCATCAGATGGTGTATATACT
AAAGCAACATGCTTTGATGAGTTTCTTATATCCTTGTCTATGAGGAAATTGGGCTAGGAAAAAAATGCAAAATTA
TGAAGCTGAATTTGCTCCATTCGCTTGGCTATTAGTTGTATTCTAATATGTTGATTAACTATCTTTGTAAACCAA
GGTACCTGTATTTTAATCCACTAATTCTTTTCTTTTTTTATTGAGGGAAAGAAGGACTTGAGGTCTTTCACTGGA
GGTTCAGTTTTAGAAAAGTAAAGTTAGCTTTATATACAAAGACGGTAATTTTAAAGGAAGCAGAAACAAATTCAG
GAAGTCATATTTGCTGGTGTTGAGCATGTTCTCAGACTAGGTAACGCATTAGAACATACCCCTGTTTCAAACCTG
AAATGATTTAGGAATGTCACCCGCTGGCCAAAAGTGAGTATCACAGAGATTTGTGTACCCCATGTGGTCTTCGGT
ATTGTGCAACACAAAGCACATAATTGAGAACATCTTGGGGACAGATCAAAGCCACTGACATATGGCAAGACTCCG
AGCTTCTCATTTTCCTTGTTAAATCTGCTCAACTCCAGGAGTCATGGGAAACTGCTCGAGTTTTGTCTCTGCCAC
TCAAGTCTAAAAAATTTTATCTTGTAAAACTTTGAGTTGACTGTTCCTCTGCTTGGCAAAATGTTACTCCTTCCA
GACATACCTGGTGGCCTGCAGGTCTCCCCTCCTTTCATTAGCTAAAAAACTGGGAATTGAACCGTTAGAGACAGT
AAACTGACCTCTTTTCGTGTGATGACTGTCCTCTCTAAAGTTGGAAGTTGATACGTGAAAAATTCTATCTTCAAC
CCAAAGTAAAGGCTGGGTAGGAAACTCATGTTTCCCTTGGGTGGACCCTGTAACTGAGGTAAGATGACTTGGCCT
CTGCCCTCTTGGGTCCCTTATTCACCATGTGCTTCATGGAAGGAATCTTAGTGGCCTACATCACGGGCTGGAGTG
TTGATTGTCATCTGTAGGTTGGATGAGATTCTGAGGGTACATGTGAGTAAGCCCTCCAAAGACATTCAGGAACTT
GGAAGAGTGTCATGAATTTATTCAGAAATTATGACTGCATTCATCTGACTCAGTGCAGTGTGTATTTACATATGT
AATGGCTCAACTACCATTTTGTCCATAAATACTACTGAGATTTTAATAACAAATTTAACTTTTTGAAAAAGAATA
GTTGACATTGGTGGTTAGAAAAACAGGTACCATGTCCAATGCTTTTGCACCAAGAGTTTGACAAATTGTCTGTTT
TTTTAATACATGTAGAATTATGATCCATGCTCATTTTAATGTTTCAGATTATGTGTTTTGGAAAATACTCCTTGA
ATGTGTGAAACTTAAATTTTTTTTCCATTTCAAGACAATT
>Oa229.1 /pf7=0 /pf10=0 /pool=0 /refseq=NP_001009741 /eval=0 /description="interferon regulatory factor 6 [Ovis aries]"
ATGGCCCTCCACCCCCGCAGAGTTCGGCTGAAGCCCTGGCTGGTGGCCCAAGTGGATAGTGGCCTGTACCCAGGG
CTCATCTGGCTACACAGGGACTCCAAACGCTTCCAGATCCCCTGGAAACATGCCACCCGGCACAGCCCCCAGCAA
GAGGAGGAAAACACCATTTTCAAGGCCTGGGCTGTGGAGACAGGGAAGTACCAGGAAGGGGTGGATGACCCCGAC
CCAGCTAAATGGAAGGCCCAGCTCCGCTGTGCTCTCAACAAGAGCAGAGAGTTCAACCTCATGTATGATGGCACC
AAGGAGGTGCCCATGAACCCAGTGAAGATATATCAAGTGTGTGACATCCCCCAGCCCCAGGGCTCAATCATTAAC
CCAGGATCCACTGGGTCTGCTCCTTGGGATGAGAAAGACAATGATGTGGATGAAGAAGATGAGGAAGACGAGCTG
GACCAGTCACAGCACCACGTCCCCATTCAGGACACCTTCCCCTTCCTGAACATCAATGGTTCTCCCATAGCACCA
GGCAGTGTGGGCAACTGCAGTGTGGGCAACTGCAGCCCTGAAGCAGTGTGGCCCAAAACAGAACCTCTGGAGATG
GAAGTGCCCCAGGCACCTATACAGCCTTTCTATAGCTCTCCAGAACTGTGGATCAGCTCACTCCCAATGACTGAC
CTGGACATCAAGTTTCAGTACCGTGGGAAGGAGTACGGACAGACCATGACCGTGAGCAACCCCCAAGGCTGCCGG
CTCTTTTATGGGGACCTGGGTCCCATGCCTGACCAGGAGGAGCTCTTTGGTCCCGTCAGCCTGGAACAGGTCAAG
TTCCCGGGGCCAGAACACATCACCAATGAGAAGCAGAAGCTCTTCACCAGCAAGCTGCTAGACGTCATGGATAGA
GGACTGATCCTGGAGGTCAGCGGGCACGCCATCTATGCCATCAGGCTGTGCCAGTGCAAGGTGTACTGGTCTGGG
CCATGTGCCCCATCACTTGTTGCCCCCAACCTGATTGAGAGACAGAAGAAGGTCAAACTGTTTTGTCTGGAAACG
TTCCTGAGTGATCTCATTGCCCACCACAAAGGACAGATAGAGAAGCAGCCACCATTTGAGATCTACTTATGCTTT
GGGGAAGAATGGCCAGATGGGAAACCCCAGGAAAGGAAACTCATCTTGGTTCAGGTCATTCCGGTGGTGGCTGGG
ATGATCTATGAGATGTTTTCCGGTGACTTCACACGATCCTTTGACAGTGGCAGTGTCCGCCTGCAGATCTCAACT
CCAGACATCAAGGATAACATCGTTGCCCAGCTGAAGCAGCTGTACCGCATCCTGCAAACCCAGGAAAGCTGGCAG
CCTATGCAGCCTGCCCCCAGCATGCAACTGCCCGCTGCCCTGCCAACCCAGTAA
>Oa230.1 /pf7=0 /pf10=0 /pool=0
CAGAATAAAATCCACCTTCATTTATTTCCAAAAGTGTAGAGGTGGGGAAGCAACACAATAAAAATTAAGGTCAGT
TCCCTATGGATCCATTCTGCCTCAGGGGAGGGGGAGTGGCTCTTTGGGCCAGCCTGTTCTCAGTGGGACGGGCTT
CAGGCAGTCTGATCCCGCCGTTGCCATAGCAACCCT*CAGGTCCATCACC**AGTCAGAGCTGGTCCCTCCTGCC
CCACCCTCCCCTGGAGCTATCTATGGGTTAGTGGGTTAATTTCCAGATGCAGCCGCTCTGAACCCTCCCAGTGGC
CGCCAGTTTCCCCACCCTCTCACTTTCCTGTCCCCTCAGCTGTCTGGCCTTCGGCCCCAACCCCTCTTTGTCCCA
TTGGGTACCCCCACCCCTACCAAGTCCCCGGCTTCTCTGGGTCACCCTCCTCTGGGACTCCTTCCCTCTGCCTCC
TGACAGTCAGGGCCACGGAGGCCTCAGTAAGTGAGCCCAGCCCAGCCCACTGTGGGGCCTGGGAAGGCTGCAGAG
GGGCTGGGGGGTGGGAACAGGCAGATCGTCCCAAGGCTCAGTCCCACTGCCACCCCCGGCAGAACGCATCCTGTA
GCAAAAGGTTAAAAAACTTCTAAAAGACACAAGAGCGTGATGGACCGGGAAGGAGCATGTCCACGTGGGCAGCCC
CAACGTGGGGAGGCGCTGTGATGAGCTTCTGGGCTCCAGT
>Oa231.1 /pf7=0 /pf10=0 /pool=0
GAAAATGCTCTTTGGTCATAAGTATAGATATGTGTTTGCATATGAAATTGAACTTTGAGCTGGAAAGCTTGGAGA
ACATTGTAATATAGTAGAAAATACATTAATGAAAAGAAATTTGAATTCATTTTCCACTACCTAGATTTTGTGAAC
TGGATTGAGTCACTTAACCCAC
>Oa232.1 /pf7=1 /pf10=0 /pool=0
ATTTTGTTCATACTGTATTTATCAAGTATGATGGAAAGCAATAGATATATATTCTTTTATTATGTTAAGTTATGA
TTGCCATTATTAATCG**GCAAAATGTGGAGTGTATGTTCTTTTCACAGTAATATATGCCTTTTGTAACTTCACA
TGGTTATTTTATTGTAAATGAGTAAAAAAAATCTTAATTTAAGAGATTGTATGTAATATTTATTTCATTAATTTC
TTTCCTTGTTTACGTAAATTTTGAAAGATTGCATGATTTCTTTACAGAAATCTATCTTGATGCTGTGGAAGTAGT
TTGAGGAATATCTTATGAGTTTTTCTTAGAATGTATAATGGTTGTAGCCCATCCAACTTTAAAAGAAAAAATGAC
CACATTGCAATCAGGCTTACATGTGGCATGCTTTTCTCATTCCAACTTTATAAATTAGCAAAAGATGTTTTTTGT
TTGCTTATTCCACCAGTTCCACTGTGACATACTCTGCATATAAAGACATGTAGCAATAATGGGGGGAGGGCGGTA
ATCTCACAGTGCCTTTGGAAGGGCCAGAACTTGCCTTAAATTTTCCTCAACCAAATAAGTATTTTGTCTATTAGT
GCTTGAGAGAATCTGAATGTAGGA
>Oa233.1 /pf7=0 /pf10=1 /pool=1 /refseq=XP_586009 /eval=0 /description="PREDICTED: similar to mitochondrial ribosomal protein S7 [Bos taurus]"
AAGGTTGCGCTAGGGTGGTCCGGCTTGGGTCTCGGCGTGCGGAGAGCTGCCCTGCGGCTTCCAGGGCTAGTGCAG
GTGAGGTGGAGCCGCTATGGCCCTGAGTACCAGGATCCCCAGACTGACAAGGAATATTACCGCAAGCCCTTGGCC
CAGCTGACTGAGGAGGAGACGTATGAGCGGGAGCTCAGGAAGACTCAGGTTATTAAAGCTGCCCCAGCCACGAAA
ACATGCTCTGTGTTTGAAGACCCAGTGATCAGTAAATTCACCAATATGATGATGAAAGGAGGAAACAAAATACTG
GCCAGATCCCTCATGACACAGACCCTGGAAGCTGTGAAAAGGAAGCAGTTTGAGAAGTACCATGCTGCTTCTGCA
GAGGAACAGGCAACCATTGAACGCAACCCTTACACCATCTTCCATCAAGCACTGAAAAACTGTGAGCCTGTGATT
GGGCTGGTACCCATCCTCAAGGGGGGCCATTTCTACCAGGTCCCTGTGCCACTGGCTGACCGGCGTCGCCGCTTC
CTGGCCATGAAATGGATGATCACTGAGTGCAGGGAGAAGAAGCCCCGGCGGATGCTGATGCCGGAGAAGCTGTCT
CAGGAGCTGCTGGAGGCTTTCTACAACCGCGGCCCTGTGATCAAGAGAAAGCACGACATGCACAAGATGGCCGAG
GCCAACCGCGCGCTGGCCCACTACCGCTGGTGGTAGAGTGTGGGCAGAGGGTCCGGGAAGACGGCAGCGCACTCT
GCTGCCAGAAACAGCGTGAGCCGCTGCCACGCTGCAGAACGCCTGTGTGTTAAGGGTACTGTTCCCTCTTCTGGG
CAGGTGGGCCTCCTACCAAGGACGGAGCCCCGTGTTTACTGCCTGTTCATCGTTTCTTT
>Oa234.1 /pf7=1 /pf10=1 /pool=0 /refseq=NP_640345 /eval=0 /description="phosphatidic acid phosphatase type 2c [Rattus norvegicus]"
TGCGGCCCAGCCGGGACGCGACGGGACGCGGTGGGACGGGCGCCGGGGGTCGCGGGCGCGGCCCGGGCGGGGGCA
GCATGGAGCGGAGGTGGGTCTTCGTACTGCTCGACGTGCTGTGCGTGCTGGTCGCTGCTCTGCCCTGTGCCATCC
TGACGTTCGTCAACACTCCGTACAAGCGAGGTTTCTACTGTGGAGATGATTCCATCCGATACCCCTACCGTCCAG
ACACCATCACCCATGGGCTCATGGCCGGGGTCATCATCACAGCCACTGTCATCCTTGTGTCGGCCGGGGAAGCCT
ACCTGGTGTACACGGACCGCCTCTACTCCCGCTCTGATTTCAACAACTACCTGGCCGCCCTCTACAAGGTGGTGG
GGACGTTCCTGTTTGGGGCGGCAGTGAGCCAGTCCCTGACAGACCTGGCCAAGTACATGACCGGCCGCCTGCGGC
CCAACTTCCTGGCTGTGTGTGACCCTGACTGGAGCCGCGTCAACTGCTCGGCGTACGTGCAGGTGGAGGTGTGCA
GGGGGAGCCCTGCTAACGTCACGGAGTCCAGGCTCTCCTTCTACTCCGGACACTCCTCCTTTGGCATGTACTGCA
TGGTATTCTTGGCGCTCTATGTGCAGGCCCGGCTCTGCTGGAAGAGGGCACGGATGCTCCGGCCCACCGTTCAGA
CCTTCCTGGAAGCCTTCGGCTTGTACGTGGGCCACACCCGCCTCTCTGACCACAAA
>Oa235.1 /pf7=1 /pf10=1 /pool=0 /refseq=NP_001001560 /eval=0 /description="golgi associated, gamma adaptin ear containing, ARF binding protein 1 isoform 2 [Homo sapiens]"
CGATGGAGCCCGCGATGGAGCCGGAGTCTCTGGAGGCGCGAATCAACAGAGCCACAAACCCCCTGAACAAGGAGC
TGAACTGGGCCAGCATCAACGGCTTCTGTGAGCAGCTCAACGAGGACTTTGAGGGGCCTCCACTTGCCACTCGGC
TGTTGGCCCACAAGATCCAGTCCCCGCAGGAGTGGGAGGCAGTCCAGGCCCTGACGGTGCTGGAAACATGCATGA
AGAGCTGCGGCAAAAGGTTCCACGACGAGGTGGGCAAGTTCCGCTTCCTCAACGAGCTCATCAAGGTTGTGTCTC
CCAAGTACCTAGGTTCTCGGACATCAGAGAAGGTGAAGAACAAGATCCTGGAGCTTCTCTACAGCTGGACGGTTG
GCCTCCCCGAGGAGGTGAAGATTGCAGAGGCCTACCAGATGCTGAAGAAGCAGGGGATCGTGAAGGCCGACCCCA
AGCTGCCAGATGACGCCACCTTTCCTGTTCCTCCACCACGGCCAAAGAATGTGATCTTTGAAGATGAGGAGAAAT
CCAAGATGCTGGCCCGCCTGCTGAAGAGCTCCCACCCCGAGGACCTCCGAGCAGCCAACAAACTCATCAAGGAGA
TGGTGCAGGAGGACCAGAAGCGAATGGAGA
>Oa236.1 /pf7=0 /pf10=0 /pool=0
GCGGCCGCGTCGACATACATCAAGATCTGATACAGAAATGTCGGTTTTTAAAAAAGCAGTATAGCTTGTCACTTA
GAAGTACAGTAACAAATAGCTGAAGAGTTAAAATTGGTAGTCTGGTGAACGAAAATCAGGGATGGGCAGAGAAAA
AGTGGAGAATTGCTGTTTTTTACTACTCGTCTAACAGTGTTTTTTTCTTAACCCTGTGTGTATGTGTATATCAGA
CAAACCTGTTAAAATACAAACTAATTTTGTGGTCCAGATGAACCCAACAGTCTGCCTAAATCTCTGTTTTTTCAA
ACCTACTAAATGAGAGTAATGGATAGATCAGATTGAGAGTTAAAAATAAGCCTGCCTTATAGAGCTTGATATATA
CACAATAAAAGTATTTGTTTTTATAGAATATGTCATTAACTTGTGAATAAACCTTAAAACTCTGG
>Oa237.1 /pf7=5 /pf10=10 /pool=1 /refseq=NP_001009195 /eval=4e-65 /description="vacuolar ATPase 16kDa subunit c [Ovis aries]"
GGTTTAGAGCGCAGCGGCTGACGGGCCGGGTCGCCTTCGCAGCCTCCGGCCAGCTCGCCTCGCGCACCCCGCCGC
TCGCCGCGCCCGGCCCGACCTCGCCCCGGCCTCGGTCCGCTGAACTCGCCCCCCCTCCCCACCCGCAGACATGTC
CGAGGCCAAGAGCGGCCCCGAGTACGCTTCCTTTTTCGCGGTCATGGGTGCCTCAGCCGCCATGGTCTTCAGCGC
CCTGGGCGCCGCCTACGGGACAGCCAAGAGCGGCACGGGCATCGCAGCCATGTCTGTCATGCGGCCAGAGATGAT
CATGAAGTCCATCATCCCGGTGGTCATGGCTGGGATCATTGCCATCTACGGCCTGGTGGTGGCAGTCCTCATCGC
TAACTCCCTGAATGACGGCATCAGTCTGTACAGGAGTTTCCTTCAGCTCGGTGCGGGCCTGAGTGTGGGCCTGAG
CGGGCTGGCAGCAGGCTTCGCCATCGGCATCGTCGGGGACGCGGGCGTGCGTGGCACCGCCCAGCAGCCGCGGCT
CTTCGTGGGCATGATCCTTATCCTCATCTTTGCCGAGGTGCTCGGCCTCTACGGTCTCATCGTCGCCCTCATCCT
CTCCACAAAGTAGCCCTGCCGGCCACCAGCCACAGAATACGATTGATGTCAAGACCACCCCCTCCTCATTCCACA
GCGAACAGCCTGACACACGCACGGGGCAGCTGCCCGCCAGTAGTCGGTCTTGTAAATGCGCAGTGTCCTAGTGCA
CACCGTCTGTTGCCCCAGCCTCGCCCCTGCCCGCCCCGCCCCGTGCTGTGGACATCTGGGCCCACCAGTCCCCAC
CCCGGCCCTGACCAGTGAGGACGCCGGCCTCCGGCCGTCCCCGCCCATCTGCCCCAGAGTGCTCTGTGTATAAGG
ATGAATTAGAGTTGTCATTTTCTCTTCACTGGATGTTTATTTATAAAGATTTGACCTGTTCATACGTCTGTGGAG
CAGCTCTCCGTCTCCCAACTCTATAGTAACCTTAGGTAGACTGTTGTTGCGTTGTGCGGTTACCGTTTACCCTGA
GACCCGTTGGATGGAACCACCTCCTGCAGCCCTGGTTGCCCCGGGCCGCGGGCCAGTGTGCCGGGTCCGTGGGCC
CTGGTGCCGCTGCGTGTCCAATAAAGTTCTCAGATATGACCGGaaaaaaaaaacagaaaaaaa
>Oa238.1 /pf7=0 /pf10=1 /pool=1
GAGATCTGGGCACGGCTTGCAGGCTGGAAGTCCAAATTGTCGAGTGGCAGTGAAGAGGATGAGGGCAAGAAAAAG
GATGTTAGATGCTATCTGACAAGGTGCCCTGATATCCCTAGTCTTTCTCTTGCATCAGAAAGTCAGCTCAGAGTA
TAAAACATGTAATATAGGCTCTGTTGGCAAAAGATAAAGCACCGAGCCCTAGGTCAGCTGTCCCTGAAGTCTGGT
GAACAGGGCGTGTAAGGGCAGGCAAAGGCACTTTGTACGAGCTGCAAAGCCATAGGACTTCTCATCTTCCAGAGC
CTGTGCGAGTCACGTCTCTGCCCACAGCCTGGAGCCCTCATGGCCATTTCACCCAGCTTCTCATTATCCTCCAAA
GACAGCCAGCTGAGCACCTGGACCACTTGGTATTGGTGAACACTACAGGACGTGAAACTGAAGCCCCTGAGGCTG
CTCCCCTCCCTCCCGTACAGGAAGGAGAGTCTCAAATGGCCAGGACTTCACATGTCGCCAGAAAGAGCCACTCAT
GTGGCCACACAGTGAGTCCCTGCTACACTACCCAGCTTCAATTTTCTGTCTTTTATCAGGGCAGGGGGGCTAGGC
TTCTCTTCTAGCTATTAGCTGTTAAAGGCAAGGGTCCTGCAGTATTTCCAAAATGAAGGCATTAGCAAATGGAAA
AGCACGGTCCATTTGGCTCCCTGGTCTATTCACATTGGTACTAGGGTGACCTTTCACCCGTGGGATAGCTGCTAA
AGGGAGCAATTCAGAGACATGGAGCTTCTGGTTTGTTATGGGCTTGTTTTGGTTCGTTGTTTTGTTGTTGTTGTT
GTTGTTTTAATTTTTTTTTTCACTCCTGCCTCCACACATGTTCTTGCCTGATCCTGATTCTTGTCCCTGAATT
>Oa239.1 /pf7=1 /pf10=0 /pool=1 /refseq=NP_110425 /eval=3e-89 /description="RCC1-like G exchanging factor-like isoform 1 [Homo sapiens]"
GATGGCGGCCTCTTCGGCTGGGGCAACTCTGAGTACCTGCAGCTGGCCTCTGTCACCGACTCCACACAGGTGAAC
GTCCCCCGGTGCTTGCCCTTCTCAGGAGTGGGGCAGGTGAAGCAGGCTGCGTGTGGGGGCACAGGCTGCGCGGGG
TTAAACGGAGAAGGACATGTTTTCGTCTGGGGCTACGGAATTCTTGGGAAGGGACCAAACCTCTTGGAAACCGCT
CTTCCAGAAATGATTCCACCCACTCTCTTTGGCCTGGCGGAGTTCAACCCAGGAGTCCAGGTCTCCCGCATTCGC
TGCGGGCTGAGCCACTTCGCCGCCCTGACCAACCGAGGAGAGCTGTTTGTGTGGGGCAAGAACATCCGAGGGTGC
CTGGGAATCGGTCGCCTGGAAGACCAGTACTTCCCGTGGAGGGTGACTATGCCTGGGGAGCCCGTGGACGTGGCG
TGTGGGGTGGATCATATGGTGACTCTGGCCAGGTCCTTCATCTGAACCTCCTCCTCGATCTGCTGGAGCCCAGGA
CCGCCTGGCCTGCTCAGCCAGGGCAGCGCGGGG
>Oa240.1 /pf7=2 /pf10=0 /pool=0
CCCCCTACACACTGGAGCCAGCTGAGGCCAGGAAAGCAGAGTCCCAGGACCCCAGCTGGACTGATCCCCCCACCC
ATGCAACAAGCAGATGTCAGGAAGGACCCCCCCCCACCCCGGCCCCATAGGCTAGCGGGGGCTCCTGGGGTTTGG
GGCGGGGGGCAGGCCTCCAAGTCAGGTTTCAAGGGTCTAGTGGGCCCCTACCACCTCCTGTAGTCCCCTTGCCTT
TGGAGAGAGAGGCTGCTGGGAGCAATGGGCGAGTCAGATTGGGGAGAAGACAGAGGCATGAGAACAAGGGCTAGA
GACAAAAATGTGAAATTGCAAAGAAATGACCCCCAGTGGGTGTGTGTACGGGGGAAGGGGAGTAGAGTTTAAAAA
AAGAACCCTCTGAGTTTACATGTAGAACTCAAAAACCTGGGACACCCTTGCAATGGAGGCCCATGTGGAAGGCAG
GACGGGGTGGGGGGCCAGGGGGCAGGCTGAATGTGCTACGCATGTGTGTGGAGTGTGGGTGCGCGTTTCCAAGGT
GGGGCCCCGCCAAGCCCCGCTCTGCCTGGGCTCCTTGGGTCTGGCCAGCTCCCACTCACCCCTCAATGCCTCCCC
CATGGGCCTCCATTGCAAGGGTGTCCCAGGTTTTTGAGTTCTACATGTAAACTCAGAGGGTTCTTTTTTTAAACT
CTACTCCCCTTCCCCCGTACACACACCCACTGGGGGTCATTTCTTTGCAATTTCACATTTTTGTCTCTAGCCCTT
GTTCTCATGCCTCTGTCTTCTCCCCAATCTGACTCGCCCATTGCTCCCAGCAGCCTCTCTCTCCAAAGGCAACGG
GACTACAGGAGGTGGCACGGGCCCACTACACCCTTGAAA
>Oa240.2 /pf7=0 /pf10=1 /pool=0 /refseq=XP_577465 /eval=0.002 /description="PREDICTED: hypothetical protein XP_577465 [Rattus norvegicus]"
AGCTAATGAAATATTGAAGTATAAGATTCCTTTTATTTTTCAAACCAATGGGACTGGGTCTGATGTCCCCTTTGG
TCCCCGGAGCTGTGGAAGGCAGGACGGGGTGGGGGGCCAGGGGGCAGGCTGAATGTGCTACGCATGTGTGTGGAG
TGTGGGTGCGCGTTTCCAAGGTGGGGCCCCGCCAAGCCCCGCTCTGCCTGGGCTCCTTGGGTCTGGCCAGCTCCC
ACTCACCCCTCAATGCCTCCCCCATGGGCCTCCATTGCAAGGGTGTCCCAGGATCTTGAGTTCTACATGTAAACT
CACAGGGT
>Oa241.1 /pf7=1 /pf10=1 /pool=0 /refseq=NP_542376 /eval=0 /description="alpha 1 type XII collagen short isoform precursor [Homo sapiens]"
GATGCTTCCTGGAGTATTGGGGATGATAATTTTAACAAAGTTGTAAAATTCATTTTCAATACCGTGGGAGGCTTT
GATGAAATCAGTCCTGCTGGAATTCAGGTCTCATTTGTGCAGTACAGTGACGAGGTCAAGTCTGAGTTTAAGCTG
AACACATACAACGACAAGGCCCTGGCCCTGGGGGCCCTCCAGAACATTCGGTACAGAGGAGGAAATACAAGAACA
GGCAAGGCTCTGACCTTTATCAAGGAGAAGGTGTTGACCTGGGAGAGCGGCATGAGGAAGAATGTCCCCAAGGTG
CTGGTTGTGGTCACGGATGGTCGGTCGCAGGATGAGGTCAAGAAGGCGGCTTTGGTCATCCAGCAGTCAGGGTTC
AGTGTCTTTGTAGTTGGTGTGGCTGATGTCGACTACAATGAACTTGCCAACATAGCTAGCAAACCAAGCGAACGG
CACGTGTTCATTGTGGATGACTTTGAATCTTTTGAGAAGATAGAGGACAACCTCATCACATTTGTGTGTGAAACT
GCCACTTCAAGTTGCCCTCTCATTTATTTGGATGGCTACACCTCACCAGGTTTTAAGATGCTTGAAGCATACAAT
CTGACAGAAAAGAATTTTGCTTCCGTGCAAGGAGTCTCCCTGGAGTCAAGCTCTTTCCCCAGCTACTCATCTTAT
AGGCTTCAGAAGAATGCCTTTGTGAACCAGCCTAC
>Oa242.1 /pf7=0 /pf10=4 /pool=0 /refseq=XP_615138 /eval=0 /description="PREDICTED: similar to Kelch repeat and BTB domain containing protein 10 (Kelch-related protein 1) (Kel-like protein 23) (Sarcosin) [Bos taurus]"
CTGTGTGCTGTGAGGAGCTAAGGCCTTAGTGTCCCCTTCCTTACCCAGGTTACTCACAAAATGGATTCCCAGCGG
GAACTCGCAGAGGAACTGCGGCTTTACCAATCCACCCTTCTTCAGGATGGTCTAAAAGATCTCCTGGATGAGAAA
AAATTCATCGATTGCACCCTAAAAGCAGGTGACAAAAGTCTTCCTTGCCACAGATTGATTTTGTCAGCTTGTAGT
CCTTACTTCCGTGAGTATTTTTTATCTGAAATTGATGAGGCGAAAAAAAAGGAGGTAGTACTAGATAATGTGGAT
CCTGCTGTACTGGATTTAATCATTAAGTACCTATACTCTGCCACTATTGATCTCAATGATGGAAACGTGCAAGAT
ATTTTTGCATTGGCCAGCCGCTTTCAGATCCCCTCCGTGTTCACTGTCTGCGTTTCTTATCTTCAGAAAAGACTT
GCTCCTGGTAACTGTCTAGCTATTCTAAGATTAGGACTTCTTCTTGACTGCCCGAGACTTGCCATCTCTGCCCGC
GAATTTGTGTCTGATCGCTTTGTACAGATTTGTAAGGAAGAGGACTTCATGCAACTGTCTCCGCAGGAGCTGATC
TCAGTCATTTCCAATGACAGCCTAAATGTAGAAAAGGAAGAAGCAGTATTTGAGGCAGTGATGAAATGGGTGCGA
ACAGAC
>Oa243.1 /pf7=4 /pf10=0 /pool=0 /refseq=XP_540778 /eval=1e-90 /description="PREDICTED: similar to toll interacting protein isoform 1 [Canis familiaris]"
GCTGACTGAGGCGGCTGCGGCCTCGCGGGACCGCCGTCGGCTCGCGTCTCTGGCGGCTGTCGGGGGGCTACGCGC
GGGCCCGGCCGGACCATGGCGACCACCGTCAGCACGCAGCGCGGGCCGGTGTACATCGGGGAGCTGCCCCAGGAC
TTCCTGCGCATCACGCCCACGCAGCAGCAGCAGCAGATCCAGTTGGACGCACAGGCCGCGCAGCAGCTGCAGTAC
GGAGGGGCGCTGGGCACCGTGGGCCGCCTCAGCGTCACCGTGGTGCAGGCCAAGCTGGCGAAGAACTACGGCATG
ACCCGCATGGACCCCTATTGCCGCCTGCGCCTGGGCTACGCCGTGTACGAGACGCCCACGGCCCACAACGGCGCC
AAGAACCCGCGCTGGAACAAGGTCATCCAGTGCACCGTGCCCCCGGGCGTGGACACCTTCTACCTGGAGATCTTC
GACGAGCGGGCCTTCTCCATGGATGACCGCATCGCCTGGACGCACGTGACGATCCCCGAGGCGCTGAAGCAGGGC
AAGGTCGTGGACGAGTGGTACAGCCTGAGCGGGCGGCAGGGCGACGACAAGGAGGGGATGATCAACCTGGTGCTG
TCGTACACGTCGCTGCCGGCTGCCATGATGATGCCGCCTCAACCCGTGGTCCTGATGCCCACCGTGTACCAGCAG
GGTGTGGGCTATGTGCCCATCACAGGGATGCCCGCCGTGTGCAGCCCCGGCGTGGTGCCTGTGGCGCTGCCCCCA
GCCGTGAGCGCCCAGCCCCGCTGCCGTGAGGAGGACC
>Oa244.1 /pf7=1 /pf10=2 /pool=0 /refseq=XP_854397 /eval=6e-58 /description="PREDICTED: similar to trigger of mitotic entry 1 [Canis familiaris]"
GCTTCGGGAGTTAAGGATTGAGCCGCTTTGAACCCAGAGGTGGAATTGGGGCCCGGCATCCCCTCCTCTCCCGGG
CCGGGCCCTGCCCCATCCTATTTCTGCTGGTTAAGATGGGCTCAGCTAAGAGCGTCCCAGTCACTCCAGCGCGGC
CTCCGCCGCACAACAAGCTTCTGGCTCGAGTTGCGGACCCCCGTTCACCCAGCGCCGGCATCCTGCGCACTCCCA
TCCAGGTAGAGAGCTCCCCACAGCCAAGCCTGCCAGCAGGGGAGCAGGTGGAGGGACCTAAGCTGGTCCAGGACT
CAGATCCCCGCTCTCCTACCCTTGGCATTGCACGGACACCTATGAAGACGAGCGGAGAGCCCCCAAGTCCACTGG
TGAAACAACTGAGTGATGTATTTGAGACCGAAGACCCCAAATTAAGCCTTCCCCCCGAAGCTATTCTGCCCCTAC
AGACACCTTCATCTCCTCGACCGGACTTGCCTCTGGGCACCCAGGTTTCCCTTGAAGATCAGGTGCCT
>Oa245.1 /pf7=0 /pf10=0 /pool=1 /refseq=XP_854290 /eval=5e-52 /description="PREDICTED: similar to CG15747-PA isoform 1 [Canis familiaris]"
TGGCGATTCCGGGCAGGCAGTATGGGCTTATTTTGCCAAAGAAGGCACAGCAGTTGCACCCTG***TGCAAAAAC
CTTCAGTGTTTGGGAATGATTCTGATGATGATGATGATGAGACCTCCGTGAGTGAAAGCCTTCAGAGGGAAGCTG
CCAAGAAGCAAGCAATGAAACAGACCAAACTTGAAATTCAGAAGGCTCTTGCAGAAGAATCTACTGGTTATGAAT
ATGACAGTATTTATGATGAAATGCAGAAAAAGAAGGAAGAAAGTAACCCCAAGTTGCTTTTGGGAAAAGACCGAA
AGCCCAAGTACATCCACAACTTACTGAAAGCAGTTGAAATTAGAAAAAAGGAACAAGAAAAAAGAATGGAAAAGA
AAATACAGAGAGAACGAGAAATGGAAAAGGGAGAATTTGATGATAAAGAGGCATTCGTAACATCTGCTTATAAGA
AAAAACTGCAAGAGAGAGCTGAAGAGGAAGAAAGGGAAAGAAGAGCCGCTGCGCTCGAAGCACGTTTGGATGTAA
CCAAGC
>Oa246.1 /pf7=39 /pf10=25 /pool=19 /refseq=NP_776856 /eval=0 /description="peroxiredoxin 1 [Bos taurus]"
TCTTCCTCGCTGGTATCGGTCCTCTTTCTCTGGAACTGCTGATAGCAATATGTCTTCAGGAAATGCCAAAATTGG
GCACCGTGCCCCCCAGTTCAAAGCAACAGCTGTTATGCCAGATGGTCAGTTCAAGGATATCAGCCTAGCTGACTA
CAAAGGAAAATATGTTGTGTTCTTCTTTTACCCTCTTGACTTCACCTTTGTGTGCCCCACGGAGATCATTGCTTT
CAGTGATAGGGCAGAAGAATTTAAGAAACTGAACTGCCAAGTAATTGGTGCTTCTGTGGATTCTCACTTCTGTCA
CCTGGCATGGATCAACACACCCAAGAAACAAGGAGGACTGGGACCCATGAACATTCCCTTGATATCAGACCCCAA
GCGnACCATTGCTCAGGACTATGGGGTCTTAAAGGCCGATGAAGGCATCTCATTCAGGGGCCTTTTTATTATTGA
TGATAAAGGTATCCTTCGACAGATCACCATAAACGATCTTCCTGTTGGCCGCTCTGTGGATGAGACACTGAGACT
AGTTCAGGCCTTCCAGTTTACTGACAAACATGGGGAAGTGTGCCCAGCTGGCTGGAAGCCTGGCAGTGATACCAT
CAAGCCTGATGTCCAGAAGAGCAAAGAATATTTCTCTAAGCAGAAGTGAGCACTCAGCCATTTTAGGGCCAGGCT
GCAGTAGGCGGCCTTGAAAACAAAACCTCTTTTGTCCTATTTTCATGCTTAAAACCATGATCTTACACTCCACCA
GGATGTGTGGGACAGGATGGGCCTTTCCTGCAGGGGTTGGGGACGCCAGCCTTTCTTCCTCTGGATGGAATGACC
TGAGCCAGGCCAACTGATGTATACTGTAAGGGGGTATCATTTGATCTTTTGTAGTTTTACTAAATTTGAAATGAG
>Oa247.1 /pf7=0 /pf10=0 /pool=0 /refseq=NP_521736 /eval=7e-22 /description="PUTATIVE VGR-RELATED PROTEIN [Ralstonia solanacearum GMI1000]"
ATCCAGGCCCAGCACGACATCCTGCGGGTGCAGGCGCAGCAGGACCTGACGGTCGGCAGCGCCCAGACCGCGGTG
GAATACGCCGCGCCCAAGCGCATCCGCATCGCGACGGCGGCGGGCGCCAGCATCGTGCTCGAGGGCGGCAACATC
ACTGTCACCGCGCCCGGCCGCATCGACGTCAAGACCGGCAACAAGCAGTTCGCCGGGCCGGACCAGCTGCCGTAT
CCCTTCCCGCAGTTCCCGCAGAGCGTCTGCGTCAGCTGCGCGGTGGA
>Oa248.1 /pf7=0 /pf10=1 /pool=3 /refseq=NP_001384 /eval=0 /description="extracellular matrix protein 2 precursor [Homo sapiens]"
AGCAAAAGAAAAAGACTTTTAGACCTGGAGACTGGGGGAGACCTACCAATGAGGGACAGAGCAGAGAAGGGGAAG
AGCAGAGGCCTGAAGAGGAGGGGACGCAGGCCCATCAACACAGAAACCCAGCAAGGGAGAATGAGGAAGACGATG
AAGATGAGGAAGACAATGAAGATGAGGAAGACGATGAAGATGAGGATGAGGATGAGACCATCAGAGGAGACACGT
TCAGGATGCCCCCTCGACTCCCAATCCCAGCTACCCCTAGAGGCATACCGTCTCTGCCAAGCAGTTGCTCTCTGT
CCTACAAAACCATCTCCTGTATCAGCGCTGACCTCACACAAATACCACCGCTAACAGCACCAGAGATAACAAGTC
TGGAGCTCATAGGCAATTCCATCACCTCCATTCCGGATGAAGCATTTAATGGATTACCGAATTTGGAAAGGCTTG
ATCTGAGCAAAAATAACATCACCTCTTCAGGCATAGGTCCAAAAGCATTCAAGTTTCTAAAGAATTTAATGCGCT
TAAATATGGATGGAAACAATTTGGTAACGATTCCTTCAGAACTACCGTCTACATTAGAAGAACTCAAAATCAATG
AGAACAAGCTGCAGGTTATTGATGAAGAAAGTTTATCAGACTTAAATCAATTGGTCACTTTAGAATTGGAAGGAA
ACAATCTCAGTGAAACCAATGTCAATTCCTTAGCTTTCAAACCTTTGAAGAGCCTATCCTACCTGCGTCTGGGAA
GAAATAAATTTAGAATTATACCACAAGGTCTTCCTGCTTCTATTGAGGAATTATACCTAGAAAATAACCAAATTG
AAGAAATAACTGAAATTTCTTTTAATCATACCAGAAAGATAAATGTCATTGGATTACGTTATAATAAAATTGAAG
AAAATAGAATTGCTCCTTTAGCCTGGATAAATCAAGAAAATCTAGAATCGATAGACCTCTCGTACAACAAGCTCT
ACCATGTCCCCTCCTATCTACCCAAGTCGCTGCTGCACCTTGTACTCATCGGGAACCAGATCGAACGCATCCCTG
GCTATGTGTTTGGTCACATGGAACCAGGCTTGGAATACCTGTACCTGTCATTTAATAAGCTTGTGGACGATGGCA
TAGACCGAGTCTCCTTCTATGGAGCTTACCATTCTCTGCGAGAGCTGTTTCTGGATCATAATGAATTAAAATCTA
TACCACCTGGGGTACAAGAAATGAAAGCACTACATTTCCTGAGACTGAACAACAACAAGATACGGAATATTCTTC
CAGAACAAATTTGCAATGCTGAAGAAGATGATGATTCGAATCTGGAACATCTTCATCTTGAAAACAACTACATTA
AAACAAGAGAAATATCATCCTATGCATTTTCATGCATAAGGTCATATTCAAGTATTGTTCTTAAACCACAAAATA
TCAAGTAGTTCCAAGTTGTTCTTTGTCACTTATAAATTATACTCATATATCTGTTTTAGTAGCGTTTTCCTCAAT
AAGAGATACAATGTCATATTAAAATATCATGCTAGTCAACCCGATTCACCAATGCACAGGACAACCAAACACATA
TCTACAAGGTTTAGTCTTTTAACAGTCTTAGTGAAGCTTTCAGTTTCACACTCTAGAAAGAAGCGATCTTGTTGC
AAACTTCTCTCACAAGAATAGGATGTTGTGTGCTGCTGAAGCAGACTGAGAGAATCTGAAACTAAATACGCCCTT
TACAACAGACCACAGAATTTCTATTAGCTA
>Oa248.2 /pf7=0 /pf10=1 /pool=0 /refseq=NP_001384 /eval=1e-63 /description="extracellular matrix protein 2 precursor [Homo sapiens]"
ATAGAATTGCTCCTTTAGCCTGGATAAATCAAGAAAATCTAGAATCGATAGACCTCTCGTACAACAAGCTCTACC
ATGTCCCCTCCTATCTACCCAAGTCGCTGCTGCACCTTGTACTCATCGGGAACCAGATCGAACGCATCCCTGGCT
ATGTGTTTGGTCACATGGAACCAGGCTTGGAATACCTGTACCTGTCATTTAATAAGCTTGTGGACGATGGCATAG
ACCGAGTCTCCTTCTATGGAGCTTACCATTCTCTGCGAGAGCTGTTTCTGGATCATAATGAATTAAAATCTATAC
CACCTGGGGTACAAGAAATGAAAGCACTACATTTCCTGAGACTGAACAACAACAAGATACGGTAAATTTTCACTT
TCTCAAGTATCCATTTAAATTGTCATGGGTGACAAAATACGATTAAATGATCATGACATAATGTCTGGAATTTAA
AGAAAAACTGACAAGAGGCTGCATCAAACAACACTGGCAATTGTTAATGATTGTTGAAGTTGGATGATAATAAGT
ACTAAGGATTCATTATAGTTTTTTCCCTACTTTTCTATGTTTGAAAACTTCTGTGTAAATTAAAAAAAAATAGAG
TATGATTACATAATATCTAG
>Oa249.1 /pf7=1 /pf10=0 /pool=1 /refseq=NP_999496 /eval=8e-81 /description="L-3-hydroxyacyl-CoA dehydrogenase [Sus scrofa]"
GGCCATTACGGCGGGCTCCTGGGCGCCTGGGCCACCGCCCCCTGACGTTCGGTCGCTGCTGTTTCTTGGGCTCCG
TGCAGGTTGCTTCTCCGCCAGGTCTTGTGCCTGTCGCTGCGTTCGCCGTCTGCACCATGGCTTTCGTAACCAGGC
AGTTCGTGCGCTCCATGTCCTCCTCCTCCACCGCCGCGGCCTCGGCGAAGAAAATCCTCGTCAAGCACGTGACGG
TCATCGGCGGTGGGCTGATGGGCGCCGGCATTGCCCAGGTTGCTGCAGCAACTGGCCACACAGTAGTGTTGGTGG
ATCAAACGGAGGACATCCTGGCAAAATCTAGAAAGGGAATTGAGGAAAGTCTTCGGAAAGTGGCCAAGAAGAAGT
TTGCAGAAAACCCCAAGGGTGCTGATGAGTTTGTGGCGAAGACCCTGAGCAGCATATCGACCAGCACAGATGCAG
CGTCCGTGGTGCACAGCACAGACTTGGTGGTGGAGGCCATCGTAGAGAATCTGCAGGTGAAGAACGAGCTGTTCA
AGAGGCTGGACAAGTTTGCCGCCGAACACACAATCTTTGCCAGCAACACTTCCTCTTTGCAGATCACAAGCCTAG
CCAATTCCACCACCAGACAAGACCGATTCGCCGGGCTCCATTTCTTCAACCCAGTGCCTTTGATG
>Oa250.1 /pf7=0 /pf10=2 /pool=1 /refseq=NP_776433 /eval=5e-97 /description="CD14 antigen [Bos taurus]"
GCGAATGGAGTGGCTGGGAGGAAAAAACGTGGGGAGTGACAGGGTTCAAAGAAGGGGGAGCAGAGCGACATCACA
AGGTTACATAAACTCTCAGAGGCTTCCAAAGACTAAAGACAGGTTTGTGGAGCCTGGAAGCCGGCGTGAGCCACT
GTAAAGGAAAGAAGCCACAGTCCAGCCGACAACCAGAGAGAGAGGCAAAGCCTCTGAGGATCTACCGACTATGGT
GTGCGTGCCCTGCCTGCTGCTGCTGCTGCTGCCGCCACTGCTGCGTGTGTCTGCGGACACGACAGAGCCCTGCGA
GCTGGACGACGACGATTTCCGCTGTGTCTGCAACTTCACGGATCCGAAGCCTGACTGGTCTAGCGCCGTTCAGTG
TATGGTTGCCGTCGAGGTGGAGATCCGTGGCGGCGGCCACAGCCTGGACCAGTTTCTCAAGGGAGTCAACACCGA
CCCGAAGCAGTATGCTGACACAATCAAGGCTCTGCGCGTTCGGCGACTCAAGCTGGGCGCTGCACAGGTTCCTGC
TCAGCTTCTGGTCGCCGTTCTGCGCGCGCTCGGGTACTCTCGTCTCAAGGAATTGACGCTTGAGGACCTGGAGGT
AACTGGCCCAACGCCCCCGACGCCTCTGGAAGCCACTGGGCCTGCGCTCACCACCCTCAGTCTCCGTAACGTATC
GTGGGCAACAGGAGGTGCCTGGCTCGGCGAACTGCAGCAGTGGCTCAAGCCTGGGCTCAGGGCCCTGAACATTGC
CCAAGCACACTCGCTTGCCTTTCCGTGCGCAGGGCTCTCCACCTTCGAGGCGCTCACCACCCTAGACCTGTCTGA
CAATCCCAGTCTCGGCGACAGCGGGCTGATGGCGGCTCTCTGTCCGAA
>Oa251.1 /pf7=0 /pf10=0 /pool=0 /refseq=NP_001009208 /eval=0 /description="stratifin [Ovis aries]"
CTTGGTTCCGAGGCAGCCAGTTAGCCCGCCGCCCGCCTGTCTGCCTGTCCCCAGAGCCATGGAGAGAGCCAGTCT
GATCCAGAAGGCCAAGTTAGCCGAGCAGGCCGAACGCTATGAAGACATGGCAGCTTTCATGAAGAGCGCTGTGGA
AAAGGGCGAGGAGCTATCCTGCGAAGAGCGCAACCTGCTTTCAGTGGCCTACAAGAACGTGGTGGGTGGCCAGCG
GGCGGCGTGGAGGGTCCTGTCCAGTATCGAGCAAAAGAGCAATGAAGAAAGCTCGGAAGAGAAGGGCCCGGAGGT
GCAAGAGTACCGAGAGAAGGTGGAGACGGAGCTCCGGGGCGTGTGCGACACAGTGCTGGGCTTGCTGGACACCCA
CCTCATCAAGGAGGCCGGTGACGCCGAAAGTCGGGTCTTCTACCTGAAAATGAAGGGCGACTACTACCGCTACCT
GGCCGAAGTGGCCACTGGCGACGACAAGAAGCGCATCATCGACTCAGCCCGGTCGGCCTACCAGGAGGCCATGGA
CATCAGCAAGAAGGAGATGCCGCCCACCAACCCCATCCGCCTGGGCCTGGCCCTGAACTTTTCCGTCTTCCACTA
TGAGATCGCCAACAGCCCCGAGGAGGCCATCTCTCTGGCCAAGACCACCTTCGACGAGGCCATGGCCGACCTGCA
CACCCTCAGCGAGGACTCCTACAAAGACAGCACCCTCATCATGCAGCTGTTGCGAGACAACCTGACGCTGTGGAC
GGCCGACAACGCTGGGGAAGAAGGGGGCGAGGCTCCCGAGGAGCCCCAGAGCTGAGCCGCACCCGCTGCACGCCC
TGCCCTACCCTGCCCGCTCCAGTCCCCCACTCCCGGCAGAGAGGACTTGTATGGGGTGGGAGGTCCGACCCTTCT
CCCCAAACGCTCTGGCCCAGCTCAGAAAGGCTCCATAGAGAGGAACAAGCAGAGCCCCCTGGAGCCAGAGGATTC
CATACTTCCTGCAGCTGTCAGGGGCTCCTGGCCACTGGTCATCATCCAGCCCTGCTCTGTCTCCACCCCCGCCCC
CCGTCCCAGACACCCCCCCACCCTGACCACTTCCTCCCCACTCCAACCCCCTCCCGCCCCTGCTACCTATGGATC
TTAGGAATTGAGGAGTGTCCCATCCTTAGAGCTGAAAACCGAACTGTGTGGCAGAGGTTGGTGATGAAGGTGTGT
GTGTGCGCCTGTGTGTGCGTGTGTGTGTTGTGCAGCAACCAGGACCCAGGATGAGAGGGAGAGCATGTCTGCTGG
GTGTGACCATGTTTCCTCTCAATAAAGTTGCCCTGTGACGaaaaaaaaaa
>Oa251.2 /pf7=0 /pf10=0 /pool=0
TTGTATGGGGTGGGAGGTCCGACCCTTCTCCCCAAACGCTCTGGCCCAGCTCAGAAAGGCTCCATAGAGAGGATT
CCATACTTCCTGCAGCTGTCAGGGGCTCCTGGCCACTGGTCATCATCCAGCCCTGCTCTGTCTCCAC
>Oa252.1 /pf7=0 /pf10=1 /pool=4 /refseq=XP_689889 /eval=1e-05 /description="PREDICTED: similar to zinc finger protein 93 homolog, partial [Danio rerio]"
AATTCCTGTTTGCCCAGTGGATCATTTGTATGTTAACCACTGTATGTAACCAACCTTATCTGGCAACATAATTGC
AGCACAATAATGATTTGCATGATACCTTGAAATTTGGGGGGAGGGGGCATGCCAACTTGGGCATCACTTTGTCTT
AGCAATTAATGGGATATTGATTACTAAAATAAGTTAATATTAAGCAAGGTGCCGGTTGTACAATCTCTAATTTGA
TCAGTGTCTCTCAGCACTTTGAGCATTTACTTAGCTCATCTAGTCTTCCTTTCATAGCGCATGGTTGGGCGGAAA
AAGTGCATGCATCTTTCCTTCACTCCTCTTTTCCCACCCCCTCCCTTTGCACATAGGTATTTGGTTTGCTTCCAT
CTTCTTTTATGCAGTGCCTGGTTTATTTAACCAATTAATATCACTTTTGTTGATGAGCTATTGAGAGCTGCAGTA
GTTTGCTTTTAGTATTGTTGTTGCACTTGAGTAGAGACAAACCTTTTATCACAGTGTCCACAGGACATACAAGTG
CAACTGCAAAACAAGAGCAAAATGCACTTCCTCCCGTGACCTTATAGTAACCGTACTGATTAAATCCCAAGGGAC
ATTCCATCATTGCAATAGCTCAGATTTTTGTTTCTGTCTTTTTCTTTGCACACCAGCTCTACTCTTTAGTAAAAT
TGTAAAAGGCTGCCATTATGGACATATTAGGTATCCCAACATAACCATCTGGAGTGTGTCCAGTTTGTTCTTCAT
AGGACCAACTTTTATTTGCAGCTTGAGTTTTTATATAAAGTTGCATTATTGTGGACTTGGCTATCTTGTGATGAA
TTTTTTTCATATGTATTCTGTGCCATACTATTGTTAAAATGAACTGTTGCTATTGTGAGATGGATTTTAACTGAC
CTATTAAAGGTTTCGTTCGAATGGCACTACTTTAGGGACATTCTAGTATTTGCTTCTATTGTTTGGGCCTTGTGG
ATAATGTACAGATTTAAAAACAAATCTTGTTGCTGATTTGTCCATTTCTTTCCCTGCACTTTGTTACATCTGGGA
TACAGTCTAACTCATCTGATTTAATATGCATTTAAAAAAATGCCATAACTATTAAACACCTTGTTTACAGAC
>Oa253.1 /pf7=0 /pf10=0 /pool=2 /refseq=XP_230637 /eval=1e-19 /description="PREDICTED: similar to Ribosome-binding protein 1 (Ribosome receptor protein) (mRRp) [Rattus norvegicus]"
CGGTGATGTGGCTGAGGCCCCCCGAGCAGAGCAGGACCCTGCCGAGCTGAAGACGCAGCTGGAGCGGACAGAAGC
CCTGCTGGGGGACGAGCAGACGCGGCGGCAGAAGCTCACAGCCGAGTTTGAGGAGGCTCAGCTCGCGGCAAGTCA
GCTGCAGGCGGAGTTGGAGAAGCTCCGTTGCACCAGCGCCCTTGGGTCTTCGGAGGTGGAGGAGGCTGCGCAGCT
GAAGGAGAGGCTAGAGAAAGAGAAGAAGTTAACCGGTGACCTGGGACGTGCGGCCACCAAGCTGCAGGAGCTTCT
GAAGACGACCCAGGAGCAGCTAGCGAAAGAGAAGGACACGGTGCAGAAGCTGCAGGAGCGGCTGGATAGACCAGA
GGACGGCAGCTCAAAAGAAGGCACTTCTGTCTGAGTCTCCTGCAGAGAAAGAAGTTACTGTTCAACTTACCAAAA
TGCCTTACACATTCCTTACAAATAAACCAACCGACAGCGTTATCCGGGCCCAACTTCGGTAGCTCTGAGAAGCCA
TAAAGACAAGAGTTTCTTAGCACCAGAAGTAGATCTTCCAGACCCAGTTTGTACAAGAAGAACCTTTGTCACATT
CGAGAAACACTATCGCCCTGGCCCGGCCCTGGACCACCAGCCAGCAGACGCCAAAGCCCTCGTCAGCCGTGCCAC
AGACCCAGGGCTTGTTCTGGGAGGCGGGCCCGGGGTCTGTATATCAATCAGTGCAATTGTATCTTTTGCGGGGTT
GGGGGTCGGGTGGTTCTGGTGCTGGGTCCCTAAGGCTGCAGAGCAGACTGGAAGGTCACAGCCAGCGAGGCAGCA
GCCCCAGTCCCCGGAAGATGCTGCCCCCAGAACCGACGCGTGACTCCTGGGTGTTAATGCCATTAAAACCCGCGT
GTCGCCCGGC
>Oa254.1 /pf7=0 /pf10=0 /pool=0 /refseq=NP_613060 /eval=2e-05 /description="hypothetical protein LOC28040 [Mus musculus]"
GCGGCCGCGTCGACAACTCGTGTGTTTCTGTCTTTGCAGCTAACGGAAGGAAACTGGGCCCCTAAACTGAGATGG
AGAAGAGCAGATGCAGGGTGTAGGGAAGACAGATCTCCAAGTAGCCTGTCTTGACATGTTAATTTTGAGTGAATT
AGGGCACTCTGAGCATTTACATCAAAATTGTGATGATGGGCACTCGTTTGATTTACTTACTGCTTGGTGGTCTCT
TCATACCAATTCATGAACCTAAGATGAATTCGGCCATCACCTCTCTTTTCCATCACCTTCTTTCCAAGGATTAAC
TGGTGCTAATTCTCTTTGCTTCCTGAGTTCCACACAGGTCCCTGATAAACTCCTCCGCTGGTTGAGCACATTGGC
TGCCCGTCGCAGTCGTCTCTGAAGCCCGCTAGTGAACACGCTTTGTGTTTCTGAAAGTCACGATTGTTATCTGCT
GTTCACAGGAGAATTTTACATCACACGGCACTCTAACCTCTCAGAAATACATGTCGCATTCCACCTTTGTG
>Oa255.1 /pf7=0 /pf10=0 /pool=0 /refseq=NP_072110 /eval=2e-18 /description="metastasis associated 1 [Rattus norvegicus]"
GGCATTTTCAAGCCACCATATTTCTTCCAATATGTCCAACAAGATGCGCATAGGCGACACTGCATGTTAGGGGGA
CCCCAAGAATACCACTGGTAACACTGGGTGGCGTAACAGCCTCTCGCAGGCCCGGCCGGCCGACCCTCGCGCCCT
GGCCTCATCACCTGCTGCGCTGCGCCTTGCTCTTCGGGGGTCTGCACC
>Oa255.2 /pf7=0 /pf10=1 /pool=0 /refseq=XP_489744 /eval=1e-73 /description="PREDICTED: similar to metastasis-associated protein [Mus musculus]"
GCTTGAAAGCGGCTGAAGCGGAGAGCAAGTTGAAGCAAGTTTATATCCCCAACTATAACAAGCCAAACCCGAACC
AGATCAGCGTCAACAACGTCAAGGCAGGCGTGGTGAACGGCGCGGGGCCACCAGGCCAGAGCCCTGGGGCCGGCC
GGGCCTGCGAGAGCTGTTACACCACCCAGTCTTACCAGTGGTATTCTTGGGGTCCCCCTAACATGCAGTGTCGCC
TCTGCGCATCTTGTTGGACATATTGGAAGAAATATGGTGGCTTGAAAATGCCAACCCGGTTAGATGGAGAGAGGC
CGGGACCCAACCGCAGTAACATGAGCCCCCACGGCATCCCGGCGCGGAGCAGCGGGAGCCCCAAGTTCGCGATGA
AGACGCGACAGGCTTTCTACCTGCACACCACCAAGCTCACGCGCATCGCCCGGCGCCTGTGCCGCGAGATCCTGC
GCCCCCTGGCGCGCCGCCCGCCACCCCTACACGCCCATCAACGGCGCGG
>Oa256.1 /pf7=2 /pf10=4 /pool=0 /refseq=XP_857738 /eval=2e-48 /description="PREDICTED: similar to MAF1 protein isoform 1 [Canis familiaris]"
GGCTCGGGGAGGCAGAGGTCGTTCGCTCGCTTGCTCGGGCCCTCTGTGGCGGTCGGCGGACAGGTCGGTCGCGAT
AGTAGGGCGCCGTGCAGGGGCGAGGCTATGTCGCGGTGGCAATCCGCAGGGGCCGGCAGGGCCGGGAGTAACGGG
ACGTCGCCGCGGAGCTTCTTCCCCCGGATACAGCGCGGCCCGAGCGGAGGCCGCGGCGCCTCCGCCCGTTCTTGA
GGAGCCCGCGCCGCGCAAGGCCCACCCCGCCTTCTCAGGCGCACCGACGCCCATCGACCTGACCCTGCCGAGTCT
GGCCCGGCCCGATTGAGCGCGGCGCGAGCAGGCAGCACTAGCCCCTGGAGCACAGACCCCTCCCCGAGGACATGA
AGCTGCTGGAGAACTCCAGCTTCGAGGCCATCAACTCGCAGCTGACCGTGGAGACGGGAGATGCACACATCATTG
GCAGGATTGAGAGCTACTCGTGTAAGATGGCGGGTGACGACAAGCACATGTTCAAGCAGTTCTGCCAGGAAGGCC
AGCCACACGTGCTGGAGGCTCTGTCCCCACCCCAGACCTCGGGCCTCAGCCCCAGCAGACTGAGTAAGAGCCAAG
GTGGCGAGGATGAGGGCCCCCTCAGCGACAAGTGCAGCCGCAAGACCCTCTTCTA
>Oa257.1 /pf7=0 /pf10=0 /pool=0 /refseq=YP_258836 /eval=4e-50 /description="glycine betaine/L-proline ABC transporter, glycine betaine/L-proline-binding/permease protein [Pseudomonas fluorescens Pf-5]"
GTCGACCACCTTGTCCTTGTTCTTGGCCCAGTATTCACCGTGGGTCACCGGCAGCCAGGCGGAGAGCATGGCGTC
GAGTTTGCCGGTGGCCACGCCTTGCCACATGATCCCGGTGGCGACCGCTTGCAGTTTCACGTCATAACCGAGCTT
TTGCTTGATCACTTCTGCCGCCACGTGGGTGGTGGCGACACTGTCTGACCAGCCATCCACATAGCCGATGCTCAG
GGTTTTGCTGTCGGCGCTGGCCAGTGTGGAGCTCATCGCAACTACCAGAGTGGCAGCTGCGCCCAAGAGTCGTCG
CATCTTCATAGTGCTTCCCCGAAAGTGCTGCGCCCGGCGGATGCCGAGCGACGTCAACCTGTTGTTATGTGGTGC
ACCGCGCCCCCTTCACGCGCATCAATCACGTGGGTGCCTCGTCAGTGGAGGGCTGACACTTCGATCATCAACCTG
CTGCCACAAGCGACCTGCTCTGACTGCGACCTCAGGTAAGCAAGAAACGACATCACATCGCCAGCAGGACGATTT
GTAGGATATTCACCGACGATCCCGCCCGAACTTTGCATGTCAAAACTATGCGGCTCCACTGGGACGGCACAAATC
CGGGTAAGATGCGCGCCTTTGCCCCCAGACGGCCTGATCATGCCCGCGACTGCACGCTTCCCGCTCCTGCCCTAT
CTATTTGCCCTGATCCTCGGTGTGCTGGCCCTCGGCGGCTATTGGTATGG
>Oa258.1 /pf7=0 /pf10=0 /pool=2 /refseq=XP_856090 /eval=8e-31 /description="PREDICTED: similar to Cytochrome c oxidase polypeptide VIc-2 isoform 1 [Canis familiaris]"
GCCTGAGAGGACGTCGTGGTTGAGCCGTCGAGAAGAAAAACTGCCATGTCCACTGCTTTGGCAAAACCTCAGATG
CGTGGCCTCCTGGCCAAACGTCTGCGATTTCATATTGTTGGAGCATTCATGGTCTCCCTGGGGTTTGCAACTTTC
TATAAGTTTGCCGTGGCTGAAAAAAGAAAGAAGGCATATGCAGACTTCTACAGAAATTATGATTCCATGAAAGAT
TTTGAGGAGATGAGGAAGGCTGGTATCTTTCAGAGTGCAAAGTGATTTGGAATATAAAGAATCTCTTTGGGTTGA
GTTCCTTGGAAGTTTGTCACTTTGCTGTGCTCCTGAACTATGAAACTGTGACTCTCTGGGGTGAGAAATAGTCTC
TCAATAAATAAACAATTAACAAATACTGTGGACACTTAC
>Oa259.1 /pf7=0 /pf10=0 /pool=0 /refseq=YP_261212 /eval=2e-43 /description="ADP-ribosylglycohydrolase family protein [Pseudomonas fluorescens Pf-5]"
AGTTCCCGCACTACTCATGGCGCGTTGGAGGCGATTGAGTGCTGCCTGGTGCTGGCGGAGTGTATTTCCAATGCG
CTGCGTGGGGATTCGAAAGCGCAGGTACTAAAGGTTGACTATCTGGACTTGAGCGAACCCAAAGTTGTGGACATT
GCTGATGGGCACTACCTCGATAAGGCGCGCAGCGACATCGTTGGTTCTGGTTACGCGGTGGCTTCGCTTGAAGCT
GCGCTATGGTGTTTTTATCACACCAACAGCTTTGCCGAGGCCGTGCTGGCTGCGGCAAACCTGGGGGATGACGCC
GACACTACTGCGGCGATCGTGGGTCAGTTGGCTGGTGCGTATTACGGCGTGCAGGGCATTCCAATCGAGTGGTTG
GGCAAGGTGTGGCAGCGTGAAGAAATTCAGGAGACTGCCGATGCGTTGTTTCAGGCGGCACAAGGCCAGGCTGCT
GCGCTCTAGGTATCCGTCAGCCCTTCAACTCCGCCAACTGTTTCCACTCAATCGAAAACCTCGCCAGGTATTTGC
GTAGTCGGTCGGCATCGTTTGGTTGCGCCTTGGCTTGTCGGGAAACACCGAACAGGCGTCGTCCGGCATCGGAAA
TGCTGTCGGACTGGAGGCATGTTTCGATCACGGCGTTGAGTTGCAACTGGTCGAACAGGTCCAGTTCGGTATCGA
CGCCCAGGCGTGACAGCCAATCGTTTTGCGGCGACG
>Oa260.1 /pf7=7 /pf10=6 /pool=0 /refseq=XP_541478 /eval=1e-89 /description="PREDICTED: similar to RIKEN cDNA 2310044H10 isoform 1 [Canis familiaris]"
GCACGGGCGACAGGATACGGCCAGTTTCTCCCGGCGTGCTCCGCGGCTCCCGCCTGATTCCAGCCTCTGGGCTGG
AGGGAAGGGGCCGAGATGTCCGTCCCCGGCGCTGGGGCGACTCGACTGCTCCTCCTCTTGCTGGTGGCGGCAGCA
GCCCCCAGCCGGGCGCGGGGTAGTGGCTGCCGGTCCGGAGCCGCTGTGCGGGGAGTGGGGGTGGAAGGTCGAGAA
GGTGAGGGCTGCGGCACCGTGGGGCTGCTACTGGAGCACTCATTTGAGATCGATGACAGTGCCCACTTCCGGAAG
CGGGGCTCGCTGCTCTGGAACCAGCAAGACGGCACCTTGTCTTTATCGCAGCGGCAGCTCAATGAGGAGGAGCGG
GGCCGGCTCCGGGACGTGGCAGCGCTGAACGGCCTGTACCGTGTCCGGGTCCCGCGGCGGCCTGGGGCCCCTGAT
GGCCCAGAAGCCGGTGGCTACGTCTCCTCCTTTGTCTCTGCGTGCTCCCTGGTAGAGTCTCACCTCTCGGACCAG
CTAACCCTGCACGTGGACGTGGCCGGCAATGTGGTGGGCGTGTCGGTGGTGACATACCCCGGGGGCTGCCGGGGC
CAAGAGGTGGAGGACGTGGACCTGGAGCTGTTCAACACCTCTGTGCAGCTGCAGCCGCCGGTCACGGCGCCCGGG
CCTGAGACAGCGGCTTTCATCGAGCGCCTGGAGATGGAGCAGGCCCAGAAGGCCAAGAACCCCCAGGAGCAGAAG
TCCTTCTTCGCTAAATATTGGATGTACATCGTCCCAGTCGTCCTCTTCCTCATGATGTCGGGAGCACCGGACGCC
GGGGGCCAGGGCGGGGGCGGCGGCGGCGGGGGCGGTGGAGGCAGCGGCCGATGAGGAGTGCGGGGCCCGGGTGCT
GCCCACCCTCTTTCTCTCCGGAGCACGCCCTTTCTGCCCAGCGTGCCCGCACCCTTGATCATCTTAGGAGAGACT
CTCCAGACAGTCCATCTCTGTGTCCCGTGGGGATCAGAGGGCACCCCCTCCGCAGGAGTCCCTCCCCTCTTGTGC
TTGGAGTTACTGTGGGTGTGGGGG
>Oa261.1 /pf7=2 /pf10=3 /pool=0
GGACAGGTTTGTAAACCGGGGTGTTGCAGGGTCCTAGGCACTAGCGGGGAAACGACTAAGTAGTCATCTGATGCA
TCGGCGTCCCTTTCATTGCCACAGGCACTGTCTCCACCTCTGACCTTTCTTTTAATCGGTCTTTTAGAACCGGAA
GTCCTTAGTCGTGAGCGTCCAATGCTGGAAGCGGCCTGACTTTCTTTGCCGGAAACTCTTTTCCAGGGGATGGGA
AGACGGCCCACCTGGCCGGAAGTCCCACCCCTTTGAGCTCCCCCTCCCTTCCAGAAGTTTTTCTGTCACCTGTGC
TGGTCTCCGTCCCCTTTCCCGGTTTTATTCCTATATCAGAAAAGGGTTATTTTTAGTCTCTCCCTCCCAGCTCCA
ATAGACTAGTTGGGTACCTCACTCCCCGAGTCGGAGGTCCTTTCCCGAGGCCCCATGTAGCTGGGAAGTGGGACC
TGGGGGTGGTTGGACCCCTGGGATCCTGAAGGAGGGCCAGAGAGGGCGCAGAACTCCGTTTCTGTTCCTGTTATC
CGGACGCGGCCCCCTCCGCCTCTCCTCCCGCTGCCATGCACCCTGCGGCCTTCCCGCTTCCTGTGGTTGTGGTCA
CTGTGCTGTGGGGAGCGGCCCCCAGCCGGGGGC
>Oa262.1 /pf7=1 /pf10=0 /pool=1 /refseq=NP_001014860 /eval=0 /description="hypothetical protein LOC506917 [Bos taurus]"
GTCTTGTTGGAGAAGCAGGACGATTCGTTACCTACCTGGAGTGTCTTCGACTGTGGGCATCCCCCGGTGTTCTTT
AAGCCACACAAAGCTGCACCCGGGCTTGTTTGACGTCTGCTCTGTCGAGTGTCCATGATGTTGGGCCCTGAGGGA
GGTGAAGGCTTTGTGGTCAAGCTCCGTGGCCTGCCCTGGTCCTGCTCTGTTGAGGATGTGCAGAATTTCCTCTCC
GACTGCACGATCCATGACGGGGTCGCAGGTGTTCATTTTATCTACACTAGAGAAGGCAGGCAGAGTGGTGAGGCT
TTTGTTGAACTTGAATCAGAAGATGATGTAAAATTGGCCCTTAAAAAAGACAGGGAAAGCATGGGACATCGGTAC
ATTGAAGTGTTCAAGTCCCACAGAACCGAGATGGATTGGGTGTTGAAGCACAGTGGTCCAAACAGTGCTGACACT
GCCAACGATGGTTTCGTGCGACTTCGAGGACTCCCGTTTGGATGCACCAAGGAAGAGATCATTCAGTTCTTCTCA
GGGTTGGAAATCGTGCCAAACGGGATCACATTGCCTGTGGACCCCGAGGGCAAGATTACAGGGGAAGCCTTTGTG
CAGTTTGCCTCACAGGAGTTAGCAGAGAAGGCTCTAGGGAAGCACAAGGAGAGAATAGGGCACAGGTATATTGAG
GTGTTCAAGAGCAGTCAGGAAGAAGTTAGGTCATACTCGGATCCCCCACTGAAGTTCATGTCAGTGCAGCGGCCA
GGGCCCTATGACCGCCCTGGCACAGCCAGGAGGTATATTGGCATCGTCAAGCAGGCAGGCCTGGAGAGGATGAGG
TCTGGTGCCTACAGTGCAGGCTATGGGGGTTATGAGGAGTACAGCGGCCTCAGTGATGGCTATGGCTTCACCACC
GACCTGTTTGGGAGAGACCTCAGTTACTGTCTCTCCGGAATGTACG
>Oa263.1 /pf7=0 /pf10=1 /pool=1
CTCACCATTTGGTGGTGGAGGTCGGAGATGGATGGGTGAGGGGGCAGAGATCCACGCTGCTTTCTAGCTGAGCGC
AGGAAGAATGCCAGCCAGCCCAGTGGATACTGGCCGCCAGTAGGACCTGGGCTGTGGTCCGAGGCAGAGCCACTG
GGCCCTCCAGCCCCCAGCCCCTGCACAGACAGCCCTCCCTCCTCACTTTGGGGGACTGGCACTGGCAGGAAGTCA
TCAAGAGGCCCTGCCACCCAGCTGCTCCCACTCTGCAATAGCACTGATCAGCGAAAACTCAGAGGAATGTAGCAG
CGATGGAATTACCTGGAACTGTTCTTTTTCGGGGAAAACCAAACACACAAAAGTTTTCTGTGTCAGGTATTGGGC
TGGATGGGTCAAGCTGTGTGTTGGGGTGtttttttttttgtttgtttccttgttattttgtttGGAttttgtttt
cgttttttAATAATGTTTACAATCTGCCTCAATCACTCTGTCTTTTATAAAGTCCCACCTCCAGTCCTCTCCCCT
CCCCCTACCCAGGCCTTCAAGGCTGATAGGAGATGCTTGAAGAACTCAACAGAAATACCAATCCAAATCAAACTT
TGCACATATTTATATTTATATTCAAAAAAGAAACATTTCAGTAATTTATAATAAAGAGCACTATTTTTTAATG
>Oa264.1 /pf7=0 /pf10=0 /pool=0
ACAAAGAATGTGTCTCACTAGAAACTAGGACACTCATCAACCTGAGACCAACTCCTGGATAAAAGGAATAAAGGA
GAATTGTGTTTGTAATAAGTCACAGGATTG
>Oa265.1 /pf7=0 /pf10=0 /pool=0 /refseq=YP_261018 /eval=5e-85 /description="outer membrane efflux protein [Pseudomonas fluorescens Pf-5]"
GTCGACCAACAGGCCGCGCGCCTGACCCTCGCAGCCAACGTCGCCAAGGCCTACAGCGACCTGGGTCAGGCCCAT
ATCGTGCGCGACCTGGCCAATGATGACCTCAAGCGCACCCGGCAAATGCTCGACCTGGGCAAGCGTCGCCTGAAC
TCCGGGATCGACAGCCAGTACCAGTACCAGCAAACCGAGAGCCTGGAAGCCAGCTCCCAGTCGCAACTGATCGAT
GCGGAAAAACAACTGCAGAGCGCCAAGATCGCCCTCGCCGTGTTGCTCGGCAAAGGTCCGGATCGCGGCAGCGAA
CTGGTACGCCCCAACGTGCTCAAGCCCAGCGCGGTTGCCGTGCCTTCCGTATTGCCTGCCGAGCTGGTGGGCCGT
CGTCCGGACCTGATCGCCGCACGCTGGCGTGTCGAGGCTGCAAGCAAGAACATCGATGCCAGCAAGACCCGTTTC
TACCCCAACCTCAACCTGAGCGCGAGCGCCGGGGCCGAGTCGTTGCTGGGGGATGCGATGTTTGGTTCGGCCAGC
CGCTTCTTCAGCATAGCGCCGACCATCTCGCTGCCGATCTTCGA
>Oa266.1 /pf7=3 /pf10=2 /pool=0 /refseq=XP_539565 /eval=3e-72 /description="PREDICTED: similar to Polycomb protein SCMH1 (Sex comb on midleg homolog 1) isoform 1 [Canis familiaris]"
AGAGGTTTGAGTGAATGGAACCCGGCAACTCTAATCTGGAGCACAGGACACAGCACGACAGGGAGGGAAGGAAAG
CTCGGCCTTAAACTAGCGAGGTGAGACCTTTGCCCTGGGAAATAGTCTGGCCCGGTCTTTGGAGCCACACTCAGA
CTCAATGGACTCTACCTTGAATCCCACCAATCTTGTCAGCACTTCCCAAAACCTTCGAAATCCAGGGTACCGGCC
TCTGCTTCCATCCTGTGGTCTCCCGCTGAGCACTGCCTCAGCTGTGCGCAGGCTCTGCTCCAGGGGGTCGGACCG
CCGGGATGCCTCTCGACTGAGTGGCCGGGACCCCTCCTTGTGGACGGTTGAGGATGTGATGCAGTTTGTCCGGGA
AGCTGATCCCCAGTTTGGACCCCATGCTGACCTCTTTCGCAAACACGAGATCGATGGCAAGGCCCTGCTCCTGCT
GCGCAGTGACACGATGATGAAGTACATGGGTCTGAAGCTGGGGCCTGCCCTCAAGCTCTGCTACCACATTGACCG
GCTGAAGCAGGGCAAGTTCTGAGCAGGGCAGTGAAGCCTGGACAGCCGAGGGGTCCAGCAGAGGGGGCTCTTCTC
CCAGGAAGGAGGGCCATCAGGCACCTCAGCGGGGTCCGAGGCACCTCAGGACTCCAGGAGGCTGTGTGGAGCCAC
CACCACTGCCCCCTCCTGCCATGAGATGTCCTTCCATGAAGGACTGAGGAGCGGGGTGCAGCCCAGGCACTGCTC
TTCCCCTCAGCCCCGTCTTGGCTCTGAGGCCCCGTGTATTTATTTCACAGGCCTGGGTGGCCTGCCTCCAGGAGT
TTAGACTGAACACCTTCCAGGTGATGGAGGAAGGAGCTGACCTGTGAGGTCTCAGAAGATGAGGCCCTGAAGCGA
CACGCGCGCCCGGTTCCCTCACCAGCCACTGGGCCTGGCGGTGTGGCTCCCATAGCTCCTGCCTTCTCCTCACGA
GATCCACAGATCCCAAACTCATGGTGCAAACCTCTACCTTTTTTAAAAAAAGATCTTTTCTTATTATTAATTTAT
TGTTTCTGGCAC
>Oa267.1 /pf7=2 /pf10=1 /pool=0
TGAAGGTATCTTCACCCATCCAAGGAACCCTCCTCCTTTGGCCCATCTCCCCTCCTCACTGCTTGTTCCAGCTTC
TCCTGGAGCTGTTCTGATCTCAGAGTCTGGGTCTCATTTCTTCCCTGGACAGAGGAGTCCCAGGAGAGTCCCCCA
AGAACTGTGCCCAGACCCCTTTTCTGCCTGAGAACACATGGGGCAGTAGGCATTAATCTCAGGTCTGGGAACAAC
GCTGTAAAAGGCCCAATGACCTAAGGTGTGCTGCTTCCCCAGAGATCAGACCCCAGCCTGTCGCAGGGACTGCCT
GGCTGCAGCCTTCCCAGGCCCCTGGGCCGGAACATAGTGTCTATTTCACTTCCTGAGCTAGAAACCGCACAGGGG
CCACTAAGAGGTCTCCTGGGAACCCTGTCTGCCCCAGCCCACCTATCTCCTCCCCCATCCCAGTGAACCCCAGAA
CAGACCTGCTGTCCATCACGGCCAAAACTGGGGCCTGGGAGCCCAGCAGGGCCGGCACCTATGCTCTTCCAGCTG
CCGACACCCACCCTCCAGGTGACCACAGTTCCCTGCACACAGCTGGGAGGTCTCTGGGCTCCCTGACTGGGTGTC
CTCACCCCCAGGCCCGGCTGGTGCCCCTAGACAGGAGCCAGGCTTGTGCAGCAGAGAACCCGGCTCCCTACCTCC
CGCATGGTCACCTCCTCCGGGCCTGTGGCCCGTCGGATACATAGCACAGAAGCTGCGTTCCCACGTGACAGC
>Oa268.1 /pf7=1 /pf10=0 /pool=2 /refseq=NP_036453 /eval=2e-47 /description="PREDICTED: similar to U6 snRNA-associated Sm-like protein LSm4 (Glycine-rich protein) (GRP) [Canis familiaris]"
GCGCAGCGGCGGCTCCCGGCGGGAACGTGAGCGGCGGCGGCGGTGGCGGAAGTGGCCGGGGAGGCCGGTCCCTAC
CGACACCATGCTTCCCTTGTCGCTGCTGAAAACGGCTCAGAATCACCCAATGCTGGTGGAGCTCAAAAACGGGGA
GACATACAACGGGCACCTGGTGAGCTGTGACAACTGGATGAACATCAACCTGCGTGAGGTGATCTGCACGTCCAG
GGACGGGGACAAATTCTGGCGGATGCCCGAGTGCTACATCCGCGGCAGCACCATCAAGTACCTGCGCATCCCTGA
CGAGATCATCGACATGGTCAAGGAGGAGGTGGTGGCCAAGGGCCGTGGCCGCGGTGGCCTGCAGCAGCAGAAGCA
GCAGAAGGGCCGCGGGATGGGGGGCGCCGGGCGAGGTGTGTTCGGTGGCCGGGGCCGAGGTGGGATCCCTGGGAC
TGGCAGAGGTCAACCAGAAAAGAAGCCAGGCAGACAGGCGGGCAAACAGTGAGCCGCCCCTCCATTCCCGAGACT
GAGCTGCCGCGCCGAGCACCTGCTCCCACCCTGAGGCTGCATTCCTGGTCTCCAGTTTATGACTGTTCAGAACAA
AAAGAAGAGGCAGGGGTCGGGGAGGACCC
>Oa268.2 /pf7=0 /pf10=1 /pool=0 /refseq=NP_036453 /eval=1e-44 /description="PREDICTED: similar to U6 snRNA-associated Sm-like protein LSm4 (Glycine-rich protein) (GRP) [Canis familiaris]"
GGAAGTGGCCGGGGAGGCCGGTCCCTACCGACACCATGCTTCCCTTGTCGCTGCTGAAAACGGCTCAGAATCACC
CAATGCTGGTGGAGCTCAAAAACGGGGAGACATACAACGGGCACCTGGTGAGCTGTGACAACTGGATGAACATCA
ACCTGCGTGAGGTGATCTGCACGTCCAGGGACGGGGACAAATTCTGGCGGATGCCCGAGTGCTACATCCGCGGCA
GCACCATCAAGTACCTGCGCATCCCTGACGAGATCATCGACATGGTCAAGGAGGAGGTGGTGGCCAAGGGCCGTG
GCCGCGGTGGCCTGCAGCAGCAGAAGCAGCAGAAGGGCCGCGGGATGGGGGGCGCCGGGCGAGGTAGGCCCTTCT
CTCCGCCCTCTCCCCTGGCAGGCAGCCGGGGCCTCCCCGCTGGAGCGTGACTGCCGCGCGCGGCATCTGGCCTGG
CCCAGTGCTGGCATTCTCCGCTGGTGGCGTCATGTTGCCGAGGGCCTGGCTCTGCGCCCCTCCTCCATGGCACTG
GGGGGCTGTGACTCACGGGGCTCTTCTGTGGAACAGTTGGTGCTGCTGGTTGCCACCTGCATGCCCCGTGTCCCC
CACCCCATGAGCCC
>Oa269.1 /pf7=0 /pf10=0 /pool=0 /refseq=NP_250760 /eval=6e-84 /description="hypothetical protein PA2070 [Pseudomonas aeruginosa PAO1]"
GCAGGTCCGGTCCGGATTCCCGGGTCGACGCGGCTGGAGGCGAGCAACGCCCTGCCCGCTTCACTCTGCGGCCCG
AACGGGTTGATCACGCCGTTGGCGATACCCTGGCTGATGGTCTGGTCGTTCACATAACCGTCCAGAATGGTTTGC
ACCACTTTGTTCTGGTTGTAGGACGCACCGACGTTGTAGTCCCAGTTCGCCACGGTGCCTTCGAAGCTCAGCAGC
AGGCGCTGACTGGTGTTGTCATCTTCATGCTTGCGCGCCCCGGCGTCGGTTTCGCGCCAGTTCACATCCACCGGT
TGTGTCGGGTCCAGGGCAAAACCCGTCGGACCCGGCGTGATGCCGTTGCCCGGATAGAACGCCGTACCCGGATTG
ACCTGGGCGCCCATCAAGGTGCCCGGGCCAATCTGCGTGCGGTTTTCGTTGCGCGCCCAGAAGTACTCAAGGCTC
ACGGTGTGGTCATCGGCCAGCTTGCCGGTGGCTTTGGCAAAGGCCGAGGTTTTTTCGGTTTCCGGCACCAGGTCC
AGGTAACTCCACAGGCTTTGGCGGCAGATGCCATTGCGCGACAGCAACCCGGGGGAATTGCAGCCGGAGCCAGCC
AGCGGGTTGGTCGCGTTGCTACCCTGGCTCCAGTTTGCCGGGGCGGCGGTGCCCGAGGTGA
>Oa270.1 /pf7=2 /pf10=1 /pool=0 /refseq=NP_690875 /eval=0 /description="polyamine oxidase (exo-N4-amino) isoform 1 [Homo sapiens]"
TCCGGAACCGCCCGGGACGGCGGCGATGCAGTCGGGTGGTCGTCAGGCGGAGGCCCCGGGCCGCGGCCCGCGGGT
GCTGGTGGTGGGCGGCGGCATCGCGGGGCTGGGGGCGGCGCAGAGGCTCTGCCACCACCCGGCCTTCTCACACCT
TCGGGTTCTGGAGGCCACGGCCCGCGCCGGTGGCCGCATCCGCTCGGAGCACAGCTTCGGTGGCGTGGTGGAGGT
GGGCGCCCACTGGATCCATGGGCCCTCCGAGGGCAACCCCGTCTTCCGGCTGGCTGCCAAATACGGGCTGCTCGG
GGAGAAGGCCCTGTCCGAGGAGAACCAGCTGATCGAGACTGGGGGTCACGTGGGCCTGCCGTCTGTGTCTTATGC
CAGCTCTGGGGTGAGTGTGAGCCTTGAGCTGGTGGCAGAGATGGCCAGGCTGTTCCACGGTCTCATCGACCAGAC
CAGGGAGTTCCTGCAGGCGGCTGAGACCACCCCACCCAGTGTTGGGGAGTACCTCAAGGAGAAGATCCGCCAGCA
CATGGCCAGCTGGACAGAGGATGAGGAGACCAAGAAGCTCAAACTGGCCATCCTGAAGAACTTGTTCAATGTGGA
GTGCTGTGTGAGCGGCACCCACAGCATGGACCTGGTGGCCCTCGCGCCTTTCGGGGAGTACACTGTGCTGCCCGG
GCTGGACTGCACCTTTCCTGAGGGCTACCAAGGACTCACAGACTGCATCATGGCCTCCTTGCCCAAGGACGTGAT
GGTTTTTGACAAACCCGTAAAGACCATTCACTGGAATGGGTCCTTCCAGGAAGCTTCTGCTCCTGGGGAGACATT
TCCTGTGCTGGTGGAATGTGAGGATGGAGACTGCTTCCCAGCCCATCACGTGGTCGTCACCGTGCCCTTAGGTTT
TTTA*AGAAACATCTGGACACCTTTTTTGAGCCGCCACTGCCCACTGAGAAGGTGGAAGCGATCAGGAAAATAGG
CTTTGGGACCA
>Oa271.1 /pf7=0 /pf10=1 /pool=1 /refseq=NP_783170 /eval=1e-61 /description="guanine nucleotide binding protein-like 3 (nucleolar) [Rattus norvegicus]"
GTGCTGGTGTAACTTCGGGCGCAGGCCTTTCGGCTTCCACTATGAAGCGGCCGAAATTAAAGAAAGCAAGTAAAC
GCATGACCTGCCACAAGCGGTATAAAATCCAAAAAAAGGTTCGAGAGCACCATCGAAAGTTGAGGAAAGAGGCTA
AAAAACGGGGTCGAAAGAAGCCTAGGAAAGACCCAGGAGTTCCAAACAGTGCTCCTTTTAAGGAGGCTCTTCTTC
GGGAAGCTGAGCTAAGGAAACAGCAGCTTGAAGAACTGAAACAGCAGCAGAAACTTGACAGGCAAAAGGAACAGA
ACAAGAAAAGAAAACTTGAAACTGACCCTGATGTTGAGCTATCTAACACAGAACCTGAATCAGGGCAACGCAAAG
CTAAGAGAGCCAAGACAAGCAAACAGAGTCCGAAGATGCTGCACTGCCAGGAACTTAAAAAGGTGATTGAAGCCT
CAGATGTTGTGCTAGAGGTGTTGGATGCCAGAGATCCTCTTGGTTGCAGGTGTCCCCAGGTAGAAGAAGCCATCA
TCAGGGGCGGACAGAAAAAGCTGGTACTTGTATTAAATAAATCAGATTTGGTACCAAAGGAGAATTTGGAGAACT
GGCTAAGTTATTTGAAGAAG
>Oa272.1 /pf7=0 /pf10=2 /pool=0 /refseq=NP_653294 /eval=4e-44 /description="zinc finger protein 558 [Homo sapiens]"
GCTGAACTGTGGGTACGGTCTTCTCCGCTGGGGGATTGGATTCACGTGACAAGTAAATTATTTCTGGAGTTCAAG
TCTGAGTTGAAACCAGTCTCAAGGTTCACCTGTCCTCATTGACACGTGGATTTCTGTGTGATTAGAGCCCAGTCC
TGAGTGCACTGTGGGGACGAGAGGAGGGGCGTCCTGGTTCTCCAGCTCCCTGTTGCTGAGGAAGACGTCACTGTC
TGAATTGCAGGATGGCGACCATGGTCCTGTCCTCCATTTGTGCTGAGTCATCCCTGTACACAGCCCCTCACCAGA
AAGGATACACAGAGGAGGAAGGGTTGGCCCGTGGCTTCCTGACAGACTGGTTACAGGACTTGGTGACTTTCGAGG
ACGTGACCGTGGAGTTCACCCAGGAGGAGTGGGCACTGCTAGACTCTTCTCAGCGAAAACTGTACAGAGATGTGA
TGCTGGAGAACTGCAGGAACCTGGCGTGGCTTGGATATCATGTTGATAAACGCAGTCTGATCTCCCAGTTGGAGC
AAGAAGACAAGGTGATAACAGAGGAAGGCGGGATTCTCCCAGGCACCTGTCCAGATTTGGAGACGGTACTTAAAG
CAAAATGGTTACCTCCCAAGAAGCATAT
>Oa273.1 /pf7=0 /pf10=0 /pool=0 /refseq=NP_001009273 /eval=0 /description="aquaporin 5 [Ovis aries]"
CCCGCGGCCACCATGAAGAAGGAGGTGTGCTCCGCAGCCTTCCTCAAGGCGGTGTTCGCAGAGTTCCTGGCCACC
CTCATCTTCGTCTTCTTCGGCCTCGGCTCGGCCCTCAAGTGGCCGTCGGCAATGCCCAGCGTCCTGCAGATCTCG
CTGGCCTTCGGGCTGGCCATAGGTACCATGGCCCAGGCCCTGGGGCCCGTGAGCGGTGGCCACATGAACCCCGCC
ATCACGCTGGCCCTCCTGGTCGGTAACCAGATCTCCCTGCTCCGGGCGGTCTTCTACCTGGTGGCCCAGCTGGTG
GGCGCCATTGCTGGCGCCGCAATCCTCTATGGGCTGGCCCCGTACAATGCCCGAAGCAATCTGGCTGTCAATGCG
CTCAACAACAACACGACTGCGGGCCAGGCTGTGGTGGCGGAAATGATTCTGACCTTCCAGCTGGCACTGTGCGTC
TTCTCTTCCACTGACTCCCGCCGCACCAGCCCAGTGGGCTCCCCAGCCCTGTCCATTGGCCTGTCCGTCACACTG
GGCCACCTAGTGGGGATCTACTTCACGGGCTGCTCCATGAACCCGGCCCGATCTTTCGGTCCCGCAGTGATCATG
AGTCGGTTCAGCTCCGCACACTGGGTGTTCTGGGTGGGGCCCATCGTGGGGGCTGCCACGGCTGCCATCATCTAC
TTCTACCTGCTCTTCCCCCACTCCCTGAGCCTGAGTGATCGTGTGGCCATCCTCAAGGGCACGTATGAGCCGGAC
GAGGACTGGGAGGAGAGCCAAGAGGAGCGGAAGAAGACCATGGAGCTGACGGCACACTGACTGGA
>Oa274.1 /pf7=3 /pf10=0 /pool=0 /refseq=NP_000394 /eval=8e-92 /description="UDP-galactose-4-epimerase [Homo sapiens]"
GTTCGAGACTGCGCGGGGCGCGTGGTGCG*GAGCAGGACACACCACTGCTTCGGACACGTTTCCAGGTTGAAAGA
GGCTCTGAGCAGACAGCCTCGGCCACTTCTGAGTCTCTGTCCTGAGCCTGGCATAATGGCTGAGAAGGTGCTGGT
AACAGGTGGGGCTGGCTACATTGGCAGCCACACCGTCCTGGAGCTGCTGGAGGCGGGCTATTCACCCATGGTCAT
TGACAACTTCCATAACGCCATTCGTGGAGGGGGCTCCATGCCTGAGAGCCTGCGGCGGGTTCAGGAGCTGACAGG
CCGCTCTGTGGAGTTTGAGGAGATGGACATCTTGGACCAGGCAGCTCTACAACGTCTCTTTAAGAAGCACAGCTT
CATGGCAGTCATCCACTTTGCGGGGCTCAAGGCTGTGGGTGAGTCAGTGCAGAAGCCCCTGGATTATTACAGAGT
CAACCTGACAGGAACCATCCAGCTTCTGGAGATGATGAGGGCCCATGGGGTGAAGAACCTGGTGTTCAGCAGCTC
GGCCACCGTGTACGGGAACCCCCAATACCTGCCCCTGGACGAGGCCCACCCCACAGGTGGCTGTACCAACCCCTA
TGGCAAGTCCAAGTTCTTCATCGAGGAAATGATCCGGGACCTGTGCCAGGCG
>Oa274.2 /pf7=1 /pf10=0 /pool=0 /refseq=NP_000394 /eval=2e-57 /description="UDP-galactose-4-epimerase [Homo sapiens]"
TTCGAGACTGTGCGGGGCGCGTGGACACACCACTGCTTCGGACACGTTTCCAGGTTGAAAGAGGCTCTGAGCAGA
CAGCCTCGGCCACTTCTGAGTCTCTGTCCTGAGCCAGGCATAATGGCCGAGAAGGTGCTGGTAACAGGTGGGGCT
GGCTACATTGGCAGCCACACCGTCCTGGAGCTGCTGGAGGCGGGCTATTCACCCATGGTCATTGACAACTTCCAT
AACGCCATTCGTGGAGGGGGCTCCATGCCTGAGAGCCTACGGCGGGTTCAGGAGCTGACAGGCCGCTCTGTGGAG
TTTGAGGAGATGGACATCTTGGACCAGGCAGCTCTACAACGTCTCTTTAAGAAGCACAGCTTCATGGCAGTCATC
CACTTTGCGGGGCTCAAGGCTGTGGGTGAGTCAGTGCAGAAGCCCCTGGATTATTACAGAGTCAACCTGACAGGA
ACCATCCAGCTTCTGGAGGTGAGACCTGGGCCAGGGACAGACCCTGGGAGGGCCCCGGGCCAGGCAGGCAGTACC
AAACACGGTGGCAGAGCCCAAGCTGGCTCACACACTGGACACGTCTTCAGCTCTCAGCCACCAGTCTCCCCTTCT
GTA
>Oa275.1 /pf7=0 /pf10=0 /pool=1 /refseq=XP_132633 /eval=2e-67 /description="PREDICTED: similar to anti-PRSV coat protein monoclonal antibody PRSV-L 3-8 immunoglobulin light chain variable region [Mus musculus]"
AGTCCCAGTCAGGACACAGAGTGAACATGAGGGCCCCCACTCAGCTCCTCGGGCTCCTGCTGCTCTGGCTCCTCC
CAGGTGCCAGGTGTGACATCCAGGTGACCCAGTCTCCATCCTCCCTGTCTGCATCTCTAACAGAGAGAGTCTCCA
TCACTTGCCGGACCAGTCAGAGCGTTAGCAACTACTTAAACTGGTATCAACAGAAACCAGGGCAAGCTCCTAAGC
TCCTGATCTATTATGCAACCAGATTGCACACCGATGTCCCATCCCGGTTCAGTGGCAGTGGATCTGGGACAGATT
ACACCCTCACCATCAGCAACCTGGAGGCTAACGATACTGCAACTTATTACTGTCTACAGTATGAAAGTACACCTC
TTGCATTCGGCGGTGGGACCAACGTGGAAATCAAACGGTCTGATGCTCAGCCATCCGTCTTCCTCTTCAAACCAT
CTGAGGAACAGCTGAGGACCGGAACTGTCTCTGTCGTGTGCTTGGTGAATGATTTCTACCCCAAAGATATCAATG
TCAAGTGGAAAGTGGATGGGGTTACCCAGAACAGCAACTTCCAGAACAGCTTCACAGACCAGGACAGCAAGAAAA
GCACCTACAGCCTCAGCAGCACCCTGACACTGTCCAGCTCAGAGTACCAGAGCCATAACGCCTATGCGTGTGAGG
TCAGCCACAAGAGCCTGCCCACCGCCCTCGTCAAGAGCTTCAATAAGAATGAATGTTAGAGCGAGAGGTCTGCAG
GCTCCCCAGTCACCTGTGCTGATTCGGTCCCAGCCCCTCACCCCTCCTCAGGCCCTGTTTCCACAGATCAACCCC
TATTGCAATCCTCTGACCCATCTCCCCACCTCATCCCCTTCCCCCTCTTTGGCTTTAATCATGCTAATGTTGGGG
GAAACAATGAATAAATAAAGTAAATCTTTGCACCTGTGAAAACTCGTGCCG
>Oa275.2 /pf7=0 /pf10=1 /pool=1 /refseq=XP_132633 /eval=4e-62 /description="PREDICTED: similar to anti-PRSV coat protein monoclonal antibody PRSV-L 3-8 immunoglobulin light chain variable region [Mus musculus]"
GCGGTACCGGTCCGGAATTCCTCCCTCAGTTCACACTTCTGAACATGAGGTTCCCTGCTCAGCTCCTGGGGCTCC
TCCTGCTCTGGGTCCCAGGATCCAGTGGGGATGTTGTGCTGACCCAGACTCCCCTCTCCCTGTCTGTCATCCCTG
GAGGGACGGCCTCCATCTCCTGCAAGTCTTCACAGAGTCTGAAATACAGTGATGGAAAAACCTATTTGTACTGGT
TTCAACATAAACCAGGCCAGTCTCCACAGCGATTGATCTATCGTGTTTCCAACCGTGACACTGGGGTCCCAGACA
GGTTCACCGGCAGTGGGACAGAGACAGATTTCACACTTACAATCAGCAGTGTGCAGGCTGAGGATGCTGGAGTCT
ATTACTGTTTTCAAGCTATAAATATCCCAATAATTTTGGCCAAGGAACCAAGCTAGAGATCAAAAGGTCTGATGC
TCAGCCATCCGTCTTCCTCTTCAAACCATCTGAGGAACAGCTGAGGACCGGAACTGTCTCTGTCGTGTGCTTGGT
GAATGATTTCTACCCCAAAGATATCAATGTCAAGTGGAAAGTGGATGGGGTTACCCAGAACAGCAACTTCCAGAA
CAGCTTCACAGACCAGGACAGCAAGAAAAGCACCTACAGCCTCAGCAGCACCCTGACACTGTCCAGCTCAGAGTA
CCAGAGCCATAACGCCTATGCGTGTGAGGTCAGCCACAAGAGCCTGCCCACCGCCCTCGTCAAGAGCTTCAATAA
>Oa275.3 /pf7=0 /pf10=0 /pool=0 /refseq=XP_132633 /eval=2e-54 /description="PREDICTED: similar to anti-PRSV coat protein monoclonal antibody PRSV-L 3-8 immunoglobulin light chain variable region [Mus musculus]"
TGGTACCCTGCAGACCGGTCCGGATTCCCGGGCACACTTCTGAACATGAGGTTCCCTGCTCAGCTCCTGGGGCTC
CTCCTGCTCTGGGTCCCAGGATCCAGTGGGGAGATTGTGCTGACCCAGACTCCCCTCTCCCTGTCTCTCACCCCT
GGAGGGACCGCCTCCATCTCCTGCAAGGCTTCACAGACTCTGAAACAGACTAATGGAAAAACCTATTTACACTGG
TTTCAACACAAACCAGGCCAATCTCCACAACGATTGATCTGGCACGTGTTTCCAACCGTGACACTGGGGTCCCAG
ACAGATTCACTGGCAGTGGGGCAGAGACAGATTTCACACTGACAATCAACAATGTGCAGCCTGAGGATGCTGGAG
TCTATTACTGTTTTCAAGCTACATATACCAAACACAATACTTTTGGCCAAGGAACCAAACTAGAGATCAAAAGGT
CTGATGCTCAGCCATCCGTCTTCCTCTTCAAACCATCTGAGGAACAGCTGAGGACCGGAACTGTCTCTGTCGTGT
GCTTGGTGAATGATTTCTACCCCAAAGATATCAATGTCAAGTGGAAAGTGGATGGGGTTACCCAGAACAGCAACT
TCCAGAACAGCTTCACAGACCAGGACAGCAAGAAAAGCACCTACAGCCTCAGCAGCACCCTGACACTGTCCAGCT
CAGAGTACCAGAGCCATAACGCCTATGCGTGTGAGGTCAGCCACAAGAGCCTGCCCACCGCCCTCGTCAAGAGCT
TCAATAAGAA
>Oa275.4 /pf7=0 /pf10=0 /pool=0 /refseq=XP_132633 /eval=3e-44 /description="PREDICTED: similar to anti-PRSV coat protein monoclonal antibody PRSV-L 3-8 immunoglobulin light chain variable region [Mus musculus]"
GAGGTACCGGTCCGGATTCCCGGGGTGCTCCTGGGGTCCCAGAGAAGTTCACTGGCAGTGGGGCAGAGACAGATT
TCACACTAACCATCAACAATGTGCAGAGTGAGGATGCGGGGGTCTATAGCTGTTTTCAAGGTATAAGCGCAGACC
CTTTTACCTTTGGGCAAGGGACCCAACTAGAGATCAAAAGGTCTGATGCTCAGCCATCCGTCTTCCTCTTCAAAC
CATCTGAGGAACAGCTGAGGACCGGAACTGTCTCTGTCGTGTGCTTGGTGAATGATTTCTACCCCAAAGATATCA
ATGTCAAGTGGAAAGTGGATGGGGTTACCCAGAACAGCAACTTCCAGAACAGCTTCACAGACCAGGACAGCAAGA
AAAGCACCTACAGCCTCAGCAGCACCCTGACACTGTCCAGCTCAGAGTACCAGAGCCATAACGCCTATGCGTGTG
AGGTCAGCCACAAGAGCCTGCCCACCGCCCTCGTCAAGAGCTTCAATAAGAATGAATGTTAGAGCGAGAGGTCTG
CAGGCTCCCCAGTCACCTGTGCTGATTCGGTCCCAGCCCCTCACCCCTCCTCAGGCCCTGTTTCCACAGATCAAC
CCCTATTGCAATCCTCTGACCCATCTCCCCACCTCATCCCCTTCCCCCTCTTTGGCTTTAATCATGCTAATGTTG
GGGGAACAATGAATAAATAAAGTAAATCTTTGCACCTGTGAAA
>Oa276.1 /pf7=0 /pf10=0 /pool=1 /refseq=XP_610065 /eval=2e-05 /description="PREDICTED: similar to Cullin homolog 7 (CUL-7), partial [Bos taurus]"
GTACCGGTCCGGATTCCCGGGCTGCAGATCCGCTCCCGGGGCGTGCCCTACGCCTCCTGCACAAGCACCCAGAGC
TTCTCTACCTTCCGGTAGCCCTGGAGACAGGGTCAGGGTTAGGTAGGGCCGGGGCTTTCCACAGAATAAAATGCA
GGAGTTTGATTACTTGGCCTGTGTGGTAACTGCCAGGGATCTGCCAAGGGTGGGGACTTTCCTGGCTGAAAGGAG
ACAGGAGCCCTCAGCTCCGAGGCTGAATCACGCCATGCCAGGGTCCTTTGGGTGAGGATGGCAGGCTGTGAGTGA
CTGAGCACCCTCCTCTCAGCTGGGGGAATTAAGTGGACTCCAGGGGTGGGCCTTCTTGTGGCCACTGCAGGCCCC
CAGGACCATGTTCCACCTGGAAGCTCTAGGATCTGGGTTAGAAGGAACTGCAGCTCCCACGGCTCTTCCTTGCCC
CTGTGCACTCCCGCACACCAGTAGCCTTCCCTGCCCATGGGACTGTCTCTGCAGGGCAAACATTCCCAGGCTGTG
ACTTTTGCTTCCCTGATCTTTAGAACCCTAGAGCTGGTTTGCACACCGAGGACCACATAATGATCCCGTTTATAG
TCATGTCCCCCAGTCGGCCAGTCCAGAGACAGAATGTGGTTTAGTGGTTGCCTA*AGTTGGGGGGGATTGGGAAA
AACTGAGGAGTAACTGCTACAAGGTATGGCATTTCTTTTGGGGGTGTTGAAAATGTTAAAAAATTGTGATGGTCA
>Oa277.1 /pf7=0 /pf10=0 /pool=1 /refseq=XP_341466 /eval=4e-83 /description="PREDICTED: similar to hypothetical protein FLJ11305 [Rattus norvegicus]"
GGCCATTACGGCCGGGGGACGCGCGGCGGCGGCGCGGGCGCGGCCATGGCGCACATCACCATCAACCAGTACCTG
CAGCAGGTCTGTGAAGCAATTGACACCAGAGATGGGGCGTCCCTTGCAGAGCTGGTGTCTTTCAAGCATCCTCAT
GTTGCCAACCCGCGGCTTCAGATGGCCTCTCCAGAAGAGAAGTGTCAACAAGTCTTGGAGCCCCCTTATGACGAA
ATGTTTGCAGCTCACTTACGGTGCACGTATGCGGTAGGGAACCACGACTTCGTCGAGGCGTACAAGTGCCAGACC
GTCATCGTACAGTCATTCCTACGAGCATTTCAGGCCCACAAAGAAGAAAACTGGGCTCTGCCTGTGATGTACGCA
GTGGCTCTGGACCTTCGAATATTTGCCAATAATGCAGATCAGCAGCTGGCGAAGAAGGGGAAGAGCAAGCTGGGG
GACATGCTGGAGAAAGCGGCCGAGCTGCTGATGGGCTGCTTCCGCGTCTGCGCCAGCGACACTCGAGCTGGTATA
GAGGATTC
>Oa278.1 /pf7=0 /pf10=0 /pool=0 /refseq=YP_262715 /eval=0 /description="tRNA nucleotidyltransferase [Pseudomonas fluorescens Pf-5]"
GTACCGGTCCGGATTCCCGGGTCGACCGTGTCGTAGTCGGCGCTACCACTGAAG*AATGCTCGCCCTGGGCTACA
AGCCCGTGGGTTCGGACTTCCCCGTCTTTCTTGACCCGAAAAACGGCGACGAGTACGCCCTCGCCCGCACGGAGC
GCAAGAGCGGCCGGGGTTATGGTGGGTTTGTGTTTCACGCCAGTCCCGAAGTAACCCTAGAAGAAGACCTGATCC
GCCGCGACCTGACCATCAATGCAATGGCAGAAGATGACGAGGGCAACCTGACCGATCCTTATCACGGTCAGCGCG
ACCTGGAAGCACGCATTCTGCGCCACGTTTCTCCCGCGTTTGCCGAAGATCCGCTCCGAGTCCTGCGCGTTGCTC
GCTTTGCCGCGCGATACGCCAGCCTTGGTTTTCGCGTTGCGCCAGAAACCCTCGAACTGATGCGCGAACTCAGCA
ATTCAGGCGAGCTGGAAGCCCTGACACCTGAGCGCAGCTGGAAAGAAATTTCCCGCGCCCTGATGGAAGATCAGC
CACAGGTATTTATCCAAGTGCTACGCGATTGCGGCGCGTTGAAAACCCTGATGCCTGAAATCGACGCGCTGTTCG
GCGTACCACAACCAGAAGCCCATCACCCCGAGATCGATACCGGCATCCACACGCTGAGCGTGCTGGAGCAGGCGG
CCATCCACGCCCAACCACTGACCGTGCGCTGGGCCTGCCTGCTGCACGACCTGGGCAAGGGCCTCACGCCTGTGG
>Oa279.1 /pf7=5 /pf10=11 /pool=8 /refseq=XP_534808 /eval=9e-96 /description="PREDICTED: similar to Bax inhibitor-1 (BI-1) (Testis enhanced gene transcript) [Canis familiaris]"
GGCCATTACGGCCGGGGAGAAGCAATCCGGTGTTAGAAGAGCTGTGTGGGCTCCTGAGAGGCGGGTTAGAAGAGC
GGAGGCTGTGTCCCACAGACACTAGCATCATGAATATATTTGATCGGAAGATCAACTTCGATGCACTGTTTAAAT
TTTCCCACATAACCCCCTCGACACAGCAGCACCTGAAGAAGGTTTATGCCAGTTTTGCCCTCTGTATGTTTGTGG
CGGCTGCGGGGGCCTATGTCCATGTGGTCACCCATTTCATTCAGGCTGGCCTGCTCTCCGCCTTGGGCTCTTTGG
GGTTGATGATTTGGCTGATGGCAACACCTCACAGCCATGAAACTGAGCAAAAAAGACTGGGACTTCTGGCTGGAT
TTGCTTTCCTTACAGGAGTTGGCCTGGGCCCTGCTCTGGACTTGTGCATTGCCATCAACCCCAGCATCCTTCCCA
CTGCCTTCATGGGCACAGCAATGATCTTCACCTGCTTCACCCTGAGTGCACTCTATGCCAGGCGCCGTAGCTACC
TCTTTCTAGGAGGTATCTTGATGTCGGCCATGAGCCTGATGCTCTTGTCTTCCCTGGGGAACCTTTTCTTCGGAT
CTGTTTGGCTTTTCCAGGCAAACCTGTACATGGGGCTGGTGGTCATGTGTGGCTTTGTCCTTTTTGATACTCAAC
TCATTATTGAAAAGGCTGAAAATGGAGATAAAGATTATATCTGGCACTGCGTTGACCTCTTCTTAGATTTCGTAA
CTCTCTTCAGAAAGCTCATGATGATCCTGGCTATGAATGAGAAGGATAAGAAGAAGAAGAAGTGAAGCAGCCATC
CAGCTTTCCCCAATTTGACTTCCTCTCCCTCCGCCCCTCATTTCCTCTTTGCACACATTACAGGTGGCGTGTTCT
GTGATAATGAAAAGCATCAGAAAAGCTTTTGTACTTTGTGTTTTTCTCTATTTTGAATTTTTTGATCCAAAAAAC
TGATTAGCAGAATATAGTTTGGAGTTTGGCTTCTTATTCCTGGGGTTTTTCCCCGCCCCCGTTTTCTGTCAGCCT
CCACCCCTGGCTTCTTACTCTGCTCAAGCAGCCAGCCCACCGTGATAAGGAGCAGGGTCTGCAGCAGAGGCAAGC
TCCAAGAGTCCGCTCTCCGGCCGAGCTTCACCAAGTGGACCGGGACTGTTTGGTAAAGACGCCTCGGCCTTTCCA
TCCTCAGCGTTGTTTGGTTTCTACACAGTTCCTATGGGACTAGGCAGTGTGTTTTCCACTGGAAAGACTGCTGGT
CCCATTGTTACTTGGGCTCATTGTATCTGAGCTGTCAGCCCCTACAAGGAAAACAGAAAGCCTCTTCTGGTGGAT
GCTGAGCTTCCTCTGAGCTGCCCAAGTCTCCGCTGGTCTGGCAAACACACCTTTCTGCCTTGCTATCACAAAAGG
AATGTGGATTTGTGTGTGTTCCCTTCCCAATCTCTTATCTGATCCTCAGGGAATCTGCCTGCTTTCCTTCCATGG
GGGTGGGAGGATTTCAGTACAAAGGGAAATTCTTGTCAGGCCTTTATGAAAGGCTGATTATGTATGGCAAGATAT
GGAAAATTCCCAAACTGTCTCAGTC
>Oa280.1 /pf7=0 /pf10=1 /pool=2 /refseq=NP_001009578 /eval=8e-91 /description="MOESIN protein [Sus scrofa]"
CCGACGCTAGAGAGAGACCCAATCCGAGCCCCCGGTCCCCGGAGTCAGCCGTGTGTACTGCGTGCTCAGCGCCGT
CCGACAGCTCCTGGCCAAACTTCGCCAACTCTGCTCCCTTTGTCGCCACCATGCCCAAAACGATCAATGTGCGTG
TGACCACCATGGACGCTGAGCTGGAGTTTGCCATCCAGCCCAACACCACTGGCAAGCAGCTGTTTGACCAGGTGG
TGAAAACTATCGGCCTGAGGGAAGTTTGGTTTTTTGGTCTGCAGTACCAGGACACTAAGGGTTTCTCTACTTGGC
TGAAACTCAATAAGAAGGTGACTGCCCAGGATGTGCGGAAGGAAAGCCCTCTGCTTTTCAAGTTCCGGGCCAAGT
TCTACCCTGAGGATGTATCTGAAGAGTTGATCCAGGACATCACACAGCGACTATTCTTCCTGCAAGTGAAGGAGG
GCATTCTCAATGATGATATTTACTGCCCACCTGAGACTGCTGTGTTGCTGGCCTCCTATGCTGTCCAGTCCAAGT
ATGGTGACTTCAATAAGGAAGTCCACAAGTCTGGCTACTTGGCTGGGGACAAGTTGCTGCCACAGAGAGTCCTGG
AGCAGCACAAGCTTAACAAG
>Oa281.1 /pf7=0 /pf10=0 /pool=1
TGCCGGACTAAGGCTCTTTTTTCACCTGGCTTTGTACTGTATCAATATTTAATACAGaaaaaaaaaaTCTCTTTA
AGGTCCTACTTCACAAAGTCAAATAGATGAAAACTCCCCAAACAAGTCAGTATTTATTCAATAGCTTAGACAACT
TGACTGTCAGTGTTCAAGTGGGAAACACATGATAATTGGAAAATCAGACCATTTCTGCCACCGTGAGGGTGAGAC
TTCAATATAGACTTTGCACAACACTTGTACAGATCATACACCGGCTGTGTTTAATATGTAACATTTTCACACGTA
TTAAAGATACAGAAGTATTAAAAAACAATGTATTTGCTTAAAAGGCACAAGTTTCTCGCGTATCTATCTAGCTAT
CTGTTGGTAACACAGAAGGTATATTACTTTTTTAAAAGTGGGCGAAATTCTTGTGTATGTACATTTGTGTGTATA
GTATGTGTATGTGTGTGTGTGTATATATATATACATATATATGAATAATATATAAATATTTTTTTAAGGAGAAA
>Oa282.1 /pf7=0 /pf10=1 /pool=0 /refseq=NP_005487 /eval=0 /description="SMC4 structural maintenance of chromosomes 4-like 1 isoform a [Homo sapiens]"
TAATTCTAAAATAAAATATTGGCAAAGAGAGATTTCAAAAATATCACTGCATCCAATAGAAGATAACCACGTTGA
AAAGATTCCAGTTCTAAGCCCAGAAGAGCTTGAAGCAATCAAGAACCCAGATTCTATAACAAATCAAATCGCAGT
TTTGGAAGCCCAGTGTCATGAAATGAAACCAAATCTTGGCGCCATTGCAGATTATAAAAAGAAGGAAGAATTATA
TTTACAGCGGGTGGCAGAATTGGACAAAATTACTAATGAAAGAGATAATTTTAGACAGGCATATGAAGATCTTCG
AAAACAAAGACTTAATGAATTCATGGCAGGTTTTTATATAATAACAAATAAATTAAAGGAAAATTACCAAATGCT
TACTTTGGGAGGTGATGCTGAGCTGGACCTTGTAGACAGCATGGATCCTTTCTCTGAAGGAATCACATTCAGTGT
TCGACCACCTAAAAAAAGTTGGAAGAAGATCTTCAACCTTTCAGGAGGAGAGAAAACACTTAGTTCATTGGCTTT
AGTGTTTGCTCTTCATCACTATAAACCCACTCCACTGTACTTCATGGATGAGATTGATGCAGCCCTTGACTTCAA
AAATGTATCTATTGTTGCATTTTACATATATGAACAAACAAAAAATGCCCAGTTCATAATAATTTCTCTTCGAAA
TAATATGTTTGAGATTTCAGATAGACTTATTGGAATTTACAAGACATATAATATAACAAAAAGCGTTGCAGTAAA
CCCAAAAGAAATTGCATCTAAAGGACTTTGCTAAACTTGCTTAATCTGAAGATTTTTCAAATCTTATGGTAGATT
CAACATATTGTATTTACTTTGTATTTGTAAAGGGTTATAAATTATATAAAATACCTATTCTTAAATTGTATCATA
TAGTTTCTATTTTATGCTGTTAATTAAGAGATGTTACAAGTTTAATAAAATATTCTCTGTGCCTGTTTCGT
>Oa283.1 /pf7=8 /pf10=17 /pool=3 /refseq=NP_006782 /eval=0 /description="mortality factor 4 like 1 [Mus musculus]"
GCCGGTCGCGGTGCTGGGCGGTCTGCGGGCGCTGGCAAATCGGGCCCAGGATGTAGAGTTGGCGGTGCCTGACGG
CGCGTCTGACGCGGAGCTGGGTGGGGTAGAGAGTAGGGGGCGGTAGTCAGGGGTGGTGGGAGAAGGAGGAGGCGG
CGGCGGTGAATCTTTTATAAATGGCGCCGAAGCAGGACCCGAAGCCTAAATTCCAGGAGGGTGAGAGAGTGCTGT
GCTTTCATGGGCCTCTTCTTTATGAAGCAAAGTGTGTAAAAGTTGCCATAAAGGATAAACAAGTCAAATACTTCA
TCCATTACAGTGGTTGGAATAAAAATTGGGATGAATGGGTTCCAGAAAGCAGAGTACTCAAGTATGTGGATACCA
ATTTGCAGAAACAAAGAGAACTTCAGAAAGCCAATCAGGAGCAATATGCAGAGGGGAAGATGCGAGGGGCTGCCC
CTGGAAAGAAGACTGCTGGGCTACAACAGAAAAATGTTGAAGTGAAGACAAAAAAGAACAAACAGAAGACACCTG
GAAATGGAGATGGTGGCAGCACTAGTGAGACACCTCAGCCTCCTCGCAAGAAAAGGGCTCGAGTAGACCCTACTG
TTGAAAATGAAGAAACATTTATGAGCAGAGTTGAAGTTAAAGTCAAGATTCCTGAAGAACTGAAGCCATGGCTTG
TTGATGACTGGGACTTAATTACCCGGCAAAAACAGCTCTTCTATCTTCCTGCCAAGAAGAATGTGGATTCCATTC
TAGAGGATTATGCAAATTACAAGAAATCTCGAGGAAACACAGATAATAAGGAGTATGCAGTCAATGAGGTTGTGG
CCGGGATAAAGGAGTACTTCAATGTGATGCTGGGCACTCAACTGCTCTACAAATTTGAGAGGCCGCAGTACGCTG
AGATCCTTGCGGACCACCCTGATGCACCCATGTCCCAGGTGTACGGGGCGCCACATCTCCTGAGACTGTTTGTAC
GAATTGGAGCAATGTTGGCGTATACACCTCTGGATGAGAAGAGTCTTGCTTTATTACTGAATTATCTTCACGATT
TCCTAAAATACCTGGCAAAGAACTCTGCAACTTTGTTTAGTGCCAGTGATTATGAAGTGGCTCCCCCTGAGTACC
ATCGGAAAGCTGTGTGAGGCGCGTGCACCCACCCATGTTTGATCTCTGTAAACACCTTTTTGTTTCTTAGTCCTT
CTCTTGTACAATGTACTTTGGAAATGTTCGTGTATAACAAAATTGATGTTTGTTTTCTGTTTGATTTTAAACTGA
GAAAATAAAAGGAGTTACAGCTCCTTTTTTCTTTCCTTTTTTTCATTTCAAAGTTGCTACCAGTGTATTCTGTGA
TGGACAACAGAGAGACATACTGGAGAGCGTTTTATTGCTTATTTGACAAAGCTGCTTTTGAACGCTGGTGGTTTC
TATTCCTTT
>Oa283.2 /pf7=2 /pf10=2 /pool=0 /refseq=NP_996670 /eval=0 /description="MORF-related gene 15 isoform 2 [Homo sapiens]"
GGTGCCTGACGGCGCGTCTGACGCGGAGCTGGGTGGGGTAGAGAGTAGGGGGCGGTAGTCAGGGGTGGTGGGAGA
AGGAGGAGGCGGCGGCGGTGAATCTTTTATAAATGGCGCCGAAGCAGGACCCGAAGCCTAAATTCCAGGAGGGTG
AGAGAGTGCTGTGCTTTCATGGGCCTCTTCTTTATGAAGCAAAGTGTGTAAAAGTTGCCATAAAGGATAAACAAG
TCAAATACTTCATCCATTACAGTGGTTGGAATAAAAAAAGTGCTGTGAGGCCCAGGCGCTCTGAAAAAACTTTGA
AGACACGTGAGGATATTGTAGCCCTTTTTCCTGTTCCTGAAGGAGCTCCCTCAGTACACCACCACCCCTTCCTGA
CCTCTAGTTGGGATGAATGGGTTCCAGAAAGCAGAGTACTCAAGTATGTGGATACCAATTTGCAGAAACAAAGAG
AACTTCAGAAAGCCAATCAGGAGCAATATGCAGAGGGGAAGATGCGAGGGGCTGCCCCTGGAAAGAAGACTGCTG
GGCTACAACAGAAAAATGTTGAAGTGAAGACAAAAAAGAACAAACAGAAGACACCTGGAAATGGAGATGGTGGCA
GCACTAGTGAGACACCTCAGCCTCCTCGCAAGAAAAGGGCTCGAGTAGACCCTACTGTTGAAAATGAAGAAACAT
TTATGAGCAGAGTTGAAGTTAAAGTCAAGATTCCTGAAGAACTGAAGCCATGGCTTGTTGATGACTGGGACTT
>Oa284.1 /pf7=0 /pf10=1 /pool=0 /refseq=XP_585183 /eval=3e-09 /description="PREDICTED: similar to hypothetical protein, partial [Bos taurus]"
ATGCTTCAAAAGACATGTCTCAACTTTTATTGAGGACAAAGTTATATACAAATCATGTTCCCTAGAAACGATAGC
TGAATAAAAAAGGACAAGTGGCTCCTGGGTCGTTTCAGGTTAGAGGGATTAAAAGCTGAAGGATGTCACTTGGAG
TTAAAGTACACAGGAGAGATAACAGGCATTTTACAGTAGCAGAGAATTTAAACATTCTTTAGGAAGCTGGAAAGG
CTCAAGAATTGTAGTTTATTAAAGCCCAAAAGGTAGAGGCACCAAGTACAGTTCACCCCTTTTTCTCTGGTAAGG
AACAAAAAGAATTTCCTAGAGGCTAAGTTTTGAGTGTTTCAGCTAGATATCTCAGGAGCATACAATTTTTAAAGG
AGCAACATCTGTCCTGTATATATTTAAAAAACTATCTTCTTTTATTCTGCCAATGCGTAGATCAATGTGACGGTT
CAGGTGTTCTCCAGAAGTTCGCAGGTTCTTACCAGATTCTCCTCTTTACCCTCTTTGCGGTGCTGGGATCAACAG
ATTTCCTCTTTCTAGGTAAGGAGTCCTTATATGCAGCACCGTAGAATTTAGACTTGGAAACTGCCT
>Oa285.1 /pf7=0 /pf10=0 /pool=0 /refseq=NP_001009760 /eval=0 /description="ghrelin/growth hormone secretagogue receptor [Ovis aries]"
GGACTAGCCGGATCCAGCCGCTCAGTGCAGTCGCGTCCCTGAACCAGTTAAGCAGAACCGGCAGCATGTGGAATG
CGACGCGGAGCGAGGAGCTGGGGCCCAACCTCACGCTGCCGGACCTGGACTGGGACGCTGCCCCAGACAACGACT
CGCTGACCGACGAGCTGCCACCCCTCTTCCCCGCGCCGCTGCTGGCGGGAGTCACAGCCACCTGCGTGGCGCTCT
TCGTGGTAGGCATCGCGGGCAACCTGCTCACCATGCTGGTAGTGTCACGTTTCCGCGAGCTGCGTACCACCACTA
ACCTCTACCTGTCCAGCATGGCCTTCTCCGACTTACTCATCTTCCTCTGCATGCCCCTCGACCTCGTACGCCTCT
GGCATTACCGGCCCTGGAACTTGGGCGACCTGCTCTGCAAACTCTTCCAGTTTGTCAGCGAGAGCTGCACCTACG
CCTCGGTGCTCACCATCACCGCGCTGAGCGTCGAGCGCTACTTCGCCATCTGCTTCCCGCTGCGGGCCAAGGTGG
TGATCACCAAGGGCCGGGTGAAGCTCGTCGTCCTGGCCATCTGGGCCGTGGCTTTCTGCAGCGCCTGGCCCATCT
TCATGCTGGTCGGAGTGGAGCATGAGAATGGTACCGACCCTCGGGACACTAACGAGTGCCGCGCCACCGAGTTCG
CCGTGCGCTCCGGGCTGCTCACCATCATGGTGTGGGTGTCCAGCATCTTCTTCTTCCTGCCTGTTTTCTGCCTCA
CTGTGCTCTACAGCCTCATCGGCAGGAAGCTATGGAGGAGAAGACGCAGCGAGGTGGTGGTGGGCGCCTCACTCA
GAGACCAGAACCACAAACAAACCGTGAAGATGCTGGCTGTAGTGGTTTTTGCTTTCGTCCTCTGCTGGCTGCCCT
TCCATGTAGGACGATATTTATTCTCCAAATCGTTCGAGCCTGGCTCTGTGGAGATCGCTCAGATCAGCCAATACT
GCAACCTCGTCTCTTTCGTCCTCTTCTACTTCAGTGCTGCTATCAACCCTATTCTCTACAACATCATGTCCAAGA
AGTACCGAGTGGCAGTGTTCAAACTTCTGGGATTTGAACCCTTCTCCCAGAGGAAGCTCTCCACTCTAAAGGATG
AAAGTTCTCGGGCCTGGACAGAATCTAGTATTAATACATGATCAGCAATTAATTAATACATTGCCCAGTAAAGTC
ATCACTCATTATTCTACACCAGAAGCCATAGCACAGCAGAACTTGGGAGGAAGTTTGGAGGTTAATTTTGGAATT
AGGGACACATAGGTCTGAAGACAATTGGGAACAAGAAAACAGAGACTTTGTAGTGTGTGAGCAGTTTGATTTGAT
TGCACACTCATCAGTGCTGTCATACATGATTTCTGCATATTTCACTGCCTATCATTTTTGCATTCTGCTGTTGGT
GCTAGCAAGGGCTCTGTAGTTCAGAGAAGGGAGGTAGTGTAGAGAAGGCAATTAGATCACTTTTTACTAGACAAA
TCCTAACTCTAATTTCTTTTTCATAATGATAATTTTTATTAAAATAATAAAAAATGTAAAATATGACACTCAGAA
GCTAGAAAATTTCATAGAGTCCCAGATCAGTGCTGTCCAAGAGGAATATGATGCAAAGCACTTAAGAAACCCATA
TAAAATTGTTAATGAGAATTTTATGTTTTTTATGTTAAAGTCTTTAAAATCTGGTTTGTTTTTTAAATTTTAAAT
TCACCTTAATTTGGACATTGGGTGTTCATCAGTAATACTTGATTTATTGGAATTTCATAAATTTTGC
>Oa286.1 /pf7=1 /pf10=0 /pool=0 /refseq=NP_001009731 /eval=0 /description="intercellular adhesion molecule-1 precursor [Ovis aries]"
GCGCCTCCGCCCCAGCTAGCCCGCCCCGCCTCCGCCTGCGATGGCTCCCGGCGCCGCCCCTGCGGCGCTGCTTGC
GCTCCTGGTCCTGCTCGGGACTCTGCTGCCAGGGTCTGGAGGTGCCGAAATATCAATACATCCTCCAAAAGCCAT
CATACCCCGTGGAGGCTCCCTGAGAGTGAACTGCAGTATCTCCTGTGACCGAAAGACAACGTTTGGCCTAGAGAC
TGTATTAAACAAGGAGGAAGTGAGCCGTGGGCCCAACTGGAAGGTTTTTGAACTGAGTGATGTGCAAGAAGAAAT
CAACCCGTTGTGCTACTCAAACTGTCACGGGGAACAGATTGTAGCTTCGATGAACCTCACCATATACTGGTTCCC
GGAGCGCGTGGAGCTGGCTCCCCTGCCCCTCTGGCAGCCTGTGGGTGAAGAACTCAACCTGAGCTGCCAGGTGTC
TGGCGGGGGCCCCCGGCACCACCTCTCCATGGTGCTGCTCCGAGGGGAGGAGGAGCTGGACCGGCAGCCCGTGGG
AAAGGAGGAGCCCGCCGAGGTCACGTTCATGGTGCAGCCGAGAAGAGAGGACCATGGCACCAGTTTCTCTTGCCG
CTGGGAGCTGGACCTGCGGTCACAAGGGCTGGAACTCTTCCAGAACACCTCAGCCCCCAGGAAGCTCCAGACCTA
TGTCCTGCCATCGACCGACCCGCACCTTGAGGCCCCCCCGGTTGTGGAAGTAGGCTCACGGTGGCCGGTGAAGTG
CACGCTGGATGGGCTGTTCCCAGCCTCGGACGCTGAGGTCTATGTGCAGCTGGGGGACCAGAAACTGGAATCCAA
TATCACGTACAACGGTGACTCTGTCTTGGCCGAGGCCTGGACAGAGGAAAATGAGGAGGGCACCCATTCCTTGAG
GTGTTCAGTGAGTCTGGGAGAGAAGATCCGGAGGACGCGAGGCAGCGTGACCATGTATAGCTTCCCACTTCCCAC
CCTGACCCTGAGCCCTCCTGAGGTCTCAGAATGGACTACTGTGACCGTGGAATGCGTGACCCGTGATGGAGCTGT
GGTGAGGCTGAACGGAGTCTCAGCTGAGCCTCCGGGTCCGAGGGCCCAACTGAAGCTGAACGTCAGTGCCGACGA
CCATGGGAGCAACTTCTCCTGCTCTGCTGCCCTGAAGATAGCTGGGCAGGAGGTCCACAAAATCCAGACCCGGGA
GCTCCATGTCCTGTACGGCCCCCGACTAGACCAGCGGGATTGCCTGGGAAACTGGACATGGCAGGAAGGCTCGGA
GCAGACCTTGAAGTGTGCGGCCAGGGGGAACCCAATCCCCAAGCTGAACTGTAGCCGGAAAGGGGACGGGGCTTC
ACTGCCCATTGGGGACCTGAGGCCCGTCACGCGGGAGGTGGCGGGCACCTACCTGTGTTGGGCCACCAGCGCTCG
TGGCGGAGTCACCCGTGAAGTGGTCCTGAATGTGCTCTACGGCCAGAATATCCTGGACATTGTCATTCCGGTGGT
AGCTGTGACCCTCATCTTGGGCACTCTGGGCACCGCTGGTTATATTTACAACTACCAGCGGAAGATCCAGAAATA
CGAGCTGCAGAAGGCCCAAAAAGAGGCTGCCTTGAAACTGAAATCCACGCCGCCTTGAGCCCACCCCAGGATAGG
ACCTGTTCAGCTCCCCGAGCCATGACAAATGGGGCTGCGTCAACCCATGGTGGACACATGCTGTTAAGCTACACC
CACCTTCCCTGGATGCCAGAGGACCAAATAGAGGACTCAGGACAAATAGCATCTGGGGTCATGGCCTTTGCACAG
TTATGACCCCAGGCCTCACACCTGACCTGGAGCCACAGGACTAAGACAAAAGAAGGGGCCAAGACTCAGGGCATG
ACTCTGAGGGATGTTCAAAGTCTGACCTGGCCAGAAGCTGTGTTGATGGAGACCTTACCTCCAGCATGGGGACAC
TCAGCTGGGAAACATTGAAACT
>Oa287.1 /pf7=0 /pf10=1 /pool=0 /refseq=NP_001009323 /eval=0 /description="growth hormone receptor [Ovis aries]"
AATCTACTGCCAAGCGGTGACCAAGAGGCGTTCACCATATTCCTCCTCCAACCCCACACAGTTTGCCAAATCTTA
ACCAAATTAGCATAGTGCGGTCTGCTTCCATGCATGACTGAATGAATAAGGAAATTTAAACGTCCTTGCCATAAA
GCCTGGAGGAAACCATACGAAAATCCAGCCTCTGTTTCAGGATTGTCTGCCGGACTATTGGTCCTACAGGTATGG
ATCTCTGGCAGCTGCTGTTGACCTTGGCAGTGGCAGGCTCCAGTGATGCTTTTTCTGGGAGTGAAGCCACACCAG
CTTTCTTTGTCAGAGCATCTCAGAGTCTGCAGATACTATATCCAGGCCTAGAGACAAATTCTTCCGGGAATCTTA
AATTCACCAAGTGCCGTTCACCTGAACTGGAGACTTTCTCATGTCACTGGACAGATGGGGCTAATCACAGTTTAC
AGAGCCCAGGATCTGTACAGATGTTCTATATCAGAAGGGATATTCAAGAATGGAAAGAATGCCCCGATTACGTCT
CTGCTGGTGAAAACAGCTGTTACTTTAATTCGTCATATACCTCCGTGTGGACCCCCTATTGCATCAAGCTAACTA
GCAATGGTGGTATTGTGGATCATAAGTGTTTCTCTGTTGAGGACATAGTACAACCAGATCCACCCGTTGGCCTCA
ACTGGACTCTGCTGAACATCAGTTTGACGGAGATTCATGCCGACATCCTAGTGAAATGGGAACCACCACCCAATA
CAGATGTTAAGATGGGATGGATAATCCTGGAGTATGAACTGCACTATAAAGAACTAAATGAGACCCAGTGGAAAA
TGATGGACCCTTTATTGGTAACATCAGTTCCGATGTACTCGTTGAGACTGGATAAGGAGTATGAAGTGCGTGTGA
GAACCCGACAACGAAACACTGAAAAATATGGCAAGTTCAGTGAGGTGCTCCTGATAACATTTCCTCAGATGAACC
CATCTGCATGTGAAGAAGATTTCCAGTTTCCATGGTTCTTAATTATTATCTTTGGAATACTTGGGCTAACAGTGA
CATTATTTTTACTCATATTTTCTAAACAGCAAAGGATTAAGATGCTGATTCTACCCCCAGTTCCAGTTCCAAAGA
TTAAAGGAATTGATCCAGATCTCCTCAAGGAAGGAAAATTAGAAGAGGTGAATACAATCTTAGCCATTCATGACA
ACTATAAACACGAATTCTACAATGATGACTCTTGGGTTGAATTTATTGAACTAGATATTGATGACCCTGATGAGA
AGACTGAAGGGTCAGACACAGACAGACTTCTAAGCAATGACCATGAAAAATCACTCAGTATCTTTGGGGCAAAGG
ATGATGACTCTGGGCGTACCAGCTGTTATGAACCTGACATTCTGGAGACTGATTTCCATGTCAGTGACATGTGCG
ATGGTACCTCAGAGGTTGCTCAGCCACAAAGGTTAAAAGGGGAAGCAGATATCTTGTGCCTTGATCAGAAGAATC
AAAATAACTCACCTTCTAATGATGCTGCCCCTGCTAGCCAGCAGCCCAGTGTTATCCTAGTAGAGGAAAACAAAC
CAAGACCACTTCCTATTGGTGGAACTGAGTCAACTCATCAAGCTGTCCATACACAGCTCAGCAATCCAAGTTCAT
TGGCAAACATTGATTTTTATGCCCAGGTAAGCGACATTACACCAGCAGGGAATGTGGTCCTTTCCCCAGGCCAAA
AGAATAAGACTGGGAACCCCCAGTGTGACACGCACCCAGAAGTGGTCACACCCAGCCAAGCAGACTTCATCGTGG
ACAGCGCTTACTTCTGCGAGGTAGATGCCAAAAAGTACATTGCCCTGGCCCCTGATGTTGAGGCTGAATCACATA
TAGAGCCAAGCTTTAACCAGGAAGACATTTACATCACCACAGAAAGCCTTACCACTACAGCCGGGAGGTCAGGGA
CAGCAGAAAATGTTCCAAGTTCTGAGATACCTGTCCCAGATTATACCTCCATTCATATAGTACAGTCTCCACAGG
GCCTCGTACTCAATGCGACTGCCCTGCCCTTGCCTGACAAAGAGTTTCTCTCATCATGTGGCTATGTGAGCACAG
ACCAACTGAACAAAATCATGCCGTAGCTTTTGTTTGATTTCCCATGAGCTACCCATTGAATGGCACAGGGTTGGC
TGGGGCATGAATGCTTAAACCAAAACAATGTTTAAACTTTTTTGGGGGAGGGGGATGAGTTGAGGGTGGAGAATA
TGAATT
>Oa288.1 /pf7=0 /pf10=0 /pool=0 /refseq=NP_001009438 /eval=0 /description="interleukin-12 p40 subunit precursor [Ovis aries]"
ATGCACCCTCAGCAGTTGGTCGTTTCCTGGTTTTCCCTGGTTTTGCTGGCATCGCCCATCGTGGCCATATGGGAA
CTGGAGAAAAATGTTTATGTTGTAGAATTGGATTGGTATCCTAATGCTCCTGGAGAAACAGTGGTCCTCACGTGT
GACACTCCTGAAGAAGACGGCATCACCTGGACCTCAGACCAGAGCAGTGAGGTCCTGGGCTCTGGCAAAACCTTG
ACCATCCAAGTCAAAGAGTTTGGAGATGCTGGGCAGTACACCTGTCACAAAGGAGGCGAGGTTCTGAGTCGTTCA
CTCCTCCTGCTGCACAAAAAGGAAGATGGAATTTGGTCCACTGATATTTTAAAGGATCAGAAAGAACCCAAAGCT
AAGAGTTTTTTAAAATGTGAGGCAAAGGATTATTCTGGACACTTCACCTGCTCGTGGCTGACAGCAATCAGTACT
AATCTGAAATTCAGTGTCAAAAGCAGCAGAGGCTCCTCTGACCCCCGAGGGGTGACGTGCGGAGCAGCGTCCCTC
TCAGCAGAGAAGGTCAGCATGGACCACAGGGAGTATAACAAGTACACAGTGGAGTGTCAGGAGGGCAGTGCCTGC
CCGGCCGCCGAGGAGAGCCTGCCCATTGAGGTCGTGATGGAAGCTGTGCACAAGCTCAAGTATGAAAACTACACC
AGCAGCTTCTTCATCAGGGACATCATCAAACCAGACCCACCCAAGAACCTGCAACTGAGACCACTAAAGAATTCT
CGGCAGGTGGAAGTCAGCTGGGAGTACCCTGACACGTGGAGCACCCCACATTCCTACTTCTCCCTGACGTTTTGT
GTTCAGGTCCAGGGAAAGAACAAGAGAGAAAAGAAACTCTTCACAGACCAAACCTCAGCCAAAGTCACATGCCAC
AAGGATGCCAACATCCGCGTGCAAGCCCGGGACCGCTACTACAGCTCATTCTGGAGTGAATGGGCATCTGTGTCC
TGCAGTTAG
>Oa289.1 /pf7=0 /pf10=0 /pool=0 /refseq=NP_001009429 /eval=1e-33 /description="copper chaperone [Ovis aries]"
CGTTGCTGTCGGAGGCGTAGTCACCGCCGCAGCCACCACCTCCTCCTCAATCATGCCGAAGCACGAGTTCTCCGT
GGATATGACCTGTGAAGGCTGCTCTAACGCAGTCACTCGAGTCCTCAACAAGCTAGGAGGAGTTCAATTTGACAT
TGACCTGCCCAACAAAAAGGTCTGCATCAACTCTGAGCACAGCGTGGACACTTTGCTGGAGACCCTGGGGAAAAC
AGGAAAGGCTGTCTCCTACCTTGGCCCCAAGTAGAGAGGCCCCGTCCAGCAGCCTGCAGGATGGACCAGCATGGG
CAGGACGCTGATCCTCTCCTGCCTTCCAGACAGACCTAGGACCTGGCAATCCCGCTCAGCAATGGTAGTTCCTGC
GGAGACCGTCACTTGCCCTGCTCCTCTGTAGCTTCCCTGCAATAAAGTCAAGCCGATTTTGCTGGCGAAAAA
>Oa290.1 /pf7=0 /pf10=0 /pool=1
GGCATTACGGCCGGGTGCACACAAAGATTACATTTTTCAGACCCCTGCCCCCCACTCTCTGCTGCTCTCCACCAC
TGTCCTATTGAACCAGGAAAAGTCACAAAGTTTTAAAGAGAAGCAAATTAAACATCGTGAATCAGGAACAAAGGG
TTCTATCTAATAAAGTCTCTCTTCCACTTAACGGCGCTCCCTCAGACCCACCTGTCCCTTCCGAGTCTCATAAGG
ACGTGGCATCCTGCGTTGCTGTACAGCGGCTTAAACACTTCGTGGGAACCATTGTATGCCAGGGCTGAGCAAGTA
GCCCTCCCTTTCTCACTGATGCCAACAGAACCTCCTCAGTCTCAGTACTCTTGTTTCTATGAAGGAAAAGTTTGG
CTACTAACAGTAGCATTGTGATGGCCAGTATATCCAGTCTATAGGCAAAGAAAATGCATCTACATCTCCTGCCCC
TCCTCCTTTTAAGCAAGAAGGAGATACACCTCCTGTGCCAAAGGTATTGGTCATTCAGAATGTCGAGAGCCATCA
TCAGTTGTTTTAGCTATTTGAGTTTAGGACACTGAGCCATCCACGGGTAAGGATGCAATGATTTGTGACAGTCTC
CAGGAGAATATGAGACTGCAGAAGTAGGCCGAACATTTTCTCAGATGTTAATAATTGACTAGGAAGATAAACTTT
TTTCAGATCTTTGGGCAGCTGATACTTTAAATCTGACCGGGCAGCTTGCACTCACCAACAGACGCCTT
>Oa291.1 /pf7=0 /pf10=0 /pool=2 /refseq=NP_001095 /eval=0 /description="skeletal muscle specific actinin, alpha 3 [Homo sapiens]"
GCGAAGCCAGGATCCCGAACAAGATGATGATGGTTCTGCAGCCCGAGGGTCTGGGGACCGGGGAGGGGCCCTTCG
CGGGCGGCGGCCGCGGGGGCGGCGAATACATGGAACAGGAGGAGGACTGGGACCGCGACCTGCTGTTGGACCCGG
CCTGGGAGAAGCAGCAGCGGAAAACCTTCACTGCCTGGTGCAACTCGCACCTGCGCAAGGCTGGCACCCAGATCG
AGAACATCGAGGAGGATTTCCGCAATGGCCTCAAACTCATGTTGCTCCTGGAGGTCATTTCAGGAGAGAGGCTGC
CCAGACCAGACAAAGGCAAAATGCGCTTCCACAAGATCGCCAATGTCAACAAAGCCTTGGATTTCATTGCCAGCA
AGGGGGTGAAGCTGGTGTCCATCGGTGCTGAAGAGATTGTCGACGGGAACCTGAAGATGACCCTGGGCATGATCT
GGACCATCATCCTTCGCTTCGCCATCCAGGACATCTCCGTGGAAGAAACCTCGGCCAAGGAAGGCTTGCTCCTGT
GGTGTCAGCGGAAGACGGCACCGTACCGCAACGTCAATGTGCAGAATTTCCACACCAGCTGGAAGGATGGGCTGG
CCCTCTGTGCTCTCATCCACCGACACCGCCCCGACCTCATTGACTACGCCAAACTGC
>Oa292.1 /pf7=4 /pf10=0 /pool=2 /refseq=XP_582483 /eval=0 /description="PREDICTED: similar to intercellular adhesion molecule-2 [Bos taurus]"
GGGAAATCAGTCAAAAACTAGGCAACGCTTGTTGAACCAGCAGCAGCCTAGGGAACAACGGCTGCTGGAACTGGA
CCCCGGCCACCCTCTTTCCCCATCACGGCAGTACCTTAGCTGATACAGGCAGTC********TCTCAGCTGTTCC
CTGTGAGTCTGCGGACACCACCCGAGATGGCCCTTTTTGGTGGCTGGGGAATGCTCGCAGCCTTTCTTGCCCTGC
TCTGCTGCCGAGGGTCTGGTGTGAAGGCGTTCCAGGGGCCAGAGCATCTGATGGTGGGGTCTGGAGAGTCTCAGT
TCATTAATTGTACTGCCAGTTGCACGGACCCCAAGAAACTTGTTCTGGAGACGCACCTAAACAAGACTCTCCTGG
AGAGCCAGGCTCAGTGGAAGCTATTCAAGGTCGCCAACATCTCCAAGGATGAGAAGCTCCTGTGCAGTTTCACCT
GCGGCGGCAGGCAGGAGACGAAAGTTTTCATCGTCACCGTGTTCTACCCTCCAAAGCAAGTGCTCCTGACGCTGT
GGCCCACCTCAGTGGCCGCAGGGACACTGTTCACCATCGAGTGCAGGGTCCCCGCCGTGGCGCCCCTCGAAGGCC
TCACTGTCACCCTGCTCCGTGGCACTGAGATCTTGTACATTCAGACCTTTGTGGGGACAGCACCTTCCCCTCAAG
ATGCCGTGGTCAGCCATAACACCACAGCTCACAGGGAAGACGGCCACCATAACTTCTCGTGCGAGGCCCAGATGG
ACCTGCGCTCTCACGGCGGTGGCGTCATCCACAGAGTCTCAGATCCCCAGAGGCTTGAAGTCAAAGAGCCCGAGC
CCAACACCCAGATGGTGATCATCATCGCGGTCCTGATAGTGCTGCTGCTCGTGTTTGTGACATTCGTCTTCCTGT
GCTTTGTCTTCAGCCAGAAGTGGCACCGGGGGCGGACAGGTTATTACGCAGTGCATGACCATTGGAGAAGGCTGA
TAGGGAGCCACCGGGCACAGACCCTGTGAGCAGCGCGGCCACTGTCATGGCGGCCACTGGACTCAGTGTGGCTCC
TTAAGCTGCGGTCCAGGCCTGGGGAGGGACCATGTGAATCAACCTCAATACAAACACCTGGGCTTAACCCCGTGC
CTTCGTGTCTCCTCCTGGGAATGGCCAGAAAGGAGAGCCACCAGGCCTGGCTGAACTTCTGGCTCCAAAT
>Oa293.1 /pf7=0 /pf10=0 /pool=2 /refseq=NP_788845 /eval=2e-78 /description="cell death-regulatory protein GRIM19 [Bos taurus]"
GCATGGCGGCGTCGAAGGTGAAGCAGGACATGCCCCCGGTTGGGGGCTACGGCCCTATCGACTACAAGCGGAACC
TTCCGCGTCGGGGACTGTCGGGCTACAGCATGTTCGCCGTGGGCATTGGGGCCTTGCTCTTCGGGTACTGGAGCA
TGATGAGGTGGAACCGCGAGCGCAGGCGTCTACAGATTGAGGACTTCGAGGCCCGCATCGCACTGATGCCTCTGT
TGCAGGCAGAAAAGGACCGGAGGGTTCTCCAGATGCTTCGGGAGAACTTGGAGGAGGAGGCAACTATCATGAAGG
ACGTGCCGGGCTGGAAGGTGGGTGAGTCCGTGTTCCACACCACGCGCTGGGTGACTCCCATGATGGGCGAGCTCT
ACGGACTGCGCACAGGCGAGGAGATTCTCAGCTCCACCTATGGGTTCATATGGTACACGTAGGGGCTCGCGCCCC
CTCCCCACTAGGAGAAAATAAACGCTTCGGAGATTGGTC
>Oa294.1 /pf7=0 /pf10=1 /pool=0 /refseq=XP_608290 /eval=3e-88 /description="PREDICTED: similar to hypothetical protein, partial [Bos taurus]"
GCGGCCGCGTCGACCTGGCCGGCGGCGGCGCGGTGAAGGTCCCTTCTGAACGCCCAGAGCGACACTCGGAGGCGG
AGCAAGGTGCGGAATGAGTGTCTCACGGGACCAGAGCGGCTGCCCCACTAATGGAGAGCCCCTTTCGAGGTGCTG
TGATGCGCGAAGGGACTTGGAGCTTGCTATTGGTGGAGTTCTCCGGGCTGAGCAGCAGATCAAAGATAACTTGCG
AGAGGTCAAAGCCCAGATTCACAGCTGCATAAGTCGCCACCTGGAATGCCTTCGAAGCCGTGAGGTGTGGCTGTA
TGAACAGGTAGACCTCATCTATCAGCTTAAAGAGGAGACGCTTCAGCAGCAGGCCCAACAGCTCTACTGGTTGCT
GGGCCAGTTCAATTGTCTTATTCATCAGCTGGAGTGCACCCAAAACAAAGACCTAGCCAATCAAGTCTCAGCTTG
CCTGGAGAGATTGGGCAGTCTGACCCTCAAACCTGAAGATTCAACTGCTTTATTCTTTGAAGCCGACATAACTGC
CCTGCGCCAGGCAATCACCACATTTGGGTCTCTCAAGACCATTCAAATTCCTGAGCACCTGGTGGCTCATGCTAG
CTCATCAAGCATTGGGTCCTTCTTGGAGAAGAGAGGCTACATCCCATTGCCAGAGCAGCAGAAG
>Oa295.1 /pf7=0 /pf10=2 /pool=5 /refseq=XP_575362 /eval=2e-09 /description="PREDICTED: similar to heterogeneous nuclear ribonucleoprotein A2/B1 [Rattus norvegicus]"
TTTGGTTTTGGAGATTCTCGTGGTGGAGGTGGAAATTTTGGACCAGGACCAGGAAGTAACTTTAGAGGAGGATCT
GATGGATATGGAAGTGGCCGTGGATTTGGGGATGGCTATAATGGGTATGGAGGAGGACCTGGAGGTGGCAATTTT
GGAGGTAGCCCTGGTTATGGAGGAGGAAGAGGAGGATATGGTGGTGGAGGACCTGGATATGGCAACCAGGGTGGG
GGCTACGGAGGTGGTTATGACAACTATGGAGGAGGCAATTACGGGAGTGGAAATTACAATGATTTTGGAAATTAT
AACCAACAACCTTCTAACTATGGTCCAATGAAGAGTGGAAATTTTGGTGGTAGCAGGAACATGGGGGGACCATAT
GGTGGAGGAAACTATGGTCCAGGAGGCAGTGGAGGAAGTGGGGGTTATGGAGGGAGAAGCAGATACTGAGCTTCT
TCCTATTTACCATGGGCTTCACTGTATAAATAGGAGAGGATGAGAGCCCAGAGGTAACAGAACAGCTTCAGGTTA
TCGAAATAACAATGTTAAGGAAAATCTTATCTCAGTCATGCATAAATATGCAGTGATATGGCAGAAGACACCAGA
GCAGATGCAGAGAGCCATTTTGTGAATGGATTGGATTATTTAATAACATTACCTTACTGTGGAGGAAGGATTGTA
AAAAAATGCCTTTGAGACAGTTTCTTAGCTTTTTAATTGTTGTTTCTTTCTAGTGGTCTTTGTAAGAGTGTAGAA
GCATTCCTTCTTTGATAATGTTAAATTTGTAAGTTTCAGGTGACATGTGAAACCTTTTTTAAGATTTTTCTCAAA
GTTTTGAAAAGCTATTAGCCAGGATCATGGTGTAATAAGACATAACGTTTTTCCTTTAAAAAAATTTAAGTGCGT
GTGTAGAGTTAAGAAGCTGTTGTACATTTATGATTTAATAAAATAATTCTAAAGGAAATTGTGTAATTATAGACT
TTTTATTTTAAATAAGTTAAGGAGTGGGTAGTATAATTAAGGTCTATTGCAAAGCTGTTGTTATATTTGTGTAAG
ATAAATGCTGGTCAGATGTAAGTGTGTTGTCTGCAATTCATGAGGATTAAATTATCTAGATAACTTAAGGGATAT
CTCTGCAAGGAGAAACACCTTTTTAGATCTTTTAGATGCTGCTGCTTCAATGCAAGGAAAGGAAAATAACCCCAG
CGAGGTACTCTTCAGGGATACAGGTCTAGTACAAGAGAACTCTTTGACGGCTACTAAGGTCAGCCAGTCTTAAAA
AACTGTGCTGTTTCTACAAAGCTTTAACTACAGTAGTTTTTAAGGATGCCAACGAAAGCTGAGGGTGTAGAGCAA
AATAGTTCTAAGCTTCAGTTAAACTTCTTTAGGTAAGATCTCATTTACTTTTCCTTTCTTAATTTTCCTCCCCCA
AAGATAAACTAATACTCTT
>Oa295.2 /pf7=0 /pf10=0 /pool=1 /refseq=XP_499060 /eval=2e-35 /description="PREDICTED: hypothetical protein XP_499509 [Homo sapiens]"
TTACAATGATTTTGGAAATTATAACCAACAACCTTCTAACTATGGTCCAATGAAGAGTGGAAATTTTGGTGGTAG
CAGGAACATGGGGGGACCATATGGTGGAGGAAACTATGGTCCAGGAGGCAGTGGAGGAAGTGGGGGTTATGGAGG
GAGAAGCAGATACTGATCTTCTTCCTATTTACCATGGCATTGATATGAACCATGGACAAGTATATTCTGCTGCCA
CAAAGACTGTAAAGTGCTTCATTTCAACAGCTGAGGCAAGCCAAGTGATCATTAATAAAGCTTTTCTTGGTTCCT
TCAGTGGTGTTGGTAGTAAAATGGAAGGTGTCTTGCTGCAGGTAACTAATGAAGAAGTGGTCAACCACAGAGTCT
TCAAGAAATAAGAAATTCTGTACCATCTGAAAGTAGTTCTTGTTGGTGCCTTCATTTT
>Oa296.1 /pf7=1 /pf10=2 /pool=0 /refseq=NP_003676 /eval=0 /description="KH-type splicing regulatory protein (FUSE binding protein 2) [Homo sapiens]"
TGATCCCCGCTGGCAAGGCTGGCCTGGTCATTGGCAAAGGCGGGGAGACCATCAAGCAGCTGCAGGAACGGGCTG
GAGTGAAGATGATTTTAATCCAGGATGGCTCCCAGAACACGAATGTGGACAAACCGCTGCGGATCATCGGAGACC
CTTACAAAGTGCAGCAAGCCTGCGAAATGGTGATGGACATTCTGCGGGAGCGTGACCAGGGTGGCTTTGGAGACC
GGAACGAGTATGGGTCCCGGATTGGCGGGGGCATCGATGTGCCAGTACCCAGGCATTCTGTGGGTGTGGTCATCG
GCCGGAGTGGGGAGATGATCAAGAAGATCCAGAATGACGCTGGTGTTCGGATACAGTTTAAACAAGACGATGGGA
CGGGTCCTGAGAAGATAGCACACATCATGGGACCCCCAGACCGGTGTGAGCACGCCGCGCGGATTATCAACGACC
TCCTCCAGAGCCTCAGGAGCGGTCCCCCAGGTCCTCCAGGGGGTCCTGGCATGCCCCCAGGAGGCCGAGGTCGAG
GCAGGGGCCAAGGCAACTGGGGCCCTCCAGGCGGGGAGATGACCTTCTCCATCCCCACCCACAAGTGCGGGCTGG
TCATCGGCCGAGGTGGTGAGAATGTGAAAGCCATAAACCAGCACACAGGCGCCTTTGTAGAGATATCTCGGCAGC
TGCCACCCAACGGAGACCCCAACTTCAAGCTGTTCATCATCCGGGGCTCGCCCCAGCAGATCGACCATGCCAAAC
AGCTCATTGAAGAGAAGATCGAGGGTCCCCTCTGCCCAGTCGGACCAAGCCCGGGGGGACCAAGCCCTGCCCG
>Oa297.1 /pf7=0 /pf10=1 /pool=1 /refseq=XP_573231 /eval=1e-53 /description="PREDICTED: similar to anaphase promoting complex subunit 11 homolog [Rattus norvegicus]"
TTACGGCGGGGGAGCTCGGCGGGCGCCTCTGAGAAGTGCCGAGCTG***GCACAGGCGTTTATATACCTTCCCGC
GCGGGGCCGGCGCTGCCAACTGAAGGCGGGTGGTGCGGCGCGCGATTAGATCGGCGGGGGCGCGGCCGTTGGGGG
CGTGGCCGAGCGTGGCGCCTCTCCCTTGCCCCTCCCCCACCGCACCGGGAACCCGCACCCTAGTCCAGCGGCGGG
AGCTCCTCGCGCCATGAAGGTGAAGATCAAATGCTGGAACGGCGTGGCCACTTGGCTCTGGGTAGCCAACGACGA
GAACTGCGGCATCTGCCGGATGGCCTTCAATGGCTGCTGCCCGGACTGCAAGGTGCCGGGTGACGACTGCCCGCT
GGTGTGGGGCCAGTGCTCACACTGCTTCCACATGCACTGCATCCTCAAGTGGCTGAACGCGCAGCAGGTGCAGCA
GCACTGCCCCATGTGCCGCCAGGAGTGGAAGTTCAAGGAGTGAGGCCGTCCGCACTGCCCGATGCCCCTGCCCTC
ACCCTGAGATGGCCTCACCCCCGCAGT
>Oa298.1 /pf7=0 /pf10=0 /pool=0 /refseq=YP_258283 /eval=1e-43 /description="phosphorylmutase, putative [Pseudomonas fluorescens Pf-5]"
CCGATCTATCCCTTTGACCTGTCCGTCGAGCGCGTCGAAGCCGCGGTCGCCGCTGCCCGCAGCTTGCCATTTCCT
TTCACCCTGACCGCCCGCGCGGAAAACCTCCTGCATGGCCGGCTGGATTTGCCCGACACCATCCGCCGCCTCCAG
GCCTACGCCGAAGCCGGCGCCGACGTGCTGTATGCACCGGCCCTGCGCAGTGCCGAGGAAGTGTTGGCCGTGGTG
AAGGCGGTCGCGCCAAACCCTGTGAATATCTTGATGTCAGGCGCCCTGAAACTCAGCGTGGCGCAGTTGAGCGAG
ATGGGCGTCAAACGCATCAGCGTCGGCTCGGCGATGGCCCTGGCGGCGTATGGAGAGTTCTTCAGGGCGGCCCAG
GAGATTCATGAACTGGGTACGTTTACCTTTACCGAACGCTCGATGCCGTTCAGCCAGGCCAATCAACTGTTCAAG
GCTTGAGGCATCGTGCGTTCCTTCAAGGTACTGGGGGTGTTGCTCGTGTTGGCGGGTGGTCTGCTGGTCGGCGTG
TGGCGGGGCTGGGTGCCGCTGCCCGATGACTGGAACCCGTGGGCGCCGCTGGACGTGCGCGCAAGCCCGAACCTG
CTGACCCGATTCAAACTGGGGCGCCTTCAGGATGATCCTGCGCTGTGTGACCAGGTGCTGAAAACCTCTGGGTTG
CGGGTCACCCATCAGGCCGACAGCCCTGTCGATGC
>Oa299.1 /pf7=2 /pf10=1 /pool=0 /refseq=NP_001007811 /eval=0 /description="C5a anaphylatoxin receptor [Bos taurus]"
GATCAGAGGAGAATCTGGGAGAGACCTGAAGATGGACTCCATGGCTGTCAGCACTCCTGATTACTCTAATTATGA
CAAATGGACCTCGAACCCCGACGACCGGGTGGATGACTCTCCCTACACCCACAGACTGCGAGCCCCAGATGTGAT
TGCCCTGGTGATCTTCGCTGCCGTCTTCCTGATCGGGGTGCCTGGCAATGCCATGGTGGTCTGGGTGACAGGGTC
CGAGGTCAAGCGGACCGTCAACGCCATCTGGTTTCTCAACCTAGCGGTGGCCGACTTCCTCTCCTGCCTGGCACT
GCCCATCTTGTTTACATCCATTATCCAGCAGAACCACTGGTCCTTTGGTGACGCTGCCTGTCGAATCCTGCCCTC
TCTCATCCTTCTCAACATGTACGCCAGCATCTTACTCCTGGCCACCATCAGCGCCGACCGCTTCCTGCTGGTGTT
CAATCCCGTCTGGTGCCAGAACTACCGAGGGGCCCGTGTGGCCTGGCTGGCCTGCACCGTGGCCTGGAGCTTGGC
TCTGCTGCTGACCATACCTTCCTTTGTGTTCCGTCAGGTCTACGTAGAGCACTACCCGCCCAAGACGATGTGTGT
CGTCGCATACGGTAGGGGCCATGAATATGCGGAGAAGGCCGTGGCCATCGTCCGGCTGGCTGTGGGCTTCCTGGG
GCCGCTGGTCACGCTTGCAATCTGTTACACCTTCCTCCTGCTTCGGGCATGGAGCCGCACTGCCACGCGCTCCGC
CAAGACGCTCAAGGTGGTGGTGGCCGTGGTGACCAGCTTCTTTGTCTTCTGGCTGCCCTACCAGGTGACGGGGAT
GATGCTGGCCTTTTTCCAGCCGCAATGGGACAGCTTCAAACTCGTGTCCAGTCTAGACGCCCTGTGCGTCTCCCT
A
>Oa300.1 /pf7=0 /pf10=0 /pool=2 /refseq=NP_057359 /eval=2e-93 /description="selenoprotein T [Homo sapiens]"
CTTTGGGCTGGCTGCGGTCTCAGTGTGAGGGCGGCCGAAGTGGCTGGCTCGTTTAAGATGAGGCTTCTGCTACTT
CTGCTGGTGGCGGCGTCGGCGGTGGTCCGGAGCGATGCCTCAGCCAACTTGGGCGGCGGCGTGCCTGGCAAGAGA
TTAAAGATGCAGTACGCCACGGGGCCTCTGCTCAAGTTCCAGATTTGTGTTTCCTGAGGTTACAGGCGGGTGTTT
GAGGAGTACATGCGGGTTATTAGCCAGCGGTACCCTGACATCCGCATAGAAGGAGAGAATTACCTCCCTCAACCA
ATATATAGACACATAGCATCTTTCCTGTCAGTCTTCAAGCTAGTATTAATAGGCTTAATAATTGTTGGCAAGGAT
CCTTTTGCTTTCTTTGGCATGCAAGCTCCTAGCATCTGGCAGTGGGGCCAAGAAAATAAGGTCTATGCATGTATG
ATGGTATTCTTCTTGAGCAACATGATTGAAAACCAGTGTATGTCAACAGGTGCATTTGAGATAACTTTGAATGAT
GTACCTGTGTGGTCTAAGTTGGAATCTGGTCACCTTCCATCCATGCAACAGCTTGTTCAAATTCTTGACAATGAA
ATGAAGCTCAACGTGCATATGGATTCAATCCCACATCATCGATCATAG
>Oa301.1 /pf7=1 /pf10=0 /pool=1 /refseq=NP_001009847 /eval=6e-38 /description="chemokine (C-X-C motif) ligand 12 [Felis catus]"
CTCCCCGCCGCGTCCGGCCTCCGTCCGCCCGCCGCCGGCCAGTGCCATGGATGCCAAGGTCTGCGTCGTGCTGGC
CCTCGTGCTGACTGCGCTGTGCCTCAGCGACGCCAAACCGGTCAGCCTGAGCTACAGATGCCCTTGCCGATTCTT
TGAGAGCCATGTCGCCAAAGCCAACGTCAAGCACCTCAAGATCCTCAACACTCCAAACTGTGCCCTCCAGATCGT
GGCAAGGCTGAAGAACAACAATAGGCAAGTATGCATTGACCCGAAGCTGAAGTGGATTCAGGAGTACCTGGACAA
AGCCTTAAACAAGAGGTTCAAGATGTGAGAGGCGCAGGTGGGGTCAGACGCCTGAGGAAGCCTCCCAGTAGGAGC
CCAGGTCTGAAACCAGTGTTAGGAAGGGCTTGTAGCCACCCCCCTGCACCCAGGCAGGGCTGAGTGCATTTCCAA
GGGCCTTGTCGCGCACAGTTTGCCTTACTTCACCATTTGATTATGTAGCAGAATATATGGTGCTTATTTCTCATT
TAGTTTGATTATCCAATGTCACTGGTAACAGATAGGAACTTAGATTAAGACCATTCTATTACCTGCTTTGATGTA
TCTTTCCCA
>Oa301.2 /pf7=1 /pf10=0 /pool=0 /refseq=NP_001009847 /eval=2e-35 /description="chemokine (C-X-C motif) ligand 12 [Felis catus]"
CTCCCCGCCGCGTCCGGCCTCCGTCCGCCCGCCGCCGGCCAGTGCCATGGATGCCAAGGTCTGCGTCGTGCTGGC
CCTCGTGCTGACTGCGCTGTGCCTCAGCGACGCCAAACCGGTCAGCCTGAGCTACAGATGCCCTTGCCGATTCTT
TGAGAGCCATGTCGCCAAAGCCAACGTCAAGCACCTCAAGATCCTCAACACTCCAAACTGTGCCCTCCAGATCGT
GGCAAGGCTGAAGAACAACAATAGGCAAGTATGCATTGACCCGAAGCTGAAGTGGATTCAGGAGTACCTGGACAA
AGCCTTAAACAAGTAAGCACAGCCACGAAACGGACTTCCCACTAGGCCCAGCCGAGGAGAGCTAGACCTGAGTGA
GATGGAAGGGCAAAGGTACGGGGGGAGGGAGGTATGCCTGGGGGCAGCGCATTGACCTGGGATGGACGTGAGCTT
TGCCGAGCGCGCAGACAGCTGCATTTAGAGCACATGGTACAATACTGCAGCGGGCACTCACCCATGCTCTTCACA
CGGGCTGTTCTATAACTGGGGTTTTTCTAAGAAATTGTATCATCCCATCAGCATTTCCCACCAGTCAGTCACCTC
ATGATCGTCACAGTCATC
>Oa301.3 /pf7=0 /pf10=1 /pool=0 /refseq=NP_001009580 /eval=2e-44 /description="CXCL12 chemokine [Sus scrofa]"
GCCTCCCCGCCGCGTCCGGCCTCCGTCCGCCCGCCGCCGGCCAGTGCCATGGATGCCAAGGTCTGCGTCGTGCTG
GCCCTCGTGCTGACTGCGCTGTGCCTCAGCGACGCCAAACCGGTCAGCCTGAGCTACAGATGCCCTTGCCGATTC
TTTGAGAGCCATGTCGCCAAAGCCAACGTCAAGCACCTCAAGATCCTCAACACTCCAAACTGTGCCCTCCAGATC
GTGGCAAGGCTGAAGAACAACAATAGGCAAGTATGCATTGACCCGAAGCTGAAGTGGATTCAGGAGTACCTGGAC
AAAGCCTTAAACAAACCCAGTCCCACTCTCTCGGGCCTGACCTCTGCCCTGGGAACCGACCCGGCCAGGACTCCC
ATCGGCGTTACCAGCGGGAGCGGAGGACGGTGAGAGGTTTATTCCCTGGAGCCTTGAGCCAAGTCATTCCACAGC
CCCCCTGCCCCTGCCCAGCTCCTGCTCTGCTGATGAAGTTTGGAACTCTGACCCTCTGTCCAGGGTTCCCCCTGC
CTTTGTCTCTGGTGACTGACTGCCCCCTTCCCTCCCCCTCC
>Oa302.1 /pf7=0 /pf10=0 /pool=2
TACAGCATGTTGGCTTTTTTATATGCAGAAGATCAAAGCTACTTAGAAGGAGTGCCTACAATTTGCCATTAAGCC
ACAAATTAAGATCTCATCTTATATATCAGCAGAGTAGCTTTAGATTAGGGGAAAGGGTGGGAAAATGGGAGGGGG
ATTGTGAAGATTTAGTGGGACCTTGATAGAGAACTTTATAAGCTTCTTTTTCTTCAATAAAAACTTGTCTTGTAT
ATTGCTGTCATTAAAAGCAGTTGTTCCTAAAATTTCAATCACTTAAGTACACCCACAAAACAAAAATACGGAGTT
CTTCATTCCCCCTCGATTTGGATTTACCCAGTTATACCTCAGTGTTGTGGCAGCACCGTGATGTCTGAAGGACAT
GGTGCTTTGACCTAATCGTAACCGTTGTACTGACCTGAAGGAGACCTAAGCCTTTCTCTTTCTGAATTTGAATCA
CAGTCTTGATGTGGTCTTTCTTGTTTTTTGTCCTTGTTCCTAATGTAAAAGTGTTTAACTGCTTCTTGGTTGTAT
TGGGTGGCATTGGAATAAGATTTTAACTGGGTATTCTTGAATTGCTTTTACAATAAACCAATTTTATAATCTTTA
AATTTATCAGCTTTTTACATTTGTGTTCTTTTTAGTTAGGGCTTATTAGATCTACTTATGGTTGATGGAGCATAT
TGATTTATAGTTTCAGATTTTCCAGAGCACTATTTGTTATAATAACTACTTTCTAAACAGTAGTGCT
>Oa303.1 /pf7=1 /pf10=1 /pool=0 /refseq=NP_006046 /eval=0 /description="lanthionine synthetase C-like protein 1 [Homo sapiens]"
CGGAGGCGGCGGGGCTCGTTTCTGGCATCATGGCGCAGAGGGCCTTCCCGAATCCTTATGCTGATTATAACAAAT
CCCTGGCCGAAGGCTACTTTGATTCTGCTGGGAGGCTGACTCCTGAGTTTTCACAACGCTTGAACAATAAGATTC
GAGAGCTTCTTCAGCAAATGGAGAGAGGCCTGAAGTCAGCAGACCCTCGGGATAGCACTGTTTACACTGGCTGGG
CAGGTATTGCTGTGCTTTACTTACACCTCTATGATGTGTTCGGGGACCCCACCTACCTACAGATGGCACATGGCT
ACGTAAAGCAAAGCCTGAACTCCTTGAGCAAGCATTCCATCACCTTCCTCTGCGGGGACGGGGGACCACTGGCAG
TGGCTGCTGTGGTGCATCACAAAATGCACAACGAGAAGCAGGCAGAAGAGTGCATCACCCGGCTAATTCACTTAA
ATAAGATTGATCCCCATGCTCCAAGTGAAATGCTCTATGGACGAATGGGCTACATCAGTGCTCTTCTGTTTGTGA
ATAAGAACTTTGGAGAGGAAAAGATTCCTCAGAGCCATATTCAGCAGATTTGTGAAACAGTCTTAACTTCTGGAG
AAGACCTAGCTAGAAAGAGAAGGTTCACAGG
>Oa304.1 /pf7=0 /pf10=2 /pool=0 /refseq=XP_611099 /eval=3e-29 /description="PREDICTED: hypothetical protein XP_611099 [Bos taurus]"
GCTCCTGAAGCGTAGCGGTCGCTATGGAGCTGTTGGGCGAGTACGTCGGACTGGAAGGGCAGCGACAGCAGCTGC
GGGTGCCTTGTGAGGCGCCGGGCGTCACCGACCCTTTCCAGAGCTTGTTGTCCGGTGTGGCTCAGATGAGGGAGC
TGGTGACTGAGCTCTTCGGCTCTCAGGTACAGCCGGAAGCACAGGACCGGGGGACGGCGGCTCCCGACGAGGCCT
TGGACGGTGATGATGAAGATGATTCAGAAGATGAAAATAACACTGATAACAGAACTAATTCAGATGGACCATCTG
CAAAACGGCAAAAACCATCTTAACTAGCTTTTATGAAATTTAAAAGACTGCTACCATATTTTATTGTACCACACA
CTGACATTTAAGGAACTTGTGCTCTAATTTGGAAAGCGTTTGTTTTTTGCCCTGGGACAGTTTTGTCAAAGAGGA
AGCTTTTCTGTGTTCATCAAAGAAAGACATAAATGCATAGAAATGAATCCCTTTTCTTGGGTGAGAAGTCAGTTT
CAGATCATGGAAATTAGACATTTAATAATGTGTGATATCCAGTAAGTTGGCAACTGAATTCTTACTT
>Oa305.1 /pf7=3 /pf10=3 /pool=0 /refseq=NP_057403 /eval=0 /description="COP9 complex subunit 7a [Homo sapiens]"
TGACCCAGAGTACGACGGGGTGGCCGGCGGGAGCCCACGGTCCCTCGGCGGCCTCTTTAAGGGAGGGGGCGGAGC
CACGTGAAA*GGATGGCTGG****GCTGCAGACTTCCTGAGCCCAGGTCCCCCCAGCTCAGCGCCAACATGAGTG
CGGAGGTCAAGGTGACGGGGCAGAACCAGGAGCAGTTTCTGCTCCTGGCCAAGTCGGCCAAGGGGGCAGCGCTGG
CCACACTCATCCACCAGGTGCTGGAGGCCCCTGGTGTCTACGTGTTTGGGGAACTGCTGGATATGCCTAATGTTA
GAGAGCTGGCTGAGAGCGACTTCGCTTCCACGTTCCGGCTGCTCACAGTGTTTGCTTACGGGACGTATGCTGACT
ACTTAGCCGAAGCCCGGAATCTTCCCCCACTCACAGAGGCTCAAAAGAATAAGCTTCGACACCTATCGGTCGTCA
CCTTGGCTGCCAAAGTCAAGTGTATCCCCTATGCAGTGCTGCTGGAGGCGCTAGCCCTGCGCAACGTGAGGCAGC
TAGAAGACCTGGTCATTGAGGCCGTGTACGCCGACGTGCTACGCGGCTCCCTGGACCAGCGCCACCAGCGGCTGG
AGGTCGACTACAGCATTGGGCGGGACATCCAGCGCCAGGACCTCAGCGCCATTGCCCGGACCCTGCAGGAGTGGT
GTTTGGGCTGTGAGGTGGTCCTGTCAGGCATTGAGGAGCAGGTGAGCCGGGCCAACCAGCACAAGGAGCAGCAGC
TGGGCCTGAAGCAGCAGATCGAGAGTGAGGTCGCCAACCTGAAGAAAACCATTAAGGTTACAACAGCCGCAGCGG
CCGCGGCCACATCTCAGGACCCAAAGCAGCACCTGACTGAGCTGAGGGAGCCGGCCCCAGGCACCAACCAACGCC
AGCCCAGCAAGAAAGCCTCCAAGGGCCAGGGGCTCCGAGGGAGC
>Oa306.1 /pf7=0 /pf10=1 /pool=2 /refseq=XP_593177 /eval=1e-47 /description="PREDICTED: similar to RAP2B, member of RAS oncogene family [Bos taurus]"
CCAGGACATCAAGCCCATGCGGGACCAGATCATCCGCGTGAAGCGGTACGAGCGCGTGCCCATGATTCTGGTGGG
CAACAAGGTGGACCTGGAGGGCGAGCGTGAGGTTTCATTCGGCGAGGGCAAGGCCCTGGCGGAGGAGTGGAGCTG
CCCCTTCATGGAGACTTCGGCCAAAAACAAAGCCTCGGTGGACGAGCTGTTCGCCGAGATCGTGCGGCAGATGAA
CTACGCGGCGCAGCCCAACGGTGATGAGGGCTGCTGCTCGGCCTGCGTGATCCTCTGAGGCGCCCGCGGCTGCCG
CGCGACAGCCGCGCTCTCCGCACAAAAGCCAAACGCACCCGACTCTTCTAAATGTGATTTCTCTTCTTGCTTTGA
GATTGGAGATGACTTTGCATCGGCTGGGGGGTCTTGGCGCCCGACTGGCCGCGGTGGCCGCGTCCCCCGCCTCTC
CCCGGTTTCCTAGGGGCTGTCCCGTCAGGACCATCCGAGTCCCGGTGGAAATGTGGATCTTTGCAGCATGTACGT
TTCTCATTGATTTTGGTTGACGCATATTTCCCCATTGAAGCAGCCCGTGGGGCCCTGTATTGGCGGCTTGACACC
GGCAGGCGAAAGTTTCAGTCTGGaaaaaaaaagaaaTGGGGTGGGGGCGGAAGAGGACGGGGAGAAGGTGGAAAA
GGGGGGAtttttttgtttttCTGTCAACAACCGTTTTTCTAGTTCCAAGTTTCAAAAACACGGAAGGAAGTCCGG
GAGAACCAAATGAAGGAGCAGGAGGAGAGGAAGAAACTTTTGTTTTTTCCTTGTTTTCCAGGAGTAGCTGGAAAT
TAAGATCGGGTTCCTTTTCTGCCAGCTTGGAAAGGCAACCCCGTGACTGATTTCGATTCTGAGG
>Oa307.1 /pf7=1 /pf10=0 /pool=1 /refseq=NP_001012433 /eval=2e-35 /description="manic fringe [Pan troglodytes]"
GGCTGGCGGCGGCGGGGCTACGGTGGCTCGGCCTGCGGGTCCGGAGCTCCGACTCCCACCTCTCCCCTCCCGGCC
CGCCCGCCATGCCTGCCAGCCCTTTGCCTTTGCCGGGGCACCCTCTTGACCAGCCTCCCCTCCCCGTCTGGTTGG
GATTTGGGAGCTGAGCCGTCTGGGTCCCTAGGGCCAATGCAGTGCCGGCTCCTCCGGGGCCTGGCCGGAGTCCTC
CTCACCCTTCTGAGCATGGGGCTCCTCTCCCTACGGTACCGCTCAAGCCCGTCCCCGCAGCGGGTACCCGACACC
CCCGAGCTGAGCCCGCCAAGCCCTCGGCCCTCCGAGCTGCAGCTCCACGATGTCTTCATCGCAGTCAAGACGACC
CAGGCCTTCCATCACTCCCGCCTGGAGCTGCTGCTCAACACGTGGGTCTCCAGGACCAGGGAACAGACGTTCATC
TTCACTGACAGCCCAGATGAAGTCCTCCAGGAGAGACTGGGGTCCCACCTTGTGGTCACCAACTGCTCTGCGGAG
CACAGCCACCCTGCCCTGTCCTGCAAGATGGCCGCTGAATTTGATGCCTTC
>Oa308.1 /pf7=1 /pf10=2 /pool=0 /refseq=NP_002679 /eval=0 /description="septin 5 isoform 1 [Homo sapiens]"
CCGCCCGCGCGCGCGTCCCCCCCGGCGGCCACCATGAGCACAGGCCTGCGGTACAAGAGCAAGCTGGCGACCCCA
GAGGACAAGCAGGACGTCGACAAGCAGTACGTGGGCTTTGCCACACTGCCCAACCAGGTGCACCGCAAGTCTGTG
AAGAAGGGCTTCGACTTCACGCTCATGGTGGCCGGGGAGTCGGGCCTGGGGAAGTCCACGTTGGTCCACAGCCTC
TTCCTGACGGACCTCTACAAGGAGCGGAAGCTGCTGAGTGCCGAGGAGCGCATCAGCCAGACGGTTGAGATCCTG
AAGCACACGGTGGACATCGAAGAAAAGGGGGTGAAGCTGAAGCTCACCATCGTGGACACGCCGGGCTTCGGGGAC
GCCGTCAACAACTCTGAGTGGTGAGGAAGGCTTGCCCGGGCGGCCCCAGCCCCCGGCCCCCAGCCCGGCCGGCCT
CACGCGTGCCCACCCCCAGCTGGAAGCCCGTCACTGACTACGTGGACCAGCAGTTCGAGCAGTACTTCCGGGACG
AGAGCGGCCTCAACCGCAAGAACATCCAGGACAACCGTGTGCACTGCTGCCTCTACTTCATCTCCCCCTTCGGGC
ACGGGCTGCGGCCAGTGGACGTGGGCTTCATGAAGGCGCTGCACGAGAAGGTGAACATCGTGCCCCTCATCGCCA
AAGCCGACTGTCTTGTCCCAGGGGAGATCCGGAAGCTGAAAGAG
>Oa308.2 /pf7=0 /pf10=0 /pool=1 /refseq=XP_543545 /eval=0 /description="PREDICTED: similar to Sept5 [Canis familiaris]"
CGATGAGCGCATCAGCCAGACGGTTGAGATCCTGAAGCACACGGTGGACATCGAAGAAAAGGGGGTGAAGCTGAA
GCTCACCATCGTGGACACGCCGGGCTTCGGGGACGCCGTCAACAACTCTGAGTGCTGGAAGCCCGTCACTGACTA
CGTGGACCAGCAGTTCGAGCAGTACTTCCGGGACGAGAGCGGCCTCAACCGCAAGAACATCCAGGACAACCGTGT
GCACTGCTGCCTCTACTTCATCTCCCCCTTCGGGCACGGGCTGCGGCCGGTGGACGTGGGCTTCATGAAGGCGCT
GCACGAGAAGGTGAACATCGTGCCCCTCATCGCCAAGGCCGACTGTCTTGTCCCAGGGGAGATCCGGAAGCTGAA
AGAGCGGATCCGGGAAGAGATCGACAAGTTTGGGATCCACGTGTACCAGTTTCCTGAGTGCGACTCGGACGAGGA
TGAGGACTTCAAGCAGCAGGACAGGGAGCTGAAGGAGAGCGCACCCTTCGCTGTTATCGGCAGCAACACGGTGGT
GGAGGCCAAGGGACAGCGGGTCCGGGGGCGTCTGTACCCCTGGGGGATCGTGGAGGTGGAGAACCAGGCGCACTG
CGACTTCGTGAAGCTTCGCAACATGCTAATCCGCACGCACATGCACGA
>Oa309.1 /pf7=2 /pf10=0 /pool=1 /refseq=NP_173948 /eval=3e-12 /description="proline-rich extensin-like family protein [Arabidopsis thaliana]"
CGACTCTGGGTCCTGTTTCCAGCTCCCCTCCTCACTGCACCATGATGTTCCCTCCCTCCCTCCTCCCTTTTTCCC
CAAGCTAATACACAGGTGCTATTTTTGAGAAAAAAAGCCGGTCAGCTTTGGCTAGCAGTGAGGTTTCTTCTCTTC
TGTTGTGTAGCCTCTTAGGCTGAAACCGGCTTTTCCAGGCTTCTCCAGCTCTCCAAGCCGTGAAACAAAGACAGA
CAGGATCTGTCTCCCCCCCAGCACAGCACATGGTTCTAGTAATTGCCAAAGCCCTCATCAGCCCCTCCAGCTCGA
GGAGAGCATGCAGTCGTGGGGATGGAGCCGTTAAGAGGCCAGTGTGCCCGCCTGTCTCCCCAGATAGGGCGTCTT
GGGCGCAGGGCGGGCACCAGGCTCCGGCGCTGAGAGCGCCAGACCGTGTGCACCCCTGCCGTGCCTCCCACAGTG
CGCTCCGGAAGCTGAAGGTGCTTTCTTCAGAGCTCTAAAACGGCTGCTGAAGGTGCCCCCCAGCTGTCACCCAGC
AGTGGCCAGGCCAGCAGGCAGAGGGCAGCGGTTCTCCCAAATAGGGGCCTGGGGCCTGGCCAGGCCAGGCCGGGG
TTTGGGCCTAATGGCTTTGACTGAATCACCCCCACCCCCTCCTTTCTGGAAACGGGGGAGCCAGCACTGTGCTCG
TATCATCCAGCTCTGACCTTGAAGGGGGCGGTGTTGGCCTGGCTTCTGGAATGGACAGAGCCTGCCGAGGAAGAG
GGCTGGGGGCAGGAGGAGGTGGGGAGGGGCACTGCCTGCGGAAGGTAGGATTAGATCATTAGCTCAGTGACCTCC
TAGGGTTTCGATGTGCTGTGTTCTCATCCTACAGCTGGTTTGGTAATGATCTGCAAGTCCCGGAGAGCAACAGCA
CAGCTCTGCCTGACGCTCTCATTAAAATCTATGCAGCCAAGCTCGGCGCTTTGTAGCAGCCGGCCTTGCGAAGCT
TCCTCAGCTCAGGGGGCTGGGGACCCAGTCAGCCGAGAGGCCCTCTGGGCTCTACTTATGCATATGTGCACC
>Oa310.1 /pf7=14 /pf10=13 /pool=4 /refseq=NP_000349 /eval=0 /description="transforming growth factor, beta-induced, 68kDa [Homo sapiens]"
GCCTGCCCGTCGGTTCGGCGCGTCCTCTCTCTCCATGGCGCTCCTCGGGCGGCTGTTGCCCCTCGCTCTGGCGCT
GGCTCTGGGCCCCGCTGCCACCCCAGCGGGCCCCGCCAGGTCGCCCTACCAGCTAGTGCTGCAGCACAGCCGCCT
CCGGGGCCGGCAGCATGGCCCCAACGTGTGCGCTGTGCAGAAGCTCATTGGTACCAACAAGAAGTACTTCACCAA
CTGCAAGCAGTGGTACCAGAGGAAGATCTGTGGCAAATCAACAGTCATCAGCTACGAGTGCTGTCCCGGATATGA
GAAGGTCCCAGGAGAGAAGGGCTGTCCTGCAGCCCTTCCGCTCTCTAACCTGTACGAGACCCTGGGAGTCGTCGG
TGCAACCACCACTCAGCTGTACACAGACCGCACGGAGAAGCTGAGGCCCGAGATGGAAGGACCCGGCAGCTTCAC
CATCTTCGCCCCCAGCAACGAGGCCTGGTCCTCTTTGCCAGCTGAAGTGCTGGACTCCCTGGTGAGCAACGTCAA
CATCGAGCTGCTCAACGCCCTCCGCTATCACATGGTGGACAGACGGGTGCTCACAGACGAGCTGAAACACGGCAT
GGCCCTCACCTCCATGTACCAGAATTCCAACATCCAGATCCACCACTATCCCAACGGGATCGTGACCGTCAACTG
TGCCCGCCTGCTGAAAGCGGACCACCACGCAACCAATGGTGTGGTGCACCTTATTGATAAGGTCATCTCCACCGT
CACCAACAACATCCAGCAGATCATTGAAATCGAGGACACCTTCGAGACCCTGCGGGCTGCCGTGGCTGCATCAGG
GCTCAACACCCTGCTCGAAGGTGATGGCCAGTACACGCTCTTGGCCCCGACCAATGAGGCCTTCGAGAAGATCCC
CGCTGAGACCCTGAACCGGATCCTGGGGGACCCAGAGGCCCTGAGAGACCTGCTCAACAACCACATCCTGAAGTC
GGCCATGTGTGCCGAAGCCATTGTGGCAGGGTTGTCCTTGGAGACCCTGGAGGGCACCACACTGGAGGTGGGCTG
CAGCGGGGACATGCTCACAATCAACGGGAAACCCATCATCTCCAACAAAGACGTCCTGGCCACCAACGGGGTGAT
CCACTTCATCGACGAGCTGCTCATCCCCGACTCAGCCAAGACGCTATTTGAGTTGGCTGCGGACTCCGATGTTTC
CACAGCCATTGACCTTTTCCGACAAGCTGGCCTCAGCTCTCATCTCTCTGGAAATGAGCGGTTGACCCTCCTGGC
CCCCATGAATTCCGTCTTCAAAGATGGAACCCCTCCGATTAATGCCCAGACGAAGAATTTGCTTCTGAACCACAT
GATTAAAGATCAGCTGGCCTCCAAGTATCTGTACCACGGACAGACCCTGGACACTCTGGGCGGCAAGAAACTGAG
AGTTTTCGTTTATCGTAATAGCCTGTGCATTGAGAACAGCTGCATCGCAGCCCACGACAAGAGGGGGAGATACGG
GACCCTGTTCTCCATGGACCGGGTGCTGACCCCCCCAGTGGGGACTGTCATGGACGTCCTGAAGGGGGACAATCG
CTTCAGCATGCTGGTGGCCGCCATCCAGTCGGCAGGGTTGACCGAGACCCTCAACCGGGAAGGAGTCTACACGGT
CTTCGCTCCTACCAATGAAGCCTTCCAAGCCTTGCCCCGTGGAGAACTGAACAAACTCATGGGCAATGCCAAGGA
GCTTGCCAACATCCTGAAATACCACGTTGGCGATGAAATCCTGGTCAGCGGAGGCATTGGGGCCCTGGTGCGGCT
GAAGTCTCTCCAAGGCGACAAGCTGGAAGTCAGCTCAAAAAACAACATGGTGAGTGTCAATAAGGAGCCTGTTGC
TGAGGTGGACATTATGGCCACCAATGGCGTGGTCCACGCCATCTCCAGCGTCCTGCAGCCTCCAGCCAACAGACC
TCAGGAACGAGGCGATGAACTTGCAGACTCTGCACTTGAAATCTTCAAACAGGCATCTGCATTCTCCAGGGCTAC
GCAGAGCTCTGTGAAACTAGCCCCTGTCTATCAGCGGTTACTAGAGAGGATGAGGCACTAGTGCGAAGGACCACA
GGAGGAATGCGTTTCAGCAGCTCCCTGCCGCTTTCTCTCGTTTTGCCAAAGAGACTGAATGTTTTTGAAACCAAA
TTATCACACTTTGATGCCCATGGGTCACACCGAAATGAGATCTGAGCCTTGGGAGGGTGGGGGCGGGGGGAGGAG
GGAGAGAGAGAGACTTCTCATTTTTGCCCCCTAAACATGGCGGTTAGCCCACTGCAATGCAGTCCTGGATGTCAC
TGCCTGACGTTGACTTCCAGCAAGGACCTGTTGGAATTTCCTGTCTGTGCCACGTACACTGGAAAAGGGAGCCAA
AGTTTCTGAAGCTCACAAAACATGAATCAGGCCATCCAGCGTCACGAGGGCGACGTGGCACGGTGTTTGTAACGC
TCTTTCACAGTTGGAGAAATGGCATCCTTATAAGCTATGAGTTGAATGGCTCTGTCAAATGTTTTTCGCGCCTCC
GTGTGGCTTGGACCCTTCTGTGTGACCCTGTCCAGTTAGAAAAGAGAGGGTCGCTGAGCACGCGGAGCTCAGGAG
TCCCCAGGTGTGGCAGAGCCATGGTGTGTTTGTAATAATAAAACCACAGAAACAT
>Oa311.1 /pf7=0 /pf10=0 /pool=2 /refseq=XP_613562 /eval=0 /description="PREDICTED: similar to jumonji domain containing 1A [Bos taurus]"
CTGGGACCCAAGATGTATAATGCTTATGGATTAATTACTCCAGAAGATCGGAAATATGGAACAACAAATCTTCAC
CTAGATGTATCTGATGCAGCTAATGTCATGGTCTATGTGGGAATTCCCAAAGGACAGTGTGACCAAGAAGAAGAA
GTCCTTAAAACTATCCAAGATGGAGATTCTGATGAACTCACAATAAAGCGATTTATTGAAGGAAAAGAGAAGCCA
GGAGCTCTCTGGCACATATATGCTGCTAAGGACACAGAGAAGATACGAGAATTTCTTAAAAAGGTGTCAGAAGAG
CAAGGTCAAGAAAACCCCGCTGACCACGATCCCATTCATGATCAGAGCTGGTATTTAGACCGATCACTGAGGAAG
CGTTTGCATCAAGAGTATGGGGTTCAAGGCTGGGCTATTGTGCAGTTTCTTGGAGATGTGGTATTTATCCCAGCA
GGAGCACCACATCAGGTTCATAACTTATATAGCTGTATCAAGGTGGCTGAAGATTTTGTTTCCCCAGAACATGTT
AAGCACTGCTTCTGGCTTACTCAGGAATTCCGCTATTTGTCACAGACTCATACAAACCACGAAGATAAATTACAG
GTGAAGAATGTTATCTACCATGCA
>Oa312.1 /pf7=2 /pf10=1 /pool=0 /refseq=XP_587442 /eval=0.004 /description="PREDICTED: similar to hypothetical protein MGC13125, partial [Bos taurus]"
TGGGAGCCGAAGGCGCGGGGACCGCAACGCGCAGCGCTGCTCCGCGAGGCAGGAACTTGAGGACCCCAGACAGCA
GCAGCCCCCGCCACCGCCTCGGACGCTTGCTCCCTCCCTGCCGCCTACACGGCATTCCCCAGGCGCCCCCATTCC
GGACCAGCCATCAGGAACCGCAAACCCGATTCCCGCGAAGACTTGACCCCAGACTTCGGGCGCACCCCCTGCACG
GCCCCCCAACTCCCCAGCCTCTCTCCTGAGCCCCCGCGCATCCAAGGACCCTTCTCCGATATCCGGGATCTCTCT
CAGACTTGCCTCAGCTTTCCTATTCAAGATCACCCATCTCTAGTACCAGAGCTCACCCA
>Oa313.1 /pf7=2 /pf10=0 /pool=0 /refseq=XP_591449 /eval=0 /description="PREDICTED: similar to HIV-1 rev binding protein 2 [Bos taurus]"
GGCGTCCTCTAAGCTGAATGGGCCGACTGTAGGGTCGGGGAAAAGTGAGCTTCGTTCCGCGAAGCCGACGTCGGA
GAACCGAGATGAATCTGAACTCCTCACTGTTCCGGATGGTTGGAAGGAGCCAGCTTTCTCCAAAGAGGACAATCC
CAGAGGACTCCTGGAGGAGAGCAGTTTTGCAACTTTGTTTCCGAAATACAGAGAGGCTTACTTGAAAGAGTGCTG
GCCGTTGGTACAGAAAGCCTTGAATGAACATCATGTTAATGCAACCCTGGACCTGATTGAGGGCAGCATGACTGT
CTGTACTACAAAGAAGACATTCGATCCATACATCATCATTAGGGCCAGAGACCTAATCAAACTGTTAGCCAGGAG
TGTTTCGTTTGAACAGGCAGTACGAATTCTTCAGGATGATGTTGCATGTGACATCATTAAAATAGGTTCTTTAGT
AAGAAATAAAGAAAGATTTGTAAAAAGAAGACAACGGCTTATTGGTCCCAAAGGATCTACTTTGAAGGCATTGGA
ACTCTTGACAAACTGTTACATTATGGTTCAGGGAAACACGGTTTCAGCCATTGGACCTTTTAGTGGCTTGAAAGA
GGTTCGGAAAGTAGTCC
>Oa314.1 /pf7=2 /pf10=0 /pool=0
GATGGGGACACAACTTCTGGCACCAAGGACTTAACCATGTTGGACCCCAAAGTGGGCCTGAAAACCTGAAGCTTA
GGCTTCACAGCTGGGTTGTAAAACAGACTTAACCCCAGCAAACATGCAAGGTCACAGACAGGGTGCCTGAGGTGG
TGACAGTGAACAAAGTGTATAGGACGTGCCCAGTGGTAGCAATGGAAGAAGGTATACCAAATGGACTTTGAAGGA
CCAAAGGTTTCAAAAGTCGATTGGTATCACCCCACACTGCTAGGATAGTGGGGTGCGTTTGATTTTCAAATTGGG
TACTTTTAACACTTTAGTGCCTGACTGCTGTTCTTCACTGACTTGACTCAGTCACTCGTAGCTTTATTGGTCTGA
ACCAGCTCCTTGTTCCCAGGTTGCAGACCTGCCTATCGTTCCAGTAATCCTGTTTCACTTGAATGAAGGGAGTAT
GTCTTAAATGTAAAGCTTCTGGTTCTCAACACTGTACTCTGAGGTCCAAATGACTGTCTGTCGATGTATAACCTG
ATGTCTCAACCCCCAGTATGAAGAGTCAATTCTTTGGTATTCACCAATGCGGGAGGCTTCACCAGAACAGGCTTT
TTCTTTGGGCTCTGCTGTTTG
>Oa315.1 /pf7=0 /pf10=1 /pool=0 /refseq=NP_999279 /eval=0 /description="Janus kinase 1 [Sus scrofa]"
GTGAGTGCGGCCCCTTCATCAAGCTCAGTGACCCTGGCATCCCCATCACTGTGCTCTCCAGGCAAGAGTGCATAG
AACGAATCCCCTGGATTGCTCCCGAGTGTGTTGAAGACTCCAAGAACCTGAGTGTGGCTGCTGACAAGTGGAGCT
TTGGAACCACACTCTGGGAAATCTGCTACAATGGCGAGATCCCCTTGAAAGACAAGACACTGATTGAGAAAGAGA
GATTCTACGAAAGCCGGTGCAGGCCAGTGACTCCGTCTTGTAAGGAGCTAGCTGACTTGATGACCCGCTGCATGA
ACTACGACCCCAACCAGAGACCCTTCTTCCGAGCCATCATGAGAGACATCAACAAGCTGGAGGAGCAGAACCCAG
ACATTGTATCAGAAAAAAAGCCAGCAACTGAAGTGGATCCCACACATTTTGAAAAGCGGTTCTTAAAGAGGATCC
GTGACTTGGGAGAGGGCCACTTTGGGAAGGTCGAGCTCTGCAGGTATGACCCTGAGGGGGACAATACAGGGGAGC
AGGTGGCTGTCAAATCCCTGAAGCCCGAGAGCGGCGGGAACCACATTGCTGATCTGAAGAAGGAGATTGAAATCT
TAAGAAATCTTTATCATGAGAACATCGTGAA
>Oa316.1 /pf7=2 /pf10=5 /pool=18 /refseq=NP_001020492 /eval=4e-59 /description="ribosomal protein L35a [Bos taurus]"
GTGACTCCGAGGCTCTACCAGCTAACGATTTCTGTGATTTCCAGCAACGGGGAGGACAGGATGGAGGAGATATGG
GACTGATGGTGCTGGTTCTGACCTCTTGGACCCTGTGAAGGCCTGCTGGGAACGGGACTTCTAAAACGACAAATA
TGTCTGGAAGGCTGTGGTCCAAGGCAATTTTTGCTGGCTATAAACGGGGTCTACGGAACCAAAGGGAACACACTG
CTCTCCTGAAAATTGAAGGTGTATATGCTCGAGATGAAACTGAATTCTATTTAGGCAAGAGATGTGCTTATGTGT
ACAAAGCAAAGAACAACACAGTAACTCCTGGTGGAAAACCTAACAAAACCAGAGTAATCTGGGGAAAGATCACTC
GAGCTCATGGAAACAGTGGCATGGTTCGTGCTAAATTCCGAAGCAACCTTCCTGCTAAGGCCATTGGACACAGAA
TTCGTGTGATGCTGTACCCTTCGAGAATTTAAACTTCTTGAAAATAAATAAAAGTGTGGATTTGTCCTGTTGTGC
TTTTGTTaaaaaaaaaaaaaaaaaaaaaa
>Oa316.2 /pf7=0 /pf10=1 /pool=0 /refseq=NP_001007411 /eval=0.008 /description="hypothetical protein LOC492769 [Danio rerio]"
GCAGTTTCTCTCCATTCCTACAGGTTCCCTGCTTTCCCATCTGTTTCTCCTCTTTGTTCATCTCTGCCTGTCTTC
GTGGAGGAGTCTGTTTTTCTGTTTCCATCGCCCTTGTCCCTGGTTCGCTCCTGGGTCTTGTGTCTCACTGCCTCT
CCTGATCTCTCTCGGTGTATCTCTCTCTCCTTGGTCTCTTTCTCTGTCTCTGCTTCTCATTATCTGTTGGCCCCT
AAGGACAGAATCTTCCAGTCTCTGATCCAAGTGGAATTGGGGTCTGGCCCCAGAGAATGCCTTCTCTATTTGCAG
TTCCTGTTGACTGATCTTGGAGAAGGGAATGGGGAGTGGGGTGTGGAGCAACATGTCTTTCCTCCCCCCGACCCC
CAGCAGTCGGCTATGGACTTAGCCCACTCCTCTGCCGGAGGAGACCTAGTGCAGAGGGTTCTGGAGCCTTCTCCC
CCCAGCACCCACGCTGCTTCCTTAGTGAGTTGTTGCTGACTTGGGCTTCCAGGACACTGTTCCTCCAACACCCAA
GACCTGAGCCATCTTGGACCCTATGAAGGCCTGCTGGGAACGGACTTCTAAAACGACAAATATGTCTGGAAGGCT
GTGGTCCAAGGCAATTTTTGCTGGCTATAAACG
>Oa317.1 /pf7=0 /pf10=0 /pool=0 /refseq=XP_575115 /eval=1e-19 /description="PREDICTED: similar to 60S ribosomal protein L12 [Rattus norvegicus]"
ACGGCCGGGATATTTTCTATAAAGTACAAAAGCATTCAACAGAAATCTAGTTATAATATCAGTTCAAGTTCAGTT
CAGTCGCTCAGTTGTGTTTGACTCTTTGCAACCCCACGAATTGCAGCACTCCAGGCCTCCCTGTCCATCACCATC
CGCTTGAGTTCACTCAAACTCACGTCCATTGAGCCGGCTGATGACATACAGCCATCTCATCCTCTGTATGTGTAT
AGAAGGCTTCTATTGGCTTTCAGCTGGGAGGAGGCAAAGGTGCAGCTTTCTTTGGTTGTCCCGAATCCAGGTTCA
TCTGATACCAGCTACCTCCACCATGCTGCCTAAATTCGACCCCAGCGAGATCAGGTTAGTGTACCTGAGGTGCAC
CAGTGGGGAAGTGGTGCCACGTCTTCTCTGGCCCCCAAGGTCAGCCCCCGGGTCTGTCTCCAAATACTGCTGGTG
ATGACACTGCCAAGGCAACTGGCGATTGGATGGGTCTGAGAATGACAATG
>Oa318.1 /pf7=0 /pf10=0 /pool=0 /refseq=XP_601877 /eval=0 /description="PREDICTED: similar to BoWC1.1, partial [Bos taurus]"
GCGTCCGGGCACAGCGGCTCCTGGGGCACCGTGTGCGATGACTCCTGGAGCCTGGCAGAGGCCGAGGTGGTGTGT
CAGCAGCTGGGCTGTGGCCAGGCCTTGGAAACTGTGCGGAGTGCGGCATTTGGCCCTGGAAATGGGAGCATCTGG
CTGGATGAGGTGCGGTGCGCGGGCTGGGAGTCCTCCCTGTGGGACTGTGCTGCGGAGCCCTGGGGGCAGAGCGAC
TGCAAGCATGAGGAGGACGCTGGTGTGAAGTGCTCTGGTGTAAGGACAACATTGCCCCCGACTACAGCAGGGACC
AGAACAACCTCAAATTCTCTCCCTGGCATCTTCTCCCTGCCTGGGGTCCTCTGCCTCATCCTGGGAGCCCTTCTC
TTCCTGGTCCTCGTCATCCTGGCGACTCAGCTGCTCAGATGGAGAGCAGAGCACAGAGCCTTATCTAGCTATGAA
GATGCTCTTGCTGAAGCTGTGTATGAGGAGCTCGATTACCTTCTGACACAGAAGGAAGGTCTGGGCAGCCCAGAT
CAGAGGACTGATGTCCCTGCTGAAAATTATGATGATGCTGAAGAAGTACCAGTGCCTGGAACTCCTCCTGCCTCT
CAGGGGAGCGAGGAGGAAGTGCCCCCAGAGAAGGACGATGGGATGAGGTCCTCTCAGACAGGCTCTTGTCTGAAC
TTCTCCAGAGAGGCTGCTGATCCTGGGGAAGGAGAAGAGAGCCTCTGGCTACTCCAGGGAAAGAAAGGGGACGCT
GGGTACGATGATGTTGAACTCAGTGCCCTGGGAACATCCCCAGTGACTTTCTCGTGATGCTGTATCAAATATGAT
GTGAAGCCTCAGATATTCTAATTGCCTGTATTTCAATAGAGTAGTGCTGACCTGTAATTGTGTCAAATGAAAATT
GCTCAAAATGAAATATTCTGAATAAATAAACTTTTTGCTGTGCTGTTAATTT
>Oa318.2 /pf7=0 /pf10=0 /pool=0 /refseq=XP_601877 /eval=4e-08 /description="PREDICTED: similar to BoWC1.1, partial [Bos taurus]"
TCTTGTCTGAACTTCTCCAGAGAGGCTGCTGATCCTGGGGAAGGAGAAGAGCACGTCTGGCTACTCCAGGGGAAG
AAAGGGGATGCT
>Oa319.1 /pf7=0 /pf10=1 /pool=0 /refseq=NP_001009734 /eval=1e-74 /description="interleukin 15 [Ovis aries]"
ATGAGAATTTTGAAACCATATTTGAGAAGTACTTCCATCCAATGCTACTTGTGTTTACTTCTGAACAGTCATTTT
TTAACAGAGGCTGGCATTCATGTCTTCATTTTGGGCTGTATCAGTGCAGGTCTTCCCAAAACAGAAGCAAACTGG
CAGTCTGTAATACATGATTTGAAAACAATTGAGCATCTTATTCAATCTATGCATATGGATGCCACTTTATATACT
GAAAGTGATGCTCATCCCAATTGCAAGGTAACAGCGTTGCAGTGCTTTCTCCTCGAGCTACGCGTTATTTTACAC
GAGTCCAAAAATGCCGCCATTTATGAAATAATAGAAAATCTTACCATGCTAGCAGACAGAAATTTATCTTCTATT
GAGAATAAAACAGAATTGGGATGCAAAGAATGTGAGGAACTGGAGAAAAAAAGTATCAAAGAATTTTTGAAGAGT
TTTGTACATATTGTGCAAATGTTCATCAACACTTCTTGATTGCAGCTGATCCTCTTCCACATTTCTATTATTAAC
AAACATCTTTCCATGGCGTAGAGGCAACAAAGCACTCAGCATTTCAAATGTGCTGCCAGAACAAATTCTCCTGGC
AAGACGATGCTCAGGATCTTGGTTGGGATGGATTCATAACGGTAAAAGTTGAAACATAGCAGTGAGATCACATTG
TCTGCCAAGGACGGACTTATTTTGTTCATTTATTTTTAATTTATTACTGAAGTTGTACATATCTGTAGCATAATG
TAAAATGTTGAATAAAATTGTGTACATATTTTATCCTTTGAAATTGCACTGATATTTTACATCTTATAAGAAAAT
AGAGGGTGTTTGGTTCAAGGGTGACAGTCAAATTATTTAACAAGCTGTACCACTTGGTACTATGGCTCTAGGCAT
AGAGGATGCCTTAACCAATGTGGAAATTGACTACCAACCTTCAATTACTTCTTC
>Oa320.1 /pf7=3 /pf10=1 /pool=2 /refseq=NP_036099 /eval=0 /description="proteasome (prosome, macropain) subunit, alpha type 7 [Mus musculus]"
GCCGGCTGCGCGGCCGTGAGTGTGCGCTTTTCCCGGGCCCGGTCGCGTCGTTCCGCAGGCATGAGCTACGACCGC
GCCATCACCGTTTTCTCGCCCGACGGCCACCTTTTCCAAGTGGAGTACGCGCAGGAGGCCGTGAAGAAGGGCTCG
ACCGCGGTCGGTGTTCGAGGAAAAGACATTGTTGTTCTTGGTGTGGAGAAGAAGTCAGTGGCTAAACTGCAGGAT
GAAAGGACAGTGCGGAAGATCTGTGCTCTGGATGATAATGTCTGCATGGCATTCGCTGGCCTCACTGCTGATGCA
AGAATAGTCATCAACAGGGCCCGCGTGGAATGCCAGAGCCACCGACTGACTGTGGAGGACCCGGTCACCGTGGAG
TACATCACCCGTTATATTGCCAGTCTGAAGCAGCGCTACACGCAGAGCAATGGGCGCCGGCCGTTTGGCATCTCT
GCCCTCATTGTGGGTTTCGACTTTGATGGCACCCCCCGACTCTATCAGACGGACCCCTCGGGCACATACCATGCC
TGGAAGGCCAATGCTATAGGCCGGGGTGCCAAGTCAGTGCGTGAATTCCTGGAGAAGAATTATACTGACGAAGCC
ATTGAAACAGATGATCTGACTATTAAGCTGGTTATCAAGGCCCTTCTGGAAGTGGTTCAGTCAGGTGGCAAAAAC
ATAGAGCTTGCTGTCATGAGGCGAGATCAACCCCTCAAGATTTTAAATCCTGAAGAGATTGAGAAATACGTTGCT
GAGATTGAGAAAGAAAAAGAAGAAAATGAAAAGAAGAAACAAAAGAAAGCATCATGATGAAATGAAATTTTGCTT
GTAACGATTTTTAAATTCAAATCATGGCTGATTTCCAAAAGGATACATATGCGTTTCCATTCCACTTATCCATAC
TGTCCAAGTGTCCTACAATAAATTTGCCTATTTTTT
>Oa321.1 /pf7=2 /pf10=2 /pool=3 /refseq=NP_981946 /eval=6e-77 /description="stathmin-1 [Sus scrofa]"
GCTTTTGTGCGCGCCCGGGTCTGTTGGTGCTCAGAGTGTGGCCAGGCGGCTCGGACGGAGTAGGGTTCTCCTTGC
CAGTGAATCGTGTAGAGTACACTGCCAAGTCTCTTGTCTTCTCTTCACCATGGCTTCTTCTGATATCCAGGTGAA
GGAACTGGAGAAGCGTGCCTCAGGCCAGGCTTTTGAGCTGATTCTCAGCCCTCGGTCAAAAGAATCTGTCCCAGA
ATTTCCCCTTTCCCCTCCTAAGAAGAAGGATCTTTCCCTGGAGGAAATTCAGAAGAAATTAGAAGCTGCAGAAGA
AAGACGCAAGTCCCATGAAGCTGAGGTCTTGAAGCAGCTTGCTGAGAAACGGGAGCACGAGAAGGAGGTGCTTCA
GAAGGCGATAGAGGAGAACAACAACTTCAGCAAGATGGCGGAAGAGAAGCTGACCCACAAGATGGAGGCCAACAA
AGAGAACCGGGAGGCGCAGATGGCCGCCAAGCTGGAGCGCCTGCGGGAGAAGGACAAGCACATTGAAGAAGTGCG
GAAGAACAAAGAATCCAAAGATCCTGCTGATGAGACTGAAGCCGACTAATTTGTTCTGAGAACTGACTTTCTCCC
CCTCCCCTTCCTAAATATCCAAAGACTGTACTGGCCAGTGTCATTTTACTTTCGCCCTCCTGACAAAT
>Oa322.1 /pf7=0 /pf10=1 /pool=1 /refseq=NP_075418 /eval=0 /description="fibroblast growth factor receptor 2 isoform 11 precursor [Homo sapiens]"
ATACCACGGACAAAGAAATTGAGGTTCTCTATATTCGGAATGTAACTTTTGAGGATGCTGGGGAATATACGTGCT
TGGCGGGTAATTCTATTGGGATATCCTTTCACTCTGCATGGTTGACAGTTCTGCCAGCTCCTGTAAGAGAAAAGG
AGATCCCAGCTTCCCCAGACTACCTGGAAATAGCCATTTACTGCATAGGGGTGTTCTTCATCGCCTGCATGGTGG
TGACAGTCATCTTGTGCCGGATGAGGAACACGACCAAGAAGCCGGACTTCAGCAGCCAGCCGGCTGTGCACAAGC
TGACCAAGCGTATCCCCCTGCGGAGACAGGTAACAGTTTCTGCTGAGTCCAGCTCCTCTATGAACTCCAACACCC
CGTTGGTGAGGATTACAACTCGTCTCTCTTCAACTGCAGACACCCCCATGCTGGCAGGGGTCTCCGAGTATGAGC
TGCCAGAAGATCCCAAATGGGAGTTTCCAAGAGATAAGCTGACACTGGGCAAACCCCTGGGAGAAGGTTGCTTTG
GGCAAGTGGTCATGGCTGAAGCAGTGGGAATTGACAAGGAGAAGCCCAAGGAAGCAGTCACTGTGGCCGTG
>Oa322.2 /pf7=0 /pf10=1 /pool=0 /refseq=XP_585859 /eval=1e-90 /description="PREDICTED: similar to fibroblast growth factor receptor 2 isoform 5 precursor, partial [Bos taurus]"
GTCCCGTCTGACAAAGGAAATTATACCTGCGTGGTGGAGAACGATTACGGGTCCATCAATCATACGTACCACCTC
GACGTTGTTGGTTTCTGCTGAGTCCAGCTCCTCTATGAACTCCAACACCCCGTTGGTGAGGATTACAACTCGTCT
CTCTTCAACTGCAGACACCCCCATGCTGGCAGGGGTCTCCGAGTATGAGCTGCCAGAAGATCCCAAATGGGAGTT
TCCAAGAGATAAGCTGACACTGGGCAAACCCCTGGGAGAAGGTTGCTTTGGGCAAGTGGTCATGGCTGAAGCAGT
GGGAATTGACAAGGAGAAGCCCAAGGAAGCAGTCACTGTGGCCGTGAAGATGTTGAAAGATGATGCCACTGAGAA
AGACCTTTCTGATCTGGTGTCTGAGATGGAGATGATGAAGATGATTGGGAAACACAAAAATATCATAAATCTCCT
TGGAGCCTGTACTCAGGATGGGCCGCTCTATGTCATCGTCGAGTACGCCTCAAAAGGCAATCTTCGGGAATACCT
CCGCGCCCGGAGGCCACCCGGGATGGAGTATTCCTATGACATCAACCGCGTTCCCGAGGAGCAGATGGCCTTCAA
GGACTTGGTGTCGTGCACCTA
>Oa323.1 /pf7=1 /pf10=0 /pool=0 /refseq=XP_537256 /eval=2e-26 /description="PREDICTED: similar to stromal cell protein [Canis familiaris]"
GACTCGGGGAGGGATGGAGGCGGGCGGATTGGCCGACTCGCTTCTTTCTGGAGCTTGCGTGCTCTTCACCCTCGG
CATGTTCTCCACCGGCCTGTGAGAGAGCGGAGGGGCTGGGCTGGGGCAGGACCAGGAAGTCAGGAAAGGAGAGAG
AGGGGACAGAGACGTGGCCGCTCTGTCAGGTTACATCTGGAACCTAGGATCAAAGTGGAATCGGGTCGAGGGGAA
CGGGGTACAAGGGCAAGGCTGGTCATTTGATCTGAGAGAGAAGGCCAGGGAGTTGAGGGTAGGGCTGGGGATCTG
CGGTTGTCCGGAAAGGATGACAGGCATCGGGGATTTCGACTCCCCAGCAGCCTGGCTCTCCCTTTCCACCTCTCC
CCCCTGCCTTCGGGGCCCCGTTACAGCTCGGACCTCAAGCACATGCGGATGACCCGGAGCGTGGACAGTGTCCAG
TTCCTGCCCTTTCTCACCACGGATGTCAACAACCTGAGTTGGCTGAGTTATGGGGCCTTGAAGGGAAACTGGACG
CTAATCGTCGTCAACGCCGTGGGTGCTGTGCTTCAGACTCTGTATATCTTGGTGTATCTGCACTACTGCCATCGG
AAG
>Oa323.2 /pf7=0 /pf10=1 /pool=0 /refseq=XP_537256 /eval=2e-76 /description="PREDICTED: similar to stromal cell protein [Canis familiaris]"
CGGATCCTGCTCGCTGGCCCCGGGCGCGGAGAGCGGGATCTGCGACTCGGGGAGGGATGGAGGCGGGCGGATTGG
CCGACTCGCTTCTTTCTGGAGCTTGCGTGCTCTTCACCCTCGGCATGTTCTCCACCGGCCTCTCGGACCTCAAGC
ACATGCGGATGACCCGGAGCGTGGACAGTGTCCAGTTCCTGCCCTTTCTCACCACGGATGTCAACAACCTGAGTT
GGCTGAGTTATGGGGCCTTGAAGGGAAACTGGACGCTAATCGTCGTCAACGCCGTGGGTGCTGTGCTTCAGACTC
TGTATATCTTGGTGTATCTGCACTACTGCCATCGGAAGCGTGCTGTGCTCCTTCAGACTACAACCCTGCTGGGAG
TCCTTGTCCTGGGTTTTGCCTACTTTTGGCTCCTGGTGCCTGACCCTGAGATGCGGCTTCAGCACCTGGGCCTCT
TCTGCAGTGTCTTCACCATCAGTATGTACCTCTCACCACTAGCTGACTTGGCCAAGGTCATTCGTACTAAATCAA
CCCAGCGTCTCTCCTTTTCACTCACCATTGCCACCCTCCTCACCTCTGCCTCCTGGACACTCTATGGGTTTCGAC
TAAAAGATCCCTACATTGTG
>Oa324.1 /pf7=2 /pf10=0 /pool=0 /refseq=XP_548820 /eval=2e-68 /description="PREDICTED: similar to a disintegrin and metalloproteinase domain 8 precursor [Canis familiaris]"
GCCATGCGCGGCCTCGGGCTCCTGCTGTTCGCCGCGCTGGGGCTGCAGGGGGTCGCCCCCGGGGCCGCCCTGCCC
CACGTGGAGCAGTACGAGGTGGTGACGCCCCGGCGCCTGGGTGTACCCCGTGCTCGGCGGGCTCTGCCCTCCCGC
CTGGGCCTGTACCCAGAGAGTGTCAGCTACGTCCTGGGGGCCCGAGGGCACACCTTCACCCTGCACCTTCGGAAG
AACAGGGACCTGGTGGGCTCCGGCTACGCAGAGACCTACACGGCCACCAACGGCTCCCAGGTGACAGAGAAGCTG
CAGAGGCAGGACCACTGCTTCTACCAGGGCCGCGTCGAGGGGCACCCGCGCTCGGCCGCCAGCCTCAGCACCTGC
GCCGGCCTCAGGGGCTTCTTCCAGGCGGGCCCCGCCGTCCACCTGATCGAGCCCCTGGCGGGGGCAGGGGAGGAA
AGCCCGCACGCCCTGTACCTGGCGCAGCACCTGCAGCAAGAGGCTGGCACCTGCGGCGTCAATGAACGCAGCCTG
AACAGAGTCCTGGGGCCGCGGGTGTCTG
>Oa325.1 /pf7=1 /pf10=0 /pool=0 /refseq=XP_612451 /eval=2e-95 /description="PREDICTED: similar to class I histocompatibility antigen BoLA-KN104 alpha chain precursor - bovine (fragment) [Bos taurus]"
TCACTGAGACCCGGGCGGGCTCCCACTCCCTGAGGTATTTCCTCACCGCCGTGTCCCGGCCCGGCCGCGGGGAGC
CCCGCTTCATCGCCGTCGGCTACGTGGACGACACGCAGTTCGTGCGATTCGACAGCGACGCCCCGGATCCGAGGA
TGGAGCCGCGCGCGCGGTGGGTGGAGCAGGAGGGGCCGGAGTATTGGGATCAGGAGACGCAGGGAACCAAGGACT
CCGCACTGACTTTCCGAGCGAATCTGAACACCCTGCGCGGCTACTACAACCAGAGCGAGGCCGGGTCTCACACCC
TCCAGGAGATGTACGGCTGCGAAGTGGGACCTGACGGGAGACTCCTGAGCGGGTATGAGCAGTTCGCCTACGACG
GCAGAGATTACATCGCCCTGAACGAGGACCTGCGCTCCTGGACCGCGGCGGACACGGCGGCTCAGGTCACCCAGC
GCAATGCTGAGGCGGCAGGTGAGGCGGCGCGTGTGAGGATCTACCTGGAGGGCAAGTGCGTGGAGTGGCTCCGCA
GATACCTGGAGACCGGGAAGGACACGCTGCTGCGAGCAGACCCTCCAGAGACACATGTGGCCCATCACCCCATCT
CTGACCGTGAGGTCACCTTGA
>Oa325.2 /pf7=0 /pf10=0 /pool=0 /refseq=NP_001012441 /eval=1e-19 /description="major histocompatibility complex, class I, C [Pan troglodytes]"
GGCCTGACGGGCGTCTTCTCCACGGGTATGATCAGTTCACCTACGACGGCAGAGAGTACATCGCCCTGAACGAGG
ACCTGCGCTCCTGGACCGCGGCGGACACGGCGGCCCAGATCACCCAGCGCAAGACTGAGCAGCGCGTGTGGCGGA
CGACTCTAGGAACTACCTGGAGGGCGAGTGCGTGGAGTGGCTC
>Oa325.3 /pf7=0 /pf10=0 /pool=0 /refseq=XP_586598 /eval=2e-26 /description="PREDICTED: similar to MHC class I heavy chain, partial [Bos taurus]"
GGCCGGACGGGCGTCTCCTCCGCGGGTATGAGCAGTTCGCCTACGACGGCAGAGATTACATCGCCCTGAACGAGG
ACCTGCGCTCCTGGACCGCGGCGGACACGGCGGCCCAGATCACCAAGCGCAAGTGGGAGAAGGAAGGTGCGGCGG
AGGCAGACAGGAACTACCTGGAGGGCCGGTGCGTGGAGTGGCTC
>Oa325.4 /pf7=1 /pf10=1 /pool=0 /refseq=XP_586598 /eval=3e-39 /description="PREDICTED: similar to MHC class I heavy chain, partial [Bos taurus]"
GTCTATGGGGTCGCGAAGAGTCGGACACGACTGAGCGACTAAATAACAAGTGGGGCCACTGGCGAGTCATCGTCT
TGTACAGAATATGAAAACCTGGGCGCATTCCTCCCTCTGCTGAGAGGAAGTTACGGCGCTGTTCCCGCAGGGACC
CCATTTTCCTCTCTTCATGGGAACCAGCTCCAGCCCGAGTGGAGATCAGGGCGGCCCCGCGCCCCTCGTACCTGC
GCGCAGCAGCGTGTCCTTCCCGGTCTCCAGGTATCTGCGGAGCCACTCCACGCACTTGCCCTCCAGGTAGATCCT
CACACGCGCCGCCTCACCTGCCGCCTCAGTCTTGCGCTGGGTGACCTGAGCCGCCGTGTCAGCCGCGGTCCACGA
GCGCAGGTCCTGGTTCAGGGCGATGTAATCTCTGCCGTCGTAGGCGAACTGCTCATACCCGCGGAGGAGACGCCC
GTCAGGTCCCACTTCGCAGCCGTACATCTCCTGGAGGGTGTGAGACCCTGACCACCCCGACCACACGCGGTGATT
AAACCCAAACTGAAAATGAAACCGCGTCAAGTCCCCGCGAGCTCCTCCCGGGTCGG
>Oa326.1 /pf7=0 /pf10=0 /pool=0 /refseq=XP_601276 /eval=3e-61 /description="PREDICTED: similar to quiescin Q6 isoform a, partial [Bos taurus]"
GGCACGAGCGGGAGTGTGCTGGCCACTTTGAGCAGATGGCCTCTCGCTCCATGCACCGGGTGGGGAGTCTGAACA
GCGCCGTCCTTTGGTTCTGGTCCAGCCACAACAAGGTCAATGCTCGCCTTGCAGGTGCCCCCAGCGAGGACCCCC
AGTTCCCCAAGGTGCAGTGGCCGCCCCGTGAGCTCTGTTCTGCCTGCCACAATGAACTCCGGGGCGCGCCTGTTT
GGGACCTGGACAACATCCTCAACTTCTTGAAGACCCACTTCTCCCCAAGCAACACCGTCCTAGACCTTCCTTCAG
CTGGGCCAGGCCCCCGGAGGGGTGCAGAGAGGATGGCAGTCATCCCAAAACAGCTTATTTGAAGTCCTGCCTCAT
TCTCCCTGAAGCTTCAGTGTTTCCC
>Oa327.1 /pf7=0 /pf10=1 /pool=2
TCATCATTATCATTGTCGTGTGGAGTATATCTTCCTGAAGAACCAGTGAAACTCCAGCCTGCTGTTCAAGAAACC
TCTTCAAGACTTTTGATTTAGAACCTGCTCTATTATCAAGCTCACCTACTGTTCTATCTAAAATGATTATTTTTC
TGTTAGTGACTGTAAAGTTTGTTTCCTAGGAGATGTGCCTTTGTTTTGTAATATGCACTCCAAACTAGAAGCGTG
GTCAGCCCAGCCTCCGTTTTGCACAGTGCCTTTTCAGATTTACAAATGGGCTGATGCAGAGGACTTGTTCAGTTG
CAGAGTGTTATAACCTAGCAGTAATGTTGTCTGGTTAGTTGCCATTGACTGCAGTTAAGGAAATCTGTTCCAAGT
TAACTGTCCTCATCATATGACATTACCCTCATTTTAAACCTCTGGGTAATCAGATTCCAATTTGTGCCTTCCAGA
AAGAACACTACTGCCTAACACAAATCTGTGACAATAACAGGCTGTGCCTTATTTTGCTCTTTTTCTGATTCCCTA
TAGCAGAACTCTCTACTGTTTATAGACACTACTGACTCTTGCTGTATTTTAAAATAAGATACTGGTAGAGTTTTT
GCTCTTACATTAGATATGAAGATGTTTACTTTCTTGTTACTGTTATATATCACTTGCTAAAAATATTGTTTTAAT
CAGAAATAATAATCTCTTTAAAACATTTTTATAGAACTATGGCTGTGACCAAAGTTTCTATCTTGCCAAAAAGTT
AAATCCCAGTCAGACGCCAAGTTTGTTCCTGCCAGATAAATTCAGAAAAGTGACCAGTGGAACTCAAGGTGCCCT
TCAGAATTAAACTTGTAATGTTGTGTGTGAAACTCTGACATCCTGGCAGGCCTTTCTTGCCCTTGAAAGGCTATA
GGTCTTGCAACTGCCCTTCCAATCTAGCATTTTTCCTGAGGTTTAGAGAGGATTTGAGCTTGATGCTGACCATCT
CCTACCTGTGGGCAGCGTTTTACTCAGCAGTTTGCAGATCATCAGCTGTAAGCTCCAGTATGTTTCTAATAATAC
GTGAGCAGCAATCTTGTAGCCTTCACGTGAGACCGTCTGCAGATGGGTCATTTTCTGGTCCAGTCCCCATAGACA
ACAGCTTCTTGCAGTTTGTTTCCAATTGTGATCCATATTCCACTCCCTAAATCTGTCTTGTAAATTTCACTTTCT
ACTAGGCATTGGTCAGGGTAGATGACCCTCTTCCCAGGGGACAGCTAACAAGAGACACTTTCTTTGACATCACAG
ACTTTCTGCATGAGACGCTGCTTTGGGCAGAGGTGTTGTCAGCTGAGACTTTCGTTGTGTACGTGAGACTTTGGA
CACCAGGGTGTGTGGCTTAAGGTCAAGAAGTCAGGTAGGAATGAAAACAGGCGAGGAGGCACTGAGGGGAAAGAA
GTCTTAGCACCCTGGGGCTCACCGTGACCAGAATGTTCACAAAGTCTCGTTCACATGCTACTTGGTGACGTACAA
AGCGACAGCAGTTAAGGTGCATCAGGACCTGGGTTCCACCTCTTTAACATCTGTTCCCCTGACGTCAGTGCAATG
GTATGAAGTTGAAGACGTGCCTTGCGGTGTGCCCTGCTGGGAGAAGGGGACAGCAGTCAGTGTCTGGACAGTGCC
CACCCTCGTCTCA
>Oa328.1 /pf7=1 /pf10=0 /pool=1
CGTGTGAGCATGCAAATGAGCCAGGGCCTCTGGGGGTGGAGTCTCCCCCACAGGCTGTCCCTTCAGGATCCGGGG
TCTCTCCACTAATGTCCAGAGATCGGACATAATAGAACTCTGCTTCCCTAGAAGATTTGTTAAGTAAGTTCTAAT
ATGGCTTGACAAAGCAATACTCTGCAGCTATAAAACTATATCTTTTTACACAAATTACTCTTCTAAAGAGCAAGG
CAATGCACAGAATTGTGGACCGGGCACCTCCATTTGTGTTTTATGGGGGAGGATCATATAAATCCATATTTTCAT
ATCTTATAGATGCATATTCAGAAGACACGGGTAACCCTGGTTGCCTCTGTGAAGAGGAACCAGGAGGTAGGGACT
TGGGAGGGAGACTTGATACTACATATCTTTTGTACATTTTGAATTTTGAACCATGTGACTGTATTACCTATTCAT
TTATTATTATTCAAATAATAAATGGGGCTAAATAAGT
>Oa329.1 /pf7=0 /pf10=0 /pool=0 /refseq=NP_001012699 /eval=4e-28 /description="major histocompatibility complex, class II, DQ alpha 1 [Bos taurus]"
ACTACCAATCTCATGGTCCCTCTGGCCAGTACACCATGGAATCTGATGGAGACGAGCTGTTTTATGTGGACCTGG
AGAAGAAGGAGACTGTCTGGCGGCTGCCTATGTTTGGTGAATTAACAAGTTTTGACCCGCAAGGTGCACTGAGTG
AAATAGCTAAAGCAAAACAAAACTTGGATATCCTGACTAAACTCTCCAACTTTACCCCTGTTATCAATG
>Oa330.1 /pf7=0 /pf10=0 /pool=2
AAGGGCCCTCACCTAAAATCAGGAAGCAATTTGTGTTTTCAAGAATCTGACTCAAAAAGGTACTTGACCAAGCAC
CATGATTGCTGGGGGCATGCGAAAAGCAAATGATGGATGTGGATTTGAGAGGTCATATTTTCCTGTTAACAAACT
GGCAGCAAAGCTTCAGGAAATAAATATGTATATGTAAGCACAACTTGAAGCTGAATTTATTTCTGTATTATATTC
TCATTATCTCAATCAACAGAGAATGTGTTTTCAGAGATGAGTCCTTTACTATGCGGTTAATATTTATTTCCCCTT
TCTGTATTAGGAATAAAAAGTAAATTAATCTGAAAGCTTACCCACCTTGCTAGAAAGCTGGTTAAAAATCATAAA
TACCCTCTAGAGAACCAGATGGATTATGAATGCCATATTCTTGGTCCTCTAGCTTATGTTAAGGTCATTACATTT
TAATTGAAAAACCTACTTACCTGGTTACTATACATTATAGAATTGTTTTTCTATTACTTTTGTAGGGCCTCAATG
CAGAAAATATTTCTCTTTTCATCCTCTTCCTCTTTCCTTTGTTTATCAGCAGACAATTTCCCTTATTCATTTGAA
AGTCAAGAAGCTGACACTGCATTGAGTAAACTAGAAGGCTGAAAAACAACAAGGTCAGTTCTAAAGAACTAGCAA
AATCCTCTGAAGTTCTCTTTGATTCTCACCCTGAAATGGGTAAAGGACGCATTGAGCATACTAGCTGTTTACTAT
AGAAAGGGAAAAGTCACCAATACTTTGTTAAGTAAAAAGAAAATACTGCCTGTTGCCTGTATTTTTAGTTATTAT
AAGATTATAAAATCTACTA
>Oa331.1 /pf7=1 /pf10=2 /pool=1 /refseq=XP_539594 /eval=2e-98 /description="PREDICTED: similar to trafficking protein particle complex 3 (predicted) [Canis familiaris]"
AACGCTGAGGGGGCAGCTAGCTGGGTCGAGCAGTGTTGGGAGGGGTTGCCGAGTGGGTCTGTGGCGAGGCAGGGT
AAGGCGGCCGGCACCATGTCGAGGCAGGCGAACCGTGGCACCGAGAGCAAGAAAATGAGCTCTGAGCTCTTCACC
CTGACCTACGGGGCTCTAGTTACCCAGCTCTGCAAGGACTATGAAAATGATGAAGATGTGAATAAACAGCTGGAC
AAAATGGGCTATAACATTGGAGTCCGACTGATTGAAGATTTCTTGGCACGGTCAAACGTCGGGAGGTGCCATGAC
TTTCGGGAAACTGCAGATGTCATTGCCAAGGTGGCGTTCAAGATGTACTTGGGCATCACTCCAAGCATCACCAAT
TGGAGCCCAGCTGGTGACGAATTCTCCCTCATTTTGGAAAATAATCCCTTGGTGGACTTCGTGGAACTTCCTGAT
AACCACTCATCCCTTATTTATTCCAATCTCTTGTGTGGGGTGTTGCGAGGAGCCTTGGAGATGGTCCAGATGGCT
GTGGAGGCCAAATTTGTCCAGGACACCCTGAAAGGAGACGGTGTGACAGAAATCCGGATGAGGTTCATCAGGCGG
ATTGAGGACAACCTCCCAGCCGGAGAGGAATGACCACCCCAGGACTCCAGGGCAGCCAGCAGGAGCACTTGTTGG
ATCAGAAAGCCTCAGTGCTCCTCCTGCCGTTGAGAATTCAGTGACTCTTTAACGGATGTTATAT
>Oa331.2 /pf7=0 /pf10=1 /pool=0 /refseq=XP_539594 /eval=4e-57 /description="PREDICTED: similar to trafficking protein particle complex 3 (predicted) [Canis familiaris]"
GCAGTGTTGGGAGGGGTTGCCGAGTGGGTCTGTGGCGAGGCAGGGTAAGGCGGCTGGCACCATGTCGAGGCAGGC
GAACCGTGGCACCGAGAGCAAGAAAATGGGGCTATAACATTGGAGTCCGACTGATTGAAGATTTCTTGGCACGGT
CAAACGTCGGGAGGTGCCATGACTTTCGGGAAACTGCAGATGTCATTGCCAAGGTGGCGTTCAAGATGTACTTGG
GCATCACTCCAAGCATCACCAATTGGAGCCCAGCTGGTGACGAATTCTCCCTCATTTTGGAAAATAATCCCTTGG
TGGACTTCGTGGAACTTCCTGATAACCACTCATCCCTTATTTATTCCAATCTCTTGTGTGGGGTGTTGCGAGGAG
CCTTGGAGATGGTCCAGATGGCTGTGGAGGCCAAATTTGTC
>Oa332.1 /pf7=0 /pf10=0 /pool=0
CCAAAGAAAACTTGGTGGGCAAGTTCACTTCTGGAATGCAGAAAATATCTTAAAGGTTAGATTTTTACTCAGATA
AAGAAAGTAACATTTGTAATCTCTTGAATCCAAAACTGGATATTAAGAAAAAACCTTCCTCCTTCCTGAGTTTAT
GACTTTTATCATACAGTTTGTCAAATAAGCCCATTTTGATCATAAACCATAAAATAGTTCAACAAGCAGCCCAGA
ATACTTGCCTAACAACACACATGCTGTTTTCACTTGGTATCCTGGAGTTGGCTTGCCAGCCTTAGTTTCTGTGAT
GTTTTCTAAAATGAGACTTGACAAGTAGACCACCAGCTGCACCATATTTCCATAAATGTATTGTTAGCAAGTGGC
CAACAGACTTTTGGGGGAAAGAGAAATTTCCTGTTTATACCCTGGTTTTGTTTCTAAGTTCAAGCCTTTAGTTAA
AAAAAAATGTACATAGCAATTTAAAATATAGGACACAGTAACTTTTCGGCTCCCCTTGTAAGGTAGAGATATTTA
GGAAACCTTTGAAAGACACTAAATAGTACTCTTAAGATCAATATTACGAAACAATATTCCACAGAGTAATATATA
TGCTGCAGTGTAAGAAAAAAAGAACTTATATCTCTAATATTATGATAGTAATAAGGCTTAGTCTCTGAGAAGTTG
GGGCAGTGTGTTGTATAATGACAAATTTGCAAACCATAGAAATAGTTTAAGTTTTTGTGACCGTACAAAGTGTCA
AATTAATTTCTATTTCACTACCCGCTACAGCCTGCCCTG
>Oa333.1 /pf7=2 /pf10=6 /pool=4 /refseq=NP_032779 /eval=5e-94 /description="ornithine decarboxylase antizyme 1 [Mus musculus]"
GGCGAGCAGCGGCGGCGGCGCGGAGAAGCGCAGCGGAGGTTTTGCTGGTTTCGGACCCCAGCGGCCGGATGGTGA
AATCCTCCCTGCAGCGGATCCTCAACAGCCACTGCTTCGCCAGAGAGAAGGAAGGGGATAAACCCAGCGCCACCG
TCCACGCCACCCGCACCATGCCGCTCCTTAGCCTGCACAGCCGCGGAGGCCGCAGCAGCGAGAGTTCCAGGGTCT
CCATCAACTGCTGTAGTAACCTGGGTCCAGGGCCTCGGTGGTGCTCCTGATGTCCCTCACCCACCCCTGAAGATC
CCAGGTGGGCGAGGGAATAGTCAGAGGGATCACAATCTTTCAGCTAATTTATTTTACTCTGATAATCGGCTGAAT
GTAACAGAGGAACTAACGTCTAATAACAAGACGAGGATTTTTAATGTCCAGTCCAGGCTCACAGAGGCCAAACAT
ATTAACTGGAGAGCGGTGCTGAGCAACAGCTGCCTCTACATCGAGATCCCTGGCGGCGCTCTGCCCGAGGGGAGC
AAGGACAGCTTCGCAGTTCTTCTTGAGTTTGCTGAAGAGCAACTCCATGTTGACCACGTCTTCATTTGCTTCCAC
AAGAACCGCGATGATCGAGCCGCCTTGCTCCGTACCTTCAGCTTTTTGGGCTTTGAGATTGTGAGACCGGGGCAT
CCCCTTGTCCCCAAGAGACCTGACGCTTGCTTCATGGCCTACACGTTTGAGAGAGAGTCCTCGGGTGAGGAGGAG
TAGTGTGACGACCCTGGGGCCACTCGGGCCTCAGTTGCAGTCCCTTGCGTGTGTGCTTTGCGCCGTGCCTGGTGC
GGGTGGTGTGATCAACTGCGCTGACCAGCGTCAGCCCGCTCACCTGCTGGTTTGTCCGCATGTTGTAATTGTGCA
AATAAACGCTCACTCCAAATTAGCCGTGTATTTCTTGAAGTTTAATATTGTGTTTGTGATACTGAAGTATTTGCT
TTAATTCTAAATAAAAGTTTATATTTTACTTTTTTATTGCTGGTTTAAGATGATTCAGATTATCCTTGTACTTTG
AGGAGTTTCTTATTTGAAAGTCTTTTTGGAACAGTCTTAGGTCTCTTAACTTGGAAAGATAGGTATTAATCTACC
GTTCTATTGCTCTCAGAAATCCAAATAAAAGTGATTATCCCTCTT
>Oa334.1 /pf7=0 /pf10=0 /pool=1 /refseq=NP_003899 /eval=0.002 /description="eukaryotic translation initiation factor 2 beta [Homo sapiens]"
CTTCTTCTTTTTCTTCTTGCTCATAGTAGGATCAAAAATCATCTCGTCCCCGGACATGGCTGCGGCTCGAGTGGG
CTCGGCACGGACGGAAAGTCTGACGGGTCAGCCCCAGGCCCCGGCTTCAGCGCTGCTCCTGCCGACACTTCTCCC
ACCACCGCACTCTCATGGTGTTTTTAATAAGTGCACCTATTATTAATGCTGTGCAAATTCATGTTACCGGTCATT
GTTATATTACAAACAGACTTGCATGATTAACCAGTTTTGTTGTTACACTTTTTTTAAAAAATTGGAATATCTATG
ACTCAGATCTGACTGGTTTCTCTTATGTAAATGCACACATGCAGAAACACAGTCGCTTTTACATGCCCAT
>Oa334.2 /pf7=0 /pf10=0 /pool=0
GCGGCCGCGTCGACGGTTTCTCTTATGTAAATGCACACATGCAGAAACACAGTCGCTTTTACATGCCCATAAAGA
CATTTGTAAAGAATTCAGTTTATTATGGTCTGTTGTATAAATGTGTATCTAGGCACTTTACTATAAACTGGAGTT
TGACCTCATAGACGTTACAAGTTGATCAGTCATTTGACCTAATTTGTGGTAGCTATCTGTATGTTTTTCGATCTT
TATACAGATAAGCTTTCCAAAAGATTAATAAAGAACCATCCTGCTGTTTTGAATAAGTCTCTCCAGCTGTGGAAA
AGACAACCTATGGTTTCTCTGCGCTGGTGTTCAAGAGGGAGAATTTAAACAGCTTTAAAGGGCTGCATGTTGAGT
TTACTCCTATTAAAAAATAAGAGTCTGACTGGCCCTTGGGTGGCCTTATAGAAGGCTTGCAGCTGGGAAAGTGTT
GGTCTGGGTTATTTCTCTGGCATTCTCTGAAGTTAAAAAGTTAGCACTGGGACATGGGTTTGATTCTTTGTTGTA
CTGATGACAGTGCA
>Oa335.1 /pf7=0 /pf10=2 /pool=0
CCGGGTTTGCATTTGGAACATTTATTTCAGGAAATACATTTTCAACACTTTGTTATTTATACAAAAAGAGACGAA
TTTCTCAGGAGGCACATAGCGAAAGGCCACTGTGGAACAGATCCCAGTGAAAATAACAAGTTTTCAAAAATCTGG
CTACAGAGAAGGAAGCGAAGGCGTCCCAAGACGGGCCGGCTGGACTGGTCCACGGCCGGGACCCCGACGCTGGCG
ACGGACGCATCCTTCAACATCTTGGTTTTGGCAAAAATGGCAAGTCGGCAAGTAAACTGTTTCTACTAAGGGGTC
CTTCCTCTCTTGGGGGGGGAGGGAGTAAACACACGAAGCAATGACCTACACATGCGCGTGCACACACACACACAC
CAGTCTGCACCCACCCCTCCCACCTTCTCATGGGCAAGAAGCCAGCCTGGGGCCTGC
>Oa336.1 /pf7=6 /pf10=7 /pool=13 /refseq=XP_848565 /eval=0 /description="PREDICTED: similar to Adenylyl cyclase-associated protein 1 (CAP 1) isoform 2 [Canis familiaris]"
AGTCACCAGCCGGGCGGCCCGACTTCCTCCCGGTTCCCTCCACTGGGCTGGCATTTTAGCCGGCCCTTCATTTCC
GGTGGGGGTGCCGCGCCCAGTGAGGGCCCGGAAGTGGGTCGCGCGAAGGTTGCTGGGCGGTTCTTGCCGGAAGTG
GAGAGAGGCTGATCGCAGTCCGGAGGTGAGACAGAAGTCTGAGGTGGTACATTATGGCTGACATGCGAAATCTGG
TAGAAAGATTGGAGAGAGTGGTGGGCCGCCTGGAGGCAGTCTCGCATGCCTCTGACACACATTGCGGGTATGGAG
ACAGTGCTGCAAAAGCAGGAACAACTCCATATGTGCAAGCGTTTGACTCACTGCTGGCCGGTCCTGTGGCAGAGT
ACCTCAAGATCAGTAAAGAGATTGGGGGAGATGTGCAGAAACATGCGGAGATGGTCCACACAGGTCTGAAGTTAG
AGCGAGCTCTCTTGGTTACAGCCTCTCAGTGCCAGCAGCCAGCAGGCAACAAGCTTTCTGACTTGTTGGCACCCA
TCTCCGAGCAGATCCAAGAAGTGGTGACCTTCCGGGAGAAGAACCGAGGCAGCAAGTTGTTCAATCACCTGTCAG
CTGTCAGCGAAAGTATCCAGGCCCTGGGTTGGGTGGCTATGGCTCCCAAGCCTGGTCCATATGTGAAGGAAATGA
ATGATGCTGCCATGTTTTATACAAATCGAGTCCTCAAGGAGTACAAAGATGTGGATAAAAAGCACGTGGACTGGG
TCAAAGCTTACTTGAGTATATGGACAGAGCTGCAGGCTTACATTAAGGAGTTCCATACCACCGGACTAGCCTGGA
GCAGAACGGGGCCTGTGGCAAAAGAACTGAGTGGCTTGCCATCTGGACCCTCTGCTGGATCTGGTCCTCCTCCTC
CCCCACCAGGCCCACCTCCACCCCCAGTCCCCACCAGTTCAGGTTCAGATGACTCTGCTTCACGCTCAGCACTGT
TTGCGCAGATTAATCAGGGGGAGAGCATCACACATGCCCTGAAACACGTATCCGATGACATGAAGACTCACAAGA
ACCCTGCCTTGAAGGCTCAGAGTGGTCTGATACGAAGTGGCCCCAAACCCTTCTCTGCATCTAAACCAGATCCCC
CCAAACCAGTCACAAAGAAGGAGCCAGCTCTACTTGAACTGGAGGGCAAGAAGTGGAGAGTGGAAAATCAGGAGA
ATGTTTCCAACCTGGTGATAGAGGATACAGAGCTGAAACAGGTGGCTTACATATTCAAGTGTGTGAACTCGACAT
TGCAAATCAAGGGCAAAATTAACTCCATTACAGTAGATAACTGTAAGAAACTTGGTCTGGTGTTTGATGACGTGG
TGGGCATTGTGGAGATAATCAATAGTAAGGATGTCAAAGTTCAGGTAATGGGTAAAGTGCCAACCATTTCCATCA
ACAAAACAGATGGCTGCCACGTTTACCTGAGCAAGAACTCCCTGGATTGTGAGATAGTCAGTGCCAAATCTTCTG
AGATGAATGTCCTCATTCCTACAGAAGGCGGTGACTTCAATGAGTTCCCAGTCCCTGAGCAGTTCAAGACCCTAT
GGAATGGGCAGAAGTTGGTCACCACAGTGACAGAAATTGCTGGATAAGCGAAGTGCCACTGGGTTCCTTGCCCTC
TCCCTCACACCATGGGATAAATCTGTATCAAGATGGTTCTTTTTTAGATTTCCTCTACCTTTCTGCTCTTAAACT
GCTTCTCTGCTTTGAGAAGCACAGCTACCTGCCTTCACTGAAATATACCTCAGGCTGAGATTTGGGGTGGAATAG
CAGGTCAGTTGATCTTCCGCAGGAAGGTGCAGCTCTTTCATATCAGCTCAACCACAACGCCAGTCCATTCTTAAG
CAACTGCAGACCAGGACAGGTGTGTTTTAGCTTTCAGCCTTTGGGGTTATTTGACCAACAAATAGTCTTTGGGGA
AGACTATAGCAGTCCCAGGAATTAACAGGTCAGAATGTTCACACAAGTTAACCTTTTTCTAACAACGAGTGTGAA
GGTAACAGCAGCTGATCCTAGTTAGTTCTTCTAACTTAAACTAATTTTCACTATTGACAAGTGAGGCAAGGGTTG
CACGGGACCAAAGGCTGAAGCTTGGCCATCTAGCATTCCTAGCAAAATGATTTCCTACAAGCATTCCTTTTCTTC
TGCATTCCATCCCGCACCTGCCCAAACCTGACCGTAGGTTGTCCTGTGTTAGCTGCTGTGGTGGTGCCCTGCACC
CAGGCCAGCTAAAGGAGTCTCGGACCCTCTCTCTTGGGCCCCTGCCCAGCACCTTCCTACAGAGATGACTTAAAA
AGAGAGAAAAAAAAAGGAAGACCGCACCATTCCCAGAAATGTGGCTTCCCTTTCCCCTTCCATTCTAGGTGCCCA
TCATCCACCTTCACTGCTTCCGTGGCACTGTCATACTCACAACTTTGGGCTTCTGTCTGGGCACCTGAACAAAGG
ACTAAAATCTCCACTGCAGGCTGTTTTTAGGTCTTGTGTAAAAATCTTGCACAGCCTTTCTAATGCAACTTTCAG
TTTTTCCTCTAGGACAAACACTTTACCAAAATATGCAACTTTTTTTTGGTGGGAAGAGAGATTGTCCTGTGATTT
CTACCCATTTCCTGAGGCCTGTGGAAATAAACCTTTATGTACTTAAAGTTATACAGAAAATAGAATAAAATTAAT
ACCAAACTCCAAAA
>Oa336.2 /pf7=0 /pf10=0 /pool=1 /refseq=XP_600414 /eval=1e-68 /description="PREDICTED: similar to adenylyl cyclase-associated protein, partial [Bos taurus]"
GTGGTGGGCCGCCTGGAGGCAGTCTCGCATGCCTCTGACACACATTGCGGGTATGGAGACAGTGCTGCAAAAGCA
GGAACAACTCCATATGTGCAAGCGTTTGACTCACTGCTGGCCAGTCCCCACCAGTTCAGGTTCAGATGACTCTGC
TTCACGCTCAGCACTGTTTGCGCAGATTAATCAGGGGGAGAGCATCACACATGCCCTGAAACACGTATCCGATGA
CATGAAGACTCACAAGAACCCTGCCTTGAAGGCTCAGAGTGGTCTGATACGAAGTGGCCCCAAACCCTTCTCTGC
ATCTAAACCAGATCCCCCCAAACCAGTCACAAAGAAGGAGCCAGCTCTACTTGAACTGGAGGGCAAGAAGTGGAG
AGTGGAAAATCAGGAGAATGTTTCCAACCTGGTGATAGAGGATACAGAGCTGAAACAGGTGGCTTACATATTCAA
GTGTGTGAACTCGACATTGCAAATCAAGGGCAAAATTAACTCCATTACAGTAGATAACTGTAAGAAACTTGGTCT
GGTGTTTGATGACGTG
>Oa337.1 /pf7=0 /pf10=2 /pool=0 /refseq=XP_587925 /eval=6e-59 /description="PREDICTED: similar to hypothetical protein MGC10911 [Bos taurus]"
GAGCAGACTCAGCCATGGAAGGTAAACCATTGTTGACATCCAAGCAGAAGACTGCAGTGGTGTGTGGAGTCCCCA
CCCAGGTGGTCTGCACAGCCTTCAGCAGTCACATCCTGGTGGTGGTGACCCAGCTGGGGAAGATGGGTACCTTGG
TCTCCCTGGAACCCAGCAGCGTGACTGGCGACATCGGCAAGCCTGTGCTGACCACTAAAGTCCTCCTCGGGAAGG
ATGAGCCCCTCGTCCATGTCTTCGCAAAGAACCTGGTGGCGTTTGTTTCTCAAGAAGCTGGAAACAGAGCCGTTC
TCCTCGCCCTGGCCATGAAGGACAAGAGCATGGAGGCGGTGAAGGGCCTGAAGGAGGTGATCCAGACGTGCCAGG
TGTGGTGACGCTGGAGTGGCCACCCCTGCCGTCCGGGACGGCCCTGCGGCAGCTCAGACACCTCGAGGCTCTGAA
GGCGCTCCTTTACTTAGGAGGAGGCGCTCTCTGGCTGTGGCCCTTGG
>Oa338.1 /pf7=1 /pf10=0 /pool=0 /refseq=NP_803472 /eval=0 /description="glutaminyl-peptide cyclotransferase (glutaminyl cyclase) [Bos taurus]"
CATTGCTGATAGAGCGATATCCTGGATCGCCTGGAAGCTTTGCTGCTCGCCAGCACATCATGCAGAGAATTCAGA
GACTTCAAGCTGACTGGGTCTTGGAAGTAGACACCTTCTTAAGTCAGACGCCCTACGGGTACCGGTCTTTCTCGA
ATATCATCAGCACCCTCAACCCCACTGCTAAACGACACTTGGTCCTCGCCTGTCACTATGATTCCAAGTATTTTC
CTCACTGGGACCACAGAGTGTTTGTGGGAGCCACTGATTCAGCTGTGCCATGTGCAATGATGCTGGAACTTGCTC
GGGCCTTAGACAAGCAGCTCTTTTCCTTGAAGAATATCTCAGACTCAAGGCCAGATCTTTCACTCCAGCTAATTT
TCTTTGATGGAGAAGAGGCTTTTCATCTCTGGTCTCCTCAGGATTCTCTCTATGGGTCTCGCCACTTAGCTTCCA
AGATGGCGTCAACACCACATCCACCTGGAGCGAGGGACACAAACCAACTGCATGGCATGGATTTATTGGTCTTAC
TGGATTTAATTGGAGCTCCATACCCAACATTTCCCAACTTTTTCCCAAACACTGCCAGATGGTTTGGTAGACTTG
AAGCAATTGAACATGGACTCCATGAATTAGGTTTGCTCAAGGATCACTCTTCGGAGAGGCGGTATTTCCGGAATT
ATGGTTATGGAGGTGTGATTCAGGATGACCATATTCCATTTTTAAG
>Oa339.1 /pf7=0 /pf10=1 /pool=0 /refseq=XP_582979 /eval=7e-70 /description="PREDICTED: similar to chromosome 9 open reading frame 112 [Bos taurus]"
TGGGCGGCCCGCGTCGCAGAGCGCCCGCGCTCGGCGCTGTCAACGTGGCTTCCTTACTCAGCCGCTGCCGCGCGC
TGCCCGCCACCACGGCCGCCGCCGCGTCCTCCGGGGGCGCGGGAGCCGACGGCCGAGTCCAGCTGTTGCAAGCGG
TGGACACGGAGCTCACCGTGGACTCGGTGGAGTGGTGCCCGCTGGCCGGCTGCAGGCACTTGCTGGCGTGCGGCA
CCTACCAGCTGTGGAAGCCGGAGGGCCGGCCCGCCGACGGGGCGTGCCAGAGTGAACTGGGTGTGGCCGAGCCTC
CAGTTCGTTTGGGCCGTCTCTACCTGTACAGTTGCAATGAGGACAGGTCTCCCTGCCCCCTGGTTGAGGTCCAAA
GAAGAGACACTTCTGCGATCCTGGACATGAAATGGTGTCACGTTCCAGTGGCTGGCCATCCCGTCTTGGGTGTGG
CGGATGCTTCTGGGCCCATAGAGCTCCTCCGCT
>Oa340.1 /pf7=0 /pf10=0 /pool=0
GAGGACCGGTCCGGATTCCCGGGGATT*AAAAGG*TATTTTATTGTAAAATACATTGAATTTTCTGTATTCCCTG
GTTATCATACATTTTCTCCTaaaaaaaaaaGATGTAAGTCTTAATTTTTATGCCATCTGTTAATTTACCAACTAG
CTACCTTTAAATGAGAAGTCATGATAGAACTGAATTTGAACTAGTTTTGATTTTTAAGTTTGGTACTGTGAGGCA
ACTACTTAAAATTTTCAGCTTAGTAATTTAAAAGGCATTTAGAGCTTCAAGAATGATTTTGTACACAATGTTTTA
AATTTTGACTAATCCCGTAGAAATGCAGTACTATCATTAATAGAAAATCTGAAAGTCCATTAGATGTTCCTTAAG
ACCACACACAGACTGGCTATTCAATCTCTTTTCACTCTGACTATTTTTAAGAATAAGACTTGTTTTGGATTACTT
TCTGAGAATTTCATGGATTTACTCCTGGATACAGGAGATAAAACATTTAATTCATAACTTTTATATTAACCAATG
TCATaaaaaaataaaGCTCACACACAAAAACTAAGTTGCCTTTCCTTGAATGAATCCTGCTTGAATAAAACAATG
AAAGAAAAATTAAAATTAATGGTATGTAGTCTAATTTGTAAATGAATGAATATACACACTGTGGATATATTTTAA
GGCCTTATGTAGTTTTAATTGTTCTGCTTGTTCTGTGGTTATGTCTAAGACTATAGTATATGATTCTCTTCAAGT
A
>Oa341.1 /pf7=2 /pf10=6 /pool=2 /refseq=NP_001530 /eval=0 /description="PREDICTED: similar to DnaJ homolog subfamily A member 1 (Heat shock 40 kDa protein 4) (DnaJ protein homolog 2) (HSJ-2) (HSDJ) isoform 1 [Canis familiaris]"
GGCTACAAAAGGAGACTGCTGCGGCGCGCCGGCC****GGAACTTTCCAGAACGCTCGGTGAAAGGCGGAGGAGC
GGCGGCTGCCCGAGCTGCGCACAGCAACGCGCTCCTTCCCGCTCCCCCACACCGGCATCGGCCCGCTCACCGGCT
GTAGAAAATGGTGAAAGAAACCACTTACTATGATGTTTTGGGGGTCAAACCCAATGCCACCCAAGAAGAATTGAA
AAAGGCTTACAGGAAACTGGCCTTGAAGTACCACCCTGATAAGAATCCAAATGAAGGCGAGAAGTTTAAACAGAT
TTCTCAAGCTTACGAAGTGCTCTCTGATGCAAAGAAAAGAGAATTATATGACAAAGGAGGAGAACAGGCAATTAA
AGAAGGTGGAGCAGGTGGTGGTTTTGGCTCCCCCATGGACATCTTTGATATGTTTTTCGGAGGAGGAGGCAGGAT
GCAGAGAGAGAGGAGAGGTAAAAACGTTGTGCATCAACTTACAGTAACTTTAGAAGATTTATATAATGGTGCAAC
AAGAAAACTAGCTCTGCAAAAGAATGTGATTTGTGACAAATGTGAAGGCCGAGGTGGTAAGAAAGGAGCAGTAGA
ATGCTGTCCCAATTGCCGAGGTACTGGAATGCAAATAAGAATTCATCAGATAGGACCTGGAATGGTTCAGCAAAT
TCAGTCTGTGTGCATGGAGTGCCAGGGCCATGGGGAGCGGATCAGTCCTAAAGATAGATGTAAAAGCTGCAACGG
AAGGAAGATAGTTCGAGAAAAGAAAATTCTAGAAGTTCATATTGACAAAGGCATGAAAGATGGCCAGAAGATAAC
ATTCCATGGTGAAGGAGACCAAGAACCAGGACTGGAGCCAGGAGATATTATCATTGTTTTAGATCAGAAGGACCA
TGCTGTTTTTACTCGACGAGGAGAAGACCTTTTCATGTGTATGGACATACAGCTGGTTGAGGCATTGTGTGGCTT
CCAGAAGCCAATATCTACTCTTGACAACCGAACCATAGTCATCACTTCTCATCCAGGTCAGATTGTCAAGCATGG
AGATATCAAGTGTGTGCTAAATGAAGGCATGCCAATTTACCGTAGGCCATATGAAAAGGGTCGCCTAATCATTGA
ATTTAAGGTAAACTTTCCTGAGAATGGCTTTCTCTCTCCTGATAAACTCTCTTTGCTGGAAAAACTTCTGCCTGA
GAGGAAGGAAGTAGAAGAGACTGATGAAATGGACCAGGTAGAATTAGTGGACTTTGATCCAAATCAGGAAAGACG
GCGCCATTACAATGGA
>Oa342.1 /pf7=2 /pf10=1 /pool=0 /refseq=NP_065385 /eval=3e-48 /description="pre-B-cell leukemia transcription factor interacting protein 1 [Homo sapiens]"
GGCAGGAGGGCCTGGCCTTCTTTGGCATAGAGCTAGCCCCCGTGCGGCAACAGGAGCTGGCCTCTCTGCTGAGGA
CGTACCTGGCACGACTGCCCTGGGCCAGGCCGCTGACCGAGGAGCTGCCCCTCTCTCCCACTTACTTCGGTGAGG
ATGGTATCTTCCGCCACGACCGCCTCCGCTTCCGCGACTTTGTGGACGCCTTGGAGGACCGGCTGGAGGAGGTGG
CGGTGAGAGAAACAGGTGATGACGACGCGGTGGACGACTTTGAGGATTTCATCTTCAGCCACTTCTTTGGAAACA
AAGCACTGAAGAAGAGGTCTGGGAAGAAGGACAAACATTTGCAGAACTCCAGAGTTGTGGGGCCCAGGGAGGAGC
ACAGCCCCCACCGCCGGGGCTGAGGCCCCGCGTTATCTGTTCCCTGGGAACCGTTAAGCTGCCGCCTCCCTCGGC
TTGGTTGGTGTCATTGGGTGTCTTTCACAGAGCAGCATGGAGATCACCCAGCCCAAAAGGCCTTAGCTGGAGCTG
CTGTGCTATCTATGCAAATGAATGCAAATTCTTAGGGCCGTGACCCTTGCAGCAGATTGTGAAGGGGGGGATGGG
AGAGAAGCCTGTGGGGGTAAGAGGTATGGGGCGATTCAGATTCTAAAGCCAGAGTGCTTGTGTGTGTGGTGTGTG
TGTGTTTCTGTGTTTGTAGGGTGGGATATGAAGTATGGGGGCGATTCAGATTCTACAGCCAGAGAACCTGTGTGT
GTGTGTGTGTGTGTGTCAGTGT
>Oa342.2 /pf7=0 /pf10=0 /pool=0
GCGGCCGCGTCGACGCGATTCAGATTCTAAAGCCAGAGTGCTTGTGTGTGTGGTGTGTGTGTGTTTCTGTGTTTG
TAGGGTGGGATATGAGGTATGGGGGCAATTCAGATTCTAAAGCCAGAGAACGTGTGTGTGTGTGTGTGTGTGTGT
GTGTCTGCCTGTCTGTCTGTAGGGGGTCCCAGAGTGGGCCCCTTGGCTGCACACACTGACCCATGCACCCTGGGA
TTCGATTCATCCCGCTGGCTCCCGGCTGGCTGGAGGCCCAGCATGAACGCTTTCCCTGGGGTTTTGTTAGATTTG
GAACGAGCTATCCCTAGGGAATCGAAGTCCCCCTTTTAGCCCTGCTCCTCACATGGCTTCACCTCTGCTTGTGAA
CTGTA
>Oa343.1 /pf7=4 /pf10=2 /pool=1 /refseq=XP_535720 /eval=0 /description="PREDICTED: similar to Transmembrane protein 45a (Dermal papilla derived protein 7) [Canis familiaris]"
GCTGCGCCGGGGAACTGTGCTGCCCCTTCTCGGGCCGACGTCAGCTGAGCACGTCTCCCACGTTCTCTCCTTGCA
ACCACTTATTATTATTCATTTTCCCAATGAAGCAACCTGGAATCCAAGTTTAAAACTTTTCCCCTCTAATGCGAG
AGGGGGCCAGATCCCATCCTACTTGTTAAACGTTCTTGGGGCTCTGGGATCCAAAGGACAGAAACAGCAACAACG
AAAGCCCAGCAGCTGTCCGATTTAAAACTGGCGAAGTGGGAAAGCTAGTATTAAGACTGAGTTGGTTATGGGGAA
TTTCAAAGGCCATGCTCTCCCTGGATCCTGCTTTTTTATCTTGGGGATTTGGTGGACTATAAAGTGCATTCTGAA
ATATGCCTTCAAAAAGCAGAAACGGACTTCTTACCTTGATTCCAAAGCATTATTCCGTCGAATTGAAATTTTGGA
AGGAATCGTATTAGTTGGAATGGCTTTAACTGGCATCCTTGGAGAACAGTTTTTACCTGGAGGACCACACCTGAC
CTTGTATGACTACCAAGAGGGTCAATGGGTCCAACTCCTGAGCTGGCAGCATTTTACCATGTACTTCTTCTTTGG
GCTGCTGGGTGTGACAAACATCTTATCTTCTACCATCATTTCACTTCCTGCCTCCTTTAGCAAGTTAATGTTATC
AAATGCTTTATTTGTGGAGGCTTTTGTCTTCTACAATCACATTCATGGCCGGGAAATGCTAGACATCTTCGTGCA
CAAGCTTCTGGTCTTGGTCATATTTTCAACAGGCCTGGTTGCCTTCATGGAGCTCTTCATACAGGCCAATATAAC
TGTGGAACTTCTGCGGACAAGCCTTTTCCTGCTTCACGGAAGCTGGTTCTGGCAGATTGGGTTTGTCCTTTATCC
TCCCAGTGGAGGTCCTGCATGGGATTTAGTGGATCATGACAACGTTATGTTTCTCTCCATATGCTTTTGCTGGCA
TTATGCAACAGCCATTATCATCGTTGGAGCAATTTATGCCTTTGTCACCTGGTTGGTTAAATCTCGATTGACGAG
GTTCTGCCCCTCAGAAGTTGGGCTCCTGAAAAATGCTGAACGAGAACAAGAATCAGAAGAAGAGATGTGACTTTG
ATGGGCCTCCAGTCTT
>Oa344.1 /pf7=6 /pf10=1 /pool=7 /refseq=NP_080809 /eval=5e-81 /description="ribosomal protein S13 [Gallus gallus]"
CACCGCCGCCATCATGGGTCGCATGCACGCTCCCGGGAAGGGCCTGTCCCAGTCGGCTCTGCCCTACCGCCGCAG
CGTGCCCACCTGGCTGAAGCTCACTTCTGACGACGTGAAGGAGCAGATCTACAAACTGGCCAAGAAGGGCCTGAC
TCCCTCACAGATCGGTGTGATCCTGAGAGACTCTCATGGTGTTGCACAAGTACGTTTTGTGACAGGCAACAAAAT
CTTGAGAATTCTTAAGTCCAAAGGACTTGCTCCTGATCTCCCTGAGGATCTCTATCATTTAATTAAGAAAGCTGT
TGCTGTTCGAAAGCATCTTGAGAGGAACAGAAAGGATAAAGATGCTAAATTCCGTCTGATTCTGATTGAGAGCCG
TATTCACCGGTTGGCTCGATACTACAAGACCAAACGAGTCCTACCCCCCAATTGGAAATACGAGTCATCCACAGC
CTCTGCCCTGGTTGCATAAATGTGTGTATTGTACTAAAGCAATAAAATCATTGTTTAACAGAAAAAAA
>Oa345.1 /pf7=0 /pf10=0 /pool=0 /refseq=YP_260506 /eval=1e-09 /description="hypothetical protein PFL_3401 [Pseudomonas fluorescens Pf-5]"
CAAGGCATCCGTTAAACTGTCGGTCACCCACAAAAAATGCCGCTGAATCAGCGGCATTGTCTTTTCGGAAGTTCA
GTCATGAAGCGTGAGCAAGTCAGAGAACAGCATGCAGGGGGGCATATATCTGCGACCCATGTGATTCAAAATCCC
GCGGATACGGGCGAGTGGATCGTGTTCTTCAAGAAGAG
>Oa346.1 /pf7=0 /pf10=1 /pool=1 /refseq=XP_851056 /eval=2e-94 /description="PREDICTED: similar to CG17660-PA [Canis familiaris]"
GGCGGTGGCTGCGTGGCTGCAGGTGGTGCCTGTCATTCTTCTTCTCCTCCTAGGCGCTCGAACGGCCCCACTGTC
GCTTTTCAGTGTAGGGCCGGCACCTGTCGCTGCTGCCGAGAGGTCCAAGTGGCACATTCCGATACCGTCGGCAAA
AAATTATTTTAGTTTTGGAAAGATCCTCTTCAAAAATACCACTATCTTCCTGAAATTTGATGGAGAACCTTGTGA
TGCATCTTTGAATATAACGTGGTATCTGAAAAGTGCTGACTGTTACAATGAAATCTACAACTTCAAGTTGGAAGA
AGTGGATACATACTTAGAAAACCTTAAGGAAAAAAAAGGCTTGTCTGGGAAATATGAAACATCATCAAAGTTGTT
[truncated: 13,422,728 more chars]
